# Supplementary material for: Crystal structures of four indole derivatives as possible cannabinoid allosteric antagonists
Source: Acta Crystallogr E Crystallogr Commun. 2015 May 20;71(Pt 6):654–9. doi: 10.1107/S2056989015008476 (PMC4459378; doi:10.1107/S2056989015008476)
Supplement: Supplementary file 1 [file e-71-00654-sup1.cif]

##############################################################################
#                                                                            #
# This CIF contains the data in a paper accepted for publication in          #
# Acta Crystallographica Section E. It conforms to the requirements of       #
# Notes for Authors for Acta Crystallographica Section E, and has been       #
# peer reviewed under the auspices of the IUCr Commission on Journals.       #
#                                                                            #
# Full details of the Crystallographic Information File format               #
# are given in the paper "The Crystallographic Information File (CIF):       #
# a New Standard Archive File for Crystallography" by S. R. Hall, F. H.      #
# Allen and I. D. Brown [Acta Cryst. (1991), A47, 655-685].                  #
#                                                                            #
# The current version of the core CIF dictionary is obtainable from          #
# ftp://ftp.iucr.org/pub/cif_core.dic.                                       #
#                                                                            #
# Software is freely available for graphical display of the structure(s)     #
# in this CIF. For information consult the CIF software page                 #
# http://www.iucr.org/resources/cif/software.                                #
#                                                                            #
# This file may be used for bona fide research purposes within the           #
# scientific community so long as proper attribution is given to the journal # 
# article from which it was obtained.                                        #
#                                                                            #
##############################################################################
data_I
_audit_creation_method     SHELXL-97
_database_code_depnum_ccdc_archive     'CCDC 1062390'
_chemical_name_systematic
;
Ethyl 3-(5-chloro-2-phenyl-1<i>H</i>-indol-3-yl)-3-phenylpropanoate
;
_chemical_name_common     ?
_chemical_formula_moiety     'C25 H22 Cl N O2'
_chemical_formula_sum     'C25 H22 Cl N O2'
_chemical_formula_iupac     'C25 H22 Cl N O2'
_chemical_formula_weight     403.89
_chemical_melting_point     ?
_symmetry_cell_setting     orthorhombic
_symmetry_space_group_name_H-M     'P b c n'
_symmetry_space_group_name_Hall     '-P 2n 2ab'
loop_
    _symmetry_equiv_pos_as_xyz
    'x, y, z'
    '-x+1/2, -y+1/2, z+1/2'
    'x+1/2, -y+1/2, -z'
    '-x, y, -z+1/2'
    '-x, -y, -z'
    'x-1/2, y-1/2, -z-1/2'
    '-x-1/2, y-1/2, z'
    'x, -y, z-1/2'
_cell_length_a     10.1558(7)
_cell_length_b     12.1446(9)
_cell_length_c     33.605(2)
_cell_angle_alpha     90.00
_cell_angle_beta     90.00
_cell_angle_gamma     90.00
_cell_volume     4144.8(5)
_cell_formula_units_Z     8
_cell_measurement_reflns_used     ?
_cell_measurement_theta_min     2.6
_cell_measurement_theta_max     27.5
_cell_measurement_temperature     100(2)
_exptl_crystal_description     block
_exptl_crystal_colour     colourless
_exptl_crystal_size_max     0.22
_exptl_crystal_size_mid     0.19
_exptl_crystal_size_min     0.07
_exptl_crystal_density_diffrn     1.294
_exptl_crystal_density_meas     ?
_exptl_crystal_density_method     'not measured'
_exptl_crystal_F_000     1696
_exptl_absorpt_coefficient_mu     0.205
_exptl_absorpt_correction_type     none
_exptl_absorpt_process_details     ?
_exptl_absorpt_correction_T_min     .
_exptl_absorpt_correction_T_max     .
_exptl_special_details     ?
_diffrn_ambient_temperature     100(2)
_diffrn_radiation_type     MoK\a
_diffrn_radiation_wavelength     0.71075
_diffrn_radiation_source     'fine-focus sealed tube'
_diffrn_radiation_monochromator     graphite
_diffrn_measurement_device_type     'Rigaku Mercury CCD'
_diffrn_measurement_method     \w
_diffrn_detector_area_resol_mean     ?
_diffrn_reflns_number     27690
_diffrn_reflns_av_R_equivalents     0.0787
_diffrn_reflns_av_sigmaI/netI     0.0408
_diffrn_reflns_theta_min     2.61
_diffrn_reflns_theta_max     27.44
_diffrn_reflns_theta_full     27.44
_diffrn_measured_fraction_theta_max     0.996
_diffrn_measured_fraction_theta_full     0.996
_diffrn_reflns_limit_h_min     -10
_diffrn_reflns_limit_h_max     13
_diffrn_reflns_limit_k_min     -15
_diffrn_reflns_limit_k_max     15
_diffrn_reflns_limit_l_min     -27
_diffrn_reflns_limit_l_max     43
_diffrn_standards_number     ?
_diffrn_standards_interval_count     ?
_diffrn_standards_interval_time     ?
_diffrn_standards_decay_%     0
_refine_special_details
;
Refinement of <i>F</i>^2^ against ALL reflections. The weighted <i>R</i>-factor
<i>wR</i> and goodness of fit <i>S</i> are based on <i>F</i>^2^, conventional
<i>R</i>-factors <i>R</i> are based on <i>F</i>, with <i>F</i> set to zero for
negative <i>F</i>^2^. The threshold expression of <i>F</i>^2^ >
\s(<i>F</i>^2^) is used only for calculating <i>R</i>-factors(gt) <i>etc</i>.
and is not relevant to the choice of reflections for refinement.
<i>R</i>-factors based on <i>F</i>^2^ are statistically about twice as large
as those based on <i>F</i>, and <i>R</i>- factors based on ALL data will be
even larger.
;
_reflns_number_total     4720
_reflns_number_gt     3714
_reflns_threshold_expression     I>2\s(I)
_refine_ls_structure_factor_coef     Fsqd
_refine_ls_matrix_type     full
_refine_ls_R_factor_all     0.0657
_refine_ls_R_factor_gt     0.0528
_refine_ls_wR_factor_gt     0.1428
_refine_ls_wR_factor_ref     0.1528
_refine_ls_goodness_of_fit_ref     1.051
_refine_ls_restrained_S_all     1.051
_refine_ls_number_reflns     4720
_refine_ls_number_parameters     266
_refine_ls_number_restraints     0
_refine_ls_hydrogen_treatment     mixed
_refine_ls_weighting_scheme     calc
_refine_ls_weighting_details
         'calc w=1/[\s^2^(Fo^2^)+(0.0961P)^2^+0.2647P] where P=(Fo^2^+2Fc^2^)/3'
_atom_sites_solution_hydrogens     geom
_atom_sites_solution_primary     direct
_atom_sites_solution_secondary     difmap
_refine_ls_shift/su_max     0.000
_refine_ls_shift/su_mean     0.000
_refine_diff_density_max     0.539
_refine_diff_density_min     -0.245
_refine_ls_extinction_method     none
_refine_ls_extinction_coef     ?
loop_
    _atom_type_symbol
    _atom_type_description
    _atom_type_scat_dispersion_real
    _atom_type_scat_dispersion_imag
    _atom_type_scat_source
    'C' 'C' 0.0033 0.0016
                         'International Tables Vol C Tables 4.2.6.8 and 6.1.1.4'
    'H' 'H' 0.0000 0.0000
                         'International Tables Vol C Tables 4.2.6.8 and 6.1.1.4'
    'N' 'N' 0.0061 0.0033
                         'International Tables Vol C Tables 4.2.6.8 and 6.1.1.4'
    'O' 'O' 0.0106 0.0060
                         'International Tables Vol C Tables 4.2.6.8 and 6.1.1.4'
    'Cl' 'Cl' 0.1484 0.1585
                         'International Tables Vol C Tables 4.2.6.8 and 6.1.1.4'
_computing_data_collection
;
CrystalClear (Rigaku, 2012)
;
_computing_cell_refinement
;
CrystalClear (Rigaku, 2012)
;
_computing_data_reduction
;
CrystalClear (Rigaku, 2012)
;
_computing_structure_solution
;
SHELXS97 (Sheldrick, 2008)
;
_computing_structure_refinement
;
SHELXL97 (Sheldrick, 2008)
;
_computing_molecular_graphics
;
ORTEP-3 for Windows (Farrugia, 2012)
;
_computing_publication_material
;
publCIF (Westrip, 2010)
;
loop_
    _atom_site_type_symbol
    _atom_site_label
    _atom_site_fract_x
    _atom_site_fract_y
    _atom_site_fract_z
    _atom_site_U_iso_or_equiv
    _atom_site_adp_type
    _atom_site_calc_flag
    _atom_site_refinement_flags
    _atom_site_occupancy
    _atom_site_symmetry_multiplicity
    _atom_site_disorder_assembly
    _atom_site_disorder_group
    C C1 0.54948(15) 0.29890(13) 0.09779(5) 0.0311(4) Uani d . 1 1 . .
    C C2 0.61955(17) 0.22877(13) 0.07259(5) 0.0348(4) Uani d . 1 1 . .
    H H2 0.5861 0.1603 0.0654 0.042 Uiso calc R 1 1 . .
    C C3 0.73983(18) 0.26430(14) 0.05867(5) 0.0347(4) Uani d . 1 1 . .
    H H3 0.7883 0.2201 0.0415 0.042 Uiso calc R 1 1 . .
    C C4 0.78952(16) 0.36789(14) 0.07051(5) 0.0326(4) Uani d . 1 1 . .
    C C5 0.72080(16) 0.43914(13) 0.09457(5) 0.0302(4) Uani d . 1 1 . .
    H H5 0.7557 0.5072 0.1016 0.036 Uiso calc R 1 1 . .
    C C6 0.59588(16) 0.40567(12) 0.10815(5) 0.0290(3) Uani d . 1 1 . .
    C C7 0.49436(15) 0.45698(12) 0.13159(5) 0.0281(3) Uani d . 1 1 . .
    C C8 0.39449(16) 0.38103(13) 0.13567(5) 0.0297(3) Uani d . 1 1 . .
    C C9 0.49669(15) 0.57406(12) 0.14740(5) 0.0279(3) Uani d . 1 1 . .
    H H9 0.4144 0.5860 0.1620 0.033 Uiso calc R 1 1 . .
    C C10 0.50018(16) 0.65784(13) 0.11262(5) 0.0313(4) Uani d . 1 1 . .
    H H10A 0.4879 0.7316 0.1231 0.038 Uiso calc R 1 1 . .
    H H10B 0.5857 0.6550 0.0998 0.038 Uiso calc R 1 1 . .
    C C11 0.39491(17) 0.63402(13) 0.08240(5) 0.0318(4) Uani d . 1 1 . .
    C C12 0.3469(2) 0.55713(18) 0.01910(6) 0.0457(5) Uani d . 1 1 . .
    H H12A 0.3883 0.5551 -0.0069 0.055 Uiso calc R 1 1 . .
    H H12B 0.2762 0.6108 0.0182 0.055 Uiso calc R 1 1 . .
    C C13 0.2900(2) 0.44405(18) 0.02866(7) 0.0514(5) Uani d . 1 1 . .
    H H13A 0.2238 0.4257 0.0094 0.077 Uiso calc R 1 1 . .
    H H13B 0.2515 0.4452 0.0547 0.077 Uiso calc R 1 1 . .
    H H13C 0.3590 0.3900 0.0278 0.077 Uiso calc R 1 1 . .
    C C14 0.61049(16) 0.59166(12) 0.17675(5) 0.0293(4) Uani d . 1 1 . .
    C C15 0.62031(17) 0.52108(14) 0.20950(5) 0.0354(4) Uani d . 1 1 . .
    H H15 0.5587 0.4651 0.2126 0.042 Uiso calc R 1 1 . .
    C C16 0.72023(18) 0.53266(16) 0.23754(6) 0.0408(4) Uani d . 1 1 . .
    H H16 0.7253 0.4848 0.2591 0.049 Uiso calc R 1 1 . .
    C C17 0.81262(18) 0.61658(16) 0.23304(6) 0.0415(4) Uani d . 1 1 . .
    H H17 0.8796 0.6250 0.2517 0.050 Uiso calc R 1 1 . .
    C C18 0.80455(18) 0.68715(15) 0.20092(6) 0.0403(4) Uani d . 1 1 . .
    H H18 0.8664 0.7430 0.1980 0.048 Uiso calc R 1 1 . .
    C C19 0.70415(17) 0.67531(14) 0.17278(5) 0.0350(4) Uani d . 1 1 . .
    H H19 0.6996 0.7234 0.1513 0.042 Uiso calc R 1 1 . .
    C C20 0.26765(16) 0.38379(13) 0.15729(5) 0.0312(4) Uani d . 1 1 . .
    C C21 0.17591(17) 0.46826(14) 0.15152(5) 0.0355(4) Uani d . 1 1 . .
    H H21 0.1954 0.5257 0.1342 0.043 Uiso calc R 1 1 . .
    C C22 0.05587(17) 0.46706(15) 0.17144(6) 0.0386(4) Uani d . 1 1 . .
    H H22 -0.0045 0.5234 0.1672 0.046 Uiso calc R 1 1 . .
    C C23 0.02557(18) 0.38227(15) 0.19767(5) 0.0368(4) Uani d . 1 1 . .
    H H23 -0.0548 0.3817 0.2109 0.044 Uiso calc R 1 1 . .
    C C24 0.11659(17) 0.29816(14) 0.20392(5) 0.0363(4) Uani d . 1 1 . .
    H H24 0.0973 0.2416 0.2216 0.044 Uiso calc R 1 1 . .
    C C25 0.23610(17) 0.29836(14) 0.18378(5) 0.0339(4) Uani d . 1 1 . .
    H H25 0.2957 0.2414 0.1879 0.041 Uiso calc R 1 1 . .
    N N1 0.42951(14) 0.28435(11) 0.11609(5) 0.0324(3) Uani d . 1 1 . .
    H H1 0.3687(19) 0.2319(17) 0.1108(6) 0.039 Uiso d . 1 1 . .
    O O1 0.44406(12) 0.59120(10) 0.04889(4) 0.0357(3) Uani d . 1 1 . .
    O O2 0.27802(12) 0.65045(10) 0.08742(4) 0.0367(3) Uani d . 1 1 . .
    Cl Cl1 0.94493(4) 0.40680(4) 0.052348(14) 0.04005(16) Uani d . 1 1 . .
loop_
    _atom_site_aniso_label
    _atom_site_aniso_U_11
    _atom_site_aniso_U_22
    _atom_site_aniso_U_33
    _atom_site_aniso_U_12
    _atom_site_aniso_U_13
    _atom_site_aniso_U_23
    C1 0.0296(8) 0.0234(7) 0.0403(9) 0.0003(6) -0.0034(7) -0.0012(6)
    C2 0.0384(9) 0.0222(7) 0.0438(9) 0.0028(7) -0.0050(7) -0.0056(7)
    C3 0.0378(9) 0.0279(8) 0.0384(9) 0.0066(7) -0.0033(7) -0.0055(7)
    C4 0.0291(8) 0.0288(8) 0.0400(9) 0.0027(7) -0.0020(7) 0.0033(7)
    C5 0.0322(9) 0.0218(7) 0.0368(9) 0.0001(6) -0.0032(7) -0.0004(6)
    C6 0.0305(8) 0.0203(7) 0.0362(9) 0.0024(6) -0.0034(7) -0.0002(6)
    C7 0.0284(8) 0.0205(7) 0.0353(8) 0.0014(6) -0.0024(6) 0.0001(6)
    C8 0.0305(8) 0.0214(7) 0.0371(8) 0.0015(6) -0.0038(7) -0.0013(6)
    C9 0.0282(8) 0.0193(7) 0.0361(9) 0.0007(6) 0.0006(6) -0.0003(6)
    C10 0.0333(9) 0.0211(7) 0.0393(9) 0.0001(6) 0.0021(7) 0.0021(6)
    C11 0.0368(9) 0.0208(7) 0.0378(9) 0.0050(7) 0.0013(7) 0.0033(6)
    C12 0.0416(10) 0.0577(12) 0.0379(10) 0.0153(9) -0.0057(8) -0.0072(8)
    C13 0.0528(12) 0.0515(12) 0.0500(12) -0.0075(10) -0.0030(9) -0.0182(9)
    C14 0.0277(8) 0.0225(7) 0.0377(9) 0.0033(6) 0.0010(7) -0.0047(6)
    C15 0.0336(9) 0.0286(8) 0.0439(10) 0.0017(7) -0.0009(7) -0.0007(7)
    C16 0.0403(10) 0.0397(10) 0.0423(10) 0.0072(8) -0.0026(8) -0.0012(8)
    C17 0.0316(9) 0.0462(11) 0.0466(11) 0.0064(8) -0.0068(8) -0.0120(8)
    C18 0.0313(9) 0.0345(9) 0.0551(11) -0.0032(7) 0.0005(8) -0.0108(8)
    C19 0.0352(9) 0.0257(8) 0.0441(10) -0.0017(7) 0.0003(7) -0.0033(7)
    C20 0.0303(8) 0.0251(8) 0.0382(9) -0.0029(6) -0.0030(7) -0.0034(6)
    C21 0.0337(9) 0.0290(8) 0.0439(10) 0.0004(7) -0.0009(7) 0.0020(7)
    C22 0.0347(9) 0.0342(9) 0.0468(10) 0.0034(7) -0.0016(7) -0.0022(8)
    C23 0.0316(8) 0.0375(9) 0.0414(9) -0.0049(7) 0.0034(7) -0.0071(7)
    C24 0.0414(10) 0.0283(8) 0.0392(9) -0.0064(7) 0.0024(7) -0.0013(7)
    C25 0.0354(9) 0.0245(8) 0.0419(9) -0.0013(7) 0.0002(7) -0.0026(7)
    N1 0.0301(7) 0.0215(6) 0.0456(8) -0.0030(6) -0.0016(6) -0.0043(6)
    O1 0.0335(7) 0.0377(7) 0.0359(7) 0.0078(5) 0.0000(5) -0.0013(5)
    O2 0.0353(7) 0.0326(6) 0.0422(7) 0.0083(5) 0.0009(5) -0.0009(5)
    Cl1 0.0337(3) 0.0348(3) 0.0517(3) 0.00319(17) 0.00755(18) 0.00006(18)
_geom_special_details
;
All e.s.d.'s (except the e.s.d. in the dihedral angle between two l.s. planes)
are estimated using the full covariance matrix. The cell e.s.d.'s are taken
into account individually in the estimation of e.s.d.'s in distances, angles
and torsion angles; correlations between e.s.d.'s in cell parameters are only
used when they are defined by crystal symmetry. An approximate (isotropic)
treatment of cell e.s.d.'s is used for estimating e.s.d.'s involving l.s.
planes.
;
loop_
    _geom_bond_atom_site_label_1
    _geom_bond_atom_site_label_2
    _geom_bond_site_symmetry_2
    _geom_bond_distance
    _geom_bond_publ_flag
    C1 N1 . 1.376(2) ?
    C1 C2 . 1.396(2) ?
    C1 C6 . 1.423(2) ?
    C2 C3 . 1.377(3) ?
    C2 H2 . 0.9300 ?
    C3 C4 . 1.413(2) ?
    C3 H3 . 0.9300 ?
    C4 C5 . 1.375(2) ?
    C4 Cl1 . 1.7569(18) ?
    C5 C6 . 1.408(2) ?
    C5 H5 . 0.9300 ?
    C6 C7 . 1.439(2) ?
    C7 C8 . 1.378(2) ?
    C7 C9 . 1.518(2) ?
    C8 N1 . 1.392(2) ?
    C8 C20 . 1.479(2) ?
    C9 C14 . 1.535(2) ?
    C9 C10 . 1.550(2) ?
    C9 H9 . 0.9800 ?
    C10 C11 . 1.503(2) ?
    C10 H10A . 0.9700 ?
    C10 H10B . 0.9700 ?
    C11 O2 . 1.216(2) ?
    C11 O1 . 1.337(2) ?
    C12 O1 . 1.465(2) ?
    C12 C13 . 1.524(3) ?
    C12 H12A . 0.9700 ?
    C12 H12B . 0.9700 ?
    C13 H13A . 0.9600 ?
    C13 H13B . 0.9600 ?
    C13 H13C . 0.9600 ?
    C14 C19 . 1.398(2) ?
    C14 C15 . 1.398(2) ?
    C15 C16 . 1.392(3) ?
    C15 H15 . 0.9300 ?
    C16 C17 . 1.394(3) ?
    C16 H16 . 0.9300 ?
    C17 C18 . 1.381(3) ?
    C17 H17 . 0.9300 ?
    C18 C19 . 1.398(3) ?
    C18 H18 . 0.9300 ?
    C19 H19 . 0.9300 ?
    C20 C21 . 1.399(2) ?
    C20 C25 . 1.404(2) ?
    C21 C22 . 1.391(2) ?
    C21 H21 . 0.9300 ?
    C22 C23 . 1.390(3) ?
    C22 H22 . 0.9300 ?
    C23 C24 . 1.393(3) ?
    C23 H23 . 0.9300 ?
    C24 C25 . 1.390(2) ?
    C24 H24 . 0.9300 ?
    C25 H25 . 0.9300 ?
    N1 H1 . 0.91(2) ?
loop_
    _geom_angle_atom_site_label_1
    _geom_angle_atom_site_label_2
    _geom_angle_atom_site_label_3
    _geom_angle_site_symmetry_1
    _geom_angle_site_symmetry_3
    _geom_angle
    _geom_angle_publ_flag
    N1 C1 C2 . . 130.09(15) ?
    N1 C1 C6 . . 107.52(14) ?
    C2 C1 C6 . . 122.38(16) ?
    C3 C2 C1 . . 117.83(15) ?
    C3 C2 H2 . . 121.1 ?
    C1 C2 H2 . . 121.1 ?
    C2 C3 C4 . . 120.02(16) ?
    C2 C3 H3 . . 120.0 ?
    C4 C3 H3 . . 120.0 ?
    C5 C4 C3 . . 123.02(16) ?
    C5 C4 Cl1 . . 119.41(13) ?
    C3 C4 Cl1 . . 117.56(13) ?
    C4 C5 C6 . . 117.79(15) ?
    C4 C5 H5 . . 121.1 ?
    C6 C5 H5 . . 121.1 ?
    C5 C6 C1 . . 118.83(15) ?
    C5 C6 C7 . . 134.25(14) ?
    C1 C6 C7 . . 106.92(14) ?
    C8 C7 C6 . . 106.98(14) ?
    C8 C7 C9 . . 127.13(14) ?
    C6 C7 C9 . . 125.86(14) ?
    C7 C8 N1 . . 109.24(14) ?
    C7 C8 C20 . . 132.44(15) ?
    N1 C8 C20 . . 118.27(14) ?
    C7 C9 C14 . . 111.54(12) ?
    C7 C9 C10 . . 110.58(13) ?
    C14 C9 C10 . . 112.09(13) ?
    C7 C9 H9 . . 107.5 ?
    C14 C9 H9 . . 107.5 ?
    C10 C9 H9 . . 107.5 ?
    C11 C10 C9 . . 111.53(13) ?
    C11 C10 H10A . . 109.3 ?
    C9 C10 H10A . . 109.3 ?
    C11 C10 H10B . . 109.3 ?
    C9 C10 H10B . . 109.3 ?
    H10A C10 H10B . . 108.0 ?
    O2 C11 O1 . . 123.06(16) ?
    O2 C11 C10 . . 124.70(16) ?
    O1 C11 C10 . . 112.24(14) ?
    O1 C12 C13 . . 111.45(16) ?
    O1 C12 H12A . . 109.3 ?
    C13 C12 H12A . . 109.3 ?
    O1 C12 H12B . . 109.3 ?
    C13 C12 H12B . . 109.3 ?
    H12A C12 H12B . . 108.0 ?
    C12 C13 H13A . . 109.5 ?
    C12 C13 H13B . . 109.5 ?
    H13A C13 H13B . . 109.5 ?
    C12 C13 H13C . . 109.5 ?
    H13A C13 H13C . . 109.5 ?
    H13B C13 H13C . . 109.5 ?
    C19 C14 C15 . . 118.16(16) ?
    C19 C14 C9 . . 123.52(15) ?
    C15 C14 C9 . . 118.31(14) ?
    C16 C15 C14 . . 121.52(17) ?
    C16 C15 H15 . . 119.2 ?
    C14 C15 H15 . . 119.2 ?
    C15 C16 C17 . . 119.43(17) ?
    C15 C16 H16 . . 120.3 ?
    C17 C16 H16 . . 120.3 ?
    C18 C17 C16 . . 119.92(17) ?
    C18 C17 H17 . . 120.0 ?
    C16 C17 H17 . . 120.0 ?
    C17 C18 C19 . . 120.54(17) ?
    C17 C18 H18 . . 119.7 ?
    C19 C18 H18 . . 119.7 ?
    C18 C19 C14 . . 120.43(17) ?
    C18 C19 H19 . . 119.8 ?
    C14 C19 H19 . . 119.8 ?
    C21 C20 C25 . . 118.54(16) ?
    C21 C20 C8 . . 121.89(15) ?
    C25 C20 C8 . . 119.56(15) ?
    C22 C21 C20 . . 120.60(17) ?
    C22 C21 H21 . . 119.7 ?
    C20 C21 H21 . . 119.7 ?
    C23 C22 C21 . . 120.47(17) ?
    C23 C22 H22 . . 119.8 ?
    C21 C22 H22 . . 119.8 ?
    C22 C23 C24 . . 119.46(17) ?
    C22 C23 H23 . . 120.3 ?
    C24 C23 H23 . . 120.3 ?
    C25 C24 C23 . . 120.31(16) ?
    C25 C24 H24 . . 119.8 ?
    C23 C24 H24 . . 119.8 ?
    C24 C25 C20 . . 120.62(16) ?
    C24 C25 H25 . . 119.7 ?
    C20 C25 H25 . . 119.7 ?
    C1 N1 C8 . . 109.21(13) ?
    C1 N1 H1 . . 127.3(13) ?
    C8 N1 H1 . . 120.8(13) ?
    C11 O1 C12 . . 115.72(14) ?
loop_
    _geom_torsion_atom_site_label_1
    _geom_torsion_atom_site_label_2
    _geom_torsion_atom_site_label_3
    _geom_torsion_atom_site_label_4
    _geom_torsion_site_symmetry_1
    _geom_torsion_site_symmetry_2
    _geom_torsion_site_symmetry_3
    _geom_torsion_site_symmetry_4
    _geom_torsion
    _geom_torsion_publ_flag
    N1 C1 C2 C3 . . . . -179.31(17) ?
    C6 C1 C2 C3 . . . . 2.3(3) ?
    C1 C2 C3 C4 . . . . 1.1(3) ?
    C2 C3 C4 C5 . . . . -2.6(3) ?
    C2 C3 C4 Cl1 . . . . 178.83(13) ?
    C3 C4 C5 C6 . . . . 0.7(3) ?
    Cl1 C4 C5 C6 . . . . 179.22(12) ?
    C4 C5 C6 C1 . . . . 2.6(2) ?
    C4 C5 C6 C7 . . . . -176.81(18) ?
    N1 C1 C6 C5 . . . . 177.11(14) ?
    C2 C1 C6 C5 . . . . -4.2(2) ?
    N1 C1 C6 C7 . . . . -3.36(18) ?
    C2 C1 C6 C7 . . . . 175.36(16) ?
    C5 C6 C7 C8 . . . . -178.78(18) ?
    C1 C6 C7 C8 . . . . 1.79(18) ?
    C5 C6 C7 C9 . . . . 3.1(3) ?
    C1 C6 C7 C9 . . . . -176.37(15) ?
    C6 C7 C8 N1 . . . . 0.44(18) ?
    C9 C7 C8 N1 . . . . 178.56(15) ?
    C6 C7 C8 C20 . . . . 177.73(17) ?
    C9 C7 C8 C20 . . . . -4.1(3) ?
    C8 C7 C9 C14 . . . . 119.22(17) ?
    C6 C7 C9 C14 . . . . -63.0(2) ?
    C8 C7 C9 C10 . . . . -115.32(18) ?
    C6 C7 C9 C10 . . . . 62.5(2) ?
    C7 C9 C10 C11 . . . . 50.25(17) ?
    C14 C9 C10 C11 . . . . 175.39(13) ?
    C9 C10 C11 O2 . . . . 72.6(2) ?
    C9 C10 C11 O1 . . . . -106.83(15) ?
    C7 C9 C14 C19 . . . . 125.93(16) ?
    C10 C9 C14 C19 . . . . 1.3(2) ?
    C7 C9 C14 C15 . . . . -54.82(19) ?
    C10 C9 C14 C15 . . . . -179.43(14) ?
    C19 C14 C15 C16 . . . . -0.2(2) ?
    C9 C14 C15 C16 . . . . -179.44(15) ?
    C14 C15 C16 C17 . . . . 0.2(3) ?
    C15 C16 C17 C18 . . . . -0.1(3) ?
    C16 C17 C18 C19 . . . . 0.1(3) ?
    C17 C18 C19 C14 . . . . -0.1(3) ?
    C15 C14 C19 C18 . . . . 0.1(2) ?
    C9 C14 C19 C18 . . . . 179.36(15) ?
    C7 C8 C20 C21 . . . . 53.7(3) ?
    N1 C8 C20 C21 . . . . -129.19(18) ?
    C7 C8 C20 C25 . . . . -127.7(2) ?
    N1 C8 C20 C25 . . . . 49.4(2) ?
    C25 C20 C21 C22 . . . . -0.4(3) ?
    C8 C20 C21 C22 . . . . 178.19(16) ?
    C20 C21 C22 C23 . . . . 0.5(3) ?
    C21 C22 C23 C24 . . . . 0.0(3) ?
    C22 C23 C24 C25 . . . . -0.7(3) ?
    C23 C24 C25 C20 . . . . 0.8(3) ?
    C21 C20 C25 C24 . . . . -0.3(2) ?
    C8 C20 C25 C24 . . . . -178.90(15) ?
    C2 C1 N1 C8 . . . . -174.90(18) ?
    C6 C1 N1 C8 . . . . 3.69(19) ?
    C7 C8 N1 C1 . . . . -2.61(19) ?
    C20 C8 N1 C1 . . . . 179.66(14) ?
    O2 C11 O1 C12 . . . . -4.3(2) ?
    C10 C11 O1 C12 . . . . 175.18(14) ?
    C13 C12 O1 C11 . . . . -81.27(19) ?
loop_
    _geom_hbond_atom_site_label_D
    _geom_hbond_atom_site_label_H
    _geom_hbond_atom_site_label_A
    _geom_hbond_site_symmetry_A
    _geom_hbond_distance_DH
    _geom_hbond_distance_HA
    _geom_hbond_distance_DA
    _geom_hbond_angle_DHA
    C21 H21 O2 . 0.93 2.34 3.258(2) 169
    N1 H1 O2 7_655 0.91(2) 1.95(2) 2.8310(18) 163.0(18)
    C10 H10A Cg4 7_555 0.97 2.93 3.8022(18) 150
    C12 H12A Cg2 5_665 0.97 2.97 3.702(2) 133
    C16 H16 Cg4 4_655 0.93 2.78 3.643(2) 154
    C19 H19 Cg2 7_655 0.93 2.96 3.7860(18) 149
data_II
_audit_creation_method     SHELXL-97
_database_code_depnum_ccdc_archive     'CCDC 1062391'
_chemical_name_systematic
;
2-Bromo-3-(2-nitro-1-phenylethyl)-1<i>H</i>-indole
;
_chemical_name_common     ?
_chemical_formula_moiety     'C16 H13 Br N2 O2'
_chemical_formula_sum     'C16 H13 Br N2 O2'
_chemical_formula_iupac     'C16 H13 Br N2 O2'
_chemical_formula_weight     345.19
_chemical_melting_point     ?
_symmetry_cell_setting     monoclinic
_symmetry_space_group_name_H-M     'P 21/c'
_symmetry_space_group_name_Hall     '-P 2ybc'
loop_
    _symmetry_equiv_pos_as_xyz
    'x, y, z'
    '-x, y+1/2, -z+1/2'
    '-x, -y, -z'
    'x, -y-1/2, z-1/2'
_cell_length_a     9.7223(7)
_cell_length_b     10.2804(7)
_cell_length_c     13.9652(10)
_cell_angle_alpha     90.00
_cell_angle_beta     91.238(2)
_cell_angle_gamma     90.00
_cell_volume     1395.48(17)
_cell_formula_units_Z     4
_cell_measurement_reflns_used     14875
_cell_measurement_theta_min     2.9
_cell_measurement_theta_max     27.5
_cell_measurement_temperature     100(2)
_exptl_crystal_description     slab
_exptl_crystal_colour     'pale brown'
_exptl_crystal_size_max     0.22
_exptl_crystal_size_mid     0.19
_exptl_crystal_size_min     0.05
_exptl_crystal_density_diffrn     1.643
_exptl_crystal_density_meas     ?
_exptl_crystal_density_method     'not measured'
_exptl_crystal_F_000     696
_exptl_absorpt_coefficient_mu     2.951
_exptl_absorpt_correction_type     multi-scan
_exptl_absorpt_process_details
;
(SADABS; Sheldrick, 1996)
;
_exptl_absorpt_correction_T_min     0.5629
_exptl_absorpt_correction_T_max     0.8665
_exptl_special_details     ?
_diffrn_ambient_temperature     100(2)
_diffrn_radiation_type     MoK\a
_diffrn_radiation_wavelength     0.71075
_diffrn_radiation_source     'fine-focus sealed tube'
_diffrn_radiation_monochromator     graphite
_diffrn_measurement_device_type     'Rigaku Mercury CCD'
_diffrn_measurement_method     \w
_diffrn_detector_area_resol_mean     ?
_diffrn_reflns_number     14919
_diffrn_reflns_av_R_equivalents     0.0420
_diffrn_reflns_av_sigmaI/netI     0.0250
_diffrn_reflns_theta_min     2.88
_diffrn_reflns_theta_max     27.52
_diffrn_reflns_theta_full     27.52
_diffrn_measured_fraction_theta_max     0.997
_diffrn_measured_fraction_theta_full     0.997
_diffrn_reflns_limit_h_min     -12
_diffrn_reflns_limit_h_max     12
_diffrn_reflns_limit_k_min     -13
_diffrn_reflns_limit_k_max     13
_diffrn_reflns_limit_l_min     -18
_diffrn_reflns_limit_l_max     17
_diffrn_standards_number     ?
_diffrn_standards_interval_count     ?
_diffrn_standards_interval_time     ?
_diffrn_standards_decay_%     0
_refine_special_details
;
Refinement of <i>F</i>^2^ against ALL reflections. The weighted <i>R</i>-factor
<i>wR</i> and goodness of fit <i>S</i> are based on <i>F</i>^2^, conventional
<i>R</i>-factors <i>R</i> are based on <i>F</i>, with <i>F</i> set to zero for
negative <i>F</i>^2^. The threshold expression of <i>F</i>^2^ >
\s(<i>F</i>^2^) is used only for calculating <i>R</i>-factors(gt) <i>etc</i>.
and is not relevant to the choice of reflections for refinement.
<i>R</i>-factors based on <i>F</i>^2^ are statistically about twice as large
as those based on <i>F</i>, and <i>R</i>- factors based on ALL data will be
even larger.
;
_reflns_number_total     3213
_reflns_number_gt     2911
_reflns_threshold_expression     I>2\s(I)
_refine_ls_structure_factor_coef     Fsqd
_refine_ls_matrix_type     full
_refine_ls_R_factor_all     0.0447
_refine_ls_R_factor_gt     0.0404
_refine_ls_wR_factor_gt     0.1055
_refine_ls_wR_factor_ref     0.1080
_refine_ls_goodness_of_fit_ref     1.066
_refine_ls_restrained_S_all     1.066
_refine_ls_number_reflns     3213
_refine_ls_number_parameters     193
_refine_ls_number_restraints     0
_refine_ls_hydrogen_treatment     mixed
_refine_ls_weighting_scheme     calc
_refine_ls_weighting_details
         'calc w=1/[\s^2^(Fo^2^)+(0.0534P)^2^+2.3689P] where P=(Fo^2^+2Fc^2^)/3'
_atom_sites_solution_hydrogens     geom
_atom_sites_solution_primary     direct
_atom_sites_solution_secondary     difmap
_refine_ls_shift/su_max     0.001
_refine_ls_shift/su_mean     0.000
_refine_diff_density_max     1.264
_refine_diff_density_min     -0.825
_refine_ls_extinction_method     none
_refine_ls_extinction_coef     ?
loop_
    _atom_type_symbol
    _atom_type_description
    _atom_type_scat_dispersion_real
    _atom_type_scat_dispersion_imag
    _atom_type_scat_source
    'C' 'C' 0.0033 0.0016
                         'International Tables Vol C Tables 4.2.6.8 and 6.1.1.4'
    'H' 'H' 0.0000 0.0000
                         'International Tables Vol C Tables 4.2.6.8 and 6.1.1.4'
    'Br' 'Br' -0.2901 2.4595
                         'International Tables Vol C Tables 4.2.6.8 and 6.1.1.4'
    'N' 'N' 0.0061 0.0033
                         'International Tables Vol C Tables 4.2.6.8 and 6.1.1.4'
    'O' 'O' 0.0106 0.0060
                         'International Tables Vol C Tables 4.2.6.8 and 6.1.1.4'
_computing_data_collection
;
CrystalClear (Rigaku, 2012)
;
_computing_cell_refinement
;
CrystalClear (Rigaku, 2012)
;
_computing_data_reduction
;
CrystalClear (Rigaku, 2012)
;
_computing_structure_solution
;
SHELXS97 (Sheldrick, 2008)
;
_computing_structure_refinement
;
SHELXL97 (Sheldrick, 2008)
;
_computing_molecular_graphics
;
ORTEP-3 for Windows (Farrugia, 2012)
;
_computing_publication_material
;
publCIF (Westrip, 2010)
;
loop_
    _atom_site_type_symbol
    _atom_site_label
    _atom_site_fract_x
    _atom_site_fract_y
    _atom_site_fract_z
    _atom_site_U_iso_or_equiv
    _atom_site_adp_type
    _atom_site_calc_flag
    _atom_site_refinement_flags
    _atom_site_occupancy
    _atom_site_symmetry_multiplicity
    _atom_site_disorder_assembly
    _atom_site_disorder_group
    C C1 0.4952(3) 0.3822(3) 0.59411(18) 0.0218(5) Uani d . 1 1 . .
    C C2 0.3700(3) 0.3784(3) 0.54275(19) 0.0261(6) Uani d . 1 1 . .
    H H2 0.3510 0.3120 0.4970 0.031 Uiso calc R 1 1 . .
    C C3 0.2753(3) 0.4750(3) 0.5611(2) 0.0297(6) Uani d . 1 1 . .
    H H3 0.1888 0.4745 0.5281 0.036 Uiso calc R 1 1 . .
    C C4 0.3051(3) 0.5740(3) 0.6280(2) 0.0281(6) Uani d . 1 1 . .
    H H4 0.2376 0.6386 0.6395 0.034 Uiso calc R 1 1 . .
    C C5 0.4299(3) 0.5801(3) 0.6776(2) 0.0257(6) Uani d . 1 1 . .
    H H5 0.4492 0.6489 0.7213 0.031 Uiso calc R 1 1 . .
    C C6 0.5274(3) 0.4817(2) 0.66142(18) 0.0210(5) Uani d . 1 1 . .
    C C7 0.6650(3) 0.4559(3) 0.69787(18) 0.0215(5) Uani d . 1 1 . .
    C C8 0.7066(3) 0.3462(3) 0.65211(19) 0.0223(5) Uani d . 1 1 . .
    C C9 0.7553(3) 0.5367(3) 0.76399(19) 0.0229(5) Uani d . 1 1 . .
    H H9 0.8379 0.4833 0.7817 0.027 Uiso calc R 1 1 . .
    C C10 0.6852(3) 0.5750(3) 0.85699(19) 0.0248(6) Uani d . 1 1 . .
    H H10A 0.7475 0.6310 0.8960 0.030 Uiso calc R 1 1 . .
    H H10B 0.6003 0.6249 0.8420 0.030 Uiso calc R 1 1 . .
    C C11 0.8057(3) 0.6574(3) 0.70989(18) 0.0219(5) Uani d . 1 1 . .
    C C12 0.7453(3) 0.7795(3) 0.7152(2) 0.0284(6) Uani d . 1 1 . .
    H H12 0.6706 0.7933 0.7568 0.034 Uiso calc R 1 1 . .
    C C13 0.7938(3) 0.8824(3) 0.6596(2) 0.0313(6) Uani d . 1 1 . .
    H H13 0.7520 0.9657 0.6639 0.038 Uiso calc R 1 1 . .
    C C14 0.9025(3) 0.8638(3) 0.5982(2) 0.0294(6) Uani d . 1 1 . .
    H H14 0.9354 0.9338 0.5607 0.035 Uiso calc R 1 1 . .
    C C15 0.9624(3) 0.7418(3) 0.5922(2) 0.0281(6) Uani d . 1 1 . .
    H H15 1.0363 0.7278 0.5499 0.034 Uiso calc R 1 1 . .
    C C16 0.9147(3) 0.6396(3) 0.6479(2) 0.0247(5) Uani d . 1 1 . .
    H H16 0.9570 0.5566 0.6436 0.030 Uiso calc R 1 1 . .
    N N1 0.6058(3) 0.2984(2) 0.59133(16) 0.0230(5) Uani d . 1 1 . .
    H H1 0.623(4) 0.242(3) 0.554(3) 0.028 Uiso d . 1 1 . .
    N N2 0.6503(3) 0.4554(2) 0.91218(16) 0.0271(5) Uani d . 1 1 . .
    O O1 0.7431(2) 0.3967(2) 0.95513(16) 0.0339(5) Uani d . 1 1 . .
    O O2 0.5300(3) 0.4220(3) 0.91282(19) 0.0464(6) Uani d . 1 1 . .
    Br Br1 0.87595(3) 0.26053(3) 0.66349(2) 0.02856(12) Uani d . 1 1 . .
loop_
    _atom_site_aniso_label
    _atom_site_aniso_U_11
    _atom_site_aniso_U_22
    _atom_site_aniso_U_33
    _atom_site_aniso_U_12
    _atom_site_aniso_U_13
    _atom_site_aniso_U_23
    C1 0.0294(13) 0.0189(12) 0.0174(11) -0.0045(10) 0.0064(10) 0.0008(9)
    C2 0.0357(15) 0.0257(13) 0.0169(12) -0.0090(11) 0.0020(11) -0.0003(10)
    C3 0.0280(14) 0.0373(16) 0.0237(14) -0.0035(12) 0.0021(11) 0.0056(12)
    C4 0.0321(15) 0.0271(14) 0.0255(14) 0.0026(11) 0.0075(12) 0.0026(11)
    C5 0.0289(14) 0.0279(14) 0.0205(13) -0.0011(11) 0.0059(11) 0.0042(10)
    C6 0.0279(13) 0.0190(12) 0.0164(11) -0.0039(10) 0.0062(10) 0.0002(9)
    C7 0.0286(13) 0.0206(12) 0.0155(11) -0.0043(10) 0.0058(10) 0.0007(9)
    C8 0.0266(13) 0.0222(12) 0.0184(12) -0.0009(10) 0.0058(10) 0.0005(10)
    C9 0.0272(13) 0.0219(12) 0.0198(12) -0.0006(10) 0.0053(10) -0.0005(10)
    C10 0.0336(15) 0.0199(12) 0.0210(13) 0.0006(11) 0.0041(11) 0.0007(10)
    C11 0.0238(12) 0.0246(13) 0.0172(12) -0.0053(10) 0.0016(10) -0.0021(10)
    C12 0.0313(15) 0.0280(14) 0.0263(14) -0.0014(12) 0.0078(11) -0.0037(12)
    C13 0.0379(16) 0.0232(14) 0.0329(15) 0.0001(12) 0.0020(13) -0.0002(12)
    C14 0.0319(15) 0.0314(15) 0.0250(14) -0.0079(12) 0.0010(11) 0.0074(11)
    C15 0.0242(13) 0.0368(16) 0.0235(14) -0.0051(11) 0.0044(11) 0.0029(11)
    C16 0.0249(13) 0.0267(13) 0.0226(13) -0.0024(11) 0.0024(10) 0.0012(11)
    N1 0.0310(12) 0.0192(11) 0.0191(11) -0.0020(9) 0.0053(9) -0.0030(8)
    N2 0.0453(15) 0.0204(11) 0.0158(10) -0.0012(10) 0.0063(10) 0.0003(9)
    O1 0.0419(12) 0.0265(10) 0.0335(11) 0.0044(9) 0.0015(9) 0.0070(9)
    O2 0.0381(13) 0.0549(16) 0.0463(15) -0.0109(12) 0.0043(11) 0.0110(12)
    Br1 0.03170(18) 0.02778(17) 0.02638(18) 0.00571(11) 0.00434(12) 0.00019(10)
_geom_special_details
;
All e.s.d.'s (except the e.s.d. in the dihedral angle between two l.s. planes)
are estimated using the full covariance matrix. The cell e.s.d.'s are taken
into account individually in the estimation of e.s.d.'s in distances, angles
and torsion angles; correlations between e.s.d.'s in cell parameters are only
used when they are defined by crystal symmetry. An approximate (isotropic)
treatment of cell e.s.d.'s is used for estimating e.s.d.'s involving l.s.
planes.
;
loop_
    _geom_bond_atom_site_label_1
    _geom_bond_atom_site_label_2
    _geom_bond_site_symmetry_2
    _geom_bond_distance
    _geom_bond_publ_flag
    C1 N1 . 1.379(4) ?
    C1 C2 . 1.399(4) ?
    C1 C6 . 1.419(4) ?
    C2 C3 . 1.382(4) ?
    C2 H2 . 0.9500 ?
    C3 C4 . 1.408(4) ?
    C3 H3 . 0.9500 ?
    C4 C5 . 1.385(4) ?
    C4 H4 . 0.9500 ?
    C5 C6 . 1.408(4) ?
    C5 H5 . 0.9500 ?
    C6 C7 . 1.445(4) ?
    C7 C8 . 1.363(4) ?
    C7 C9 . 1.510(4) ?
    C8 N1 . 1.373(4) ?
    C8 Br1 . 1.871(3) ?
    C9 C10 . 1.531(4) ?
    C9 C11 . 1.538(4) ?
    C9 H9 . 1.0000 ?
    C10 N2 . 1.495(3) ?
    C10 H10A . 0.9900 ?
    C10 H10B . 0.9900 ?
    C11 C12 . 1.388(4) ?
    C11 C16 . 1.395(4) ?
    C12 C13 . 1.400(4) ?
    C12 H12 . 0.9500 ?
    C13 C14 . 1.388(4) ?
    C13 H13 . 0.9500 ?
    C14 C15 . 1.387(4) ?
    C14 H14 . 0.9500 ?
    C15 C16 . 1.392(4) ?
    C15 H15 . 0.9500 ?
    C16 H16 . 0.9500 ?
    N1 H1 . 0.80(4) ?
    N2 O2 . 1.219(4) ?
    N2 O1 . 1.231(3) ?
loop_
    _geom_angle_atom_site_label_1
    _geom_angle_atom_site_label_2
    _geom_angle_atom_site_label_3
    _geom_angle_site_symmetry_1
    _geom_angle_site_symmetry_3
    _geom_angle
    _geom_angle_publ_flag
    N1 C1 C2 . . 129.7(2) ?
    N1 C1 C6 . . 107.9(2) ?
    C2 C1 C6 . . 122.5(3) ?
    C3 C2 C1 . . 117.4(3) ?
    C3 C2 H2 . . 121.3 ?
    C1 C2 H2 . . 121.3 ?
    C2 C3 C4 . . 121.0(3) ?
    C2 C3 H3 . . 119.5 ?
    C4 C3 H3 . . 119.5 ?
    C5 C4 C3 . . 122.0(3) ?
    C5 C4 H4 . . 119.0 ?
    C3 C4 H4 . . 119.0 ?
    C4 C5 C6 . . 118.2(3) ?
    C4 C5 H5 . . 120.9 ?
    C6 C5 H5 . . 120.9 ?
    C5 C6 C1 . . 118.9(3) ?
    C5 C6 C7 . . 134.1(3) ?
    C1 C6 C7 . . 106.9(2) ?
    C8 C7 C6 . . 105.6(2) ?
    C8 C7 C9 . . 124.6(3) ?
    C6 C7 C9 . . 129.5(2) ?
    C7 C8 N1 . . 111.7(2) ?
    C7 C8 Br1 . . 128.3(2) ?
    N1 C8 Br1 . . 120.0(2) ?
    C7 C9 C10 . . 113.4(2) ?
    C7 C9 C11 . . 109.3(2) ?
    C10 C9 C11 . . 111.2(2) ?
    C7 C9 H9 . . 107.6 ?
    C10 C9 H9 . . 107.6 ?
    C11 C9 H9 . . 107.6 ?
    N2 C10 C9 . . 109.6(2) ?
    N2 C10 H10A . . 109.7 ?
    C9 C10 H10A . . 109.7 ?
    N2 C10 H10B . . 109.7 ?
    C9 C10 H10B . . 109.7 ?
    H10A C10 H10B . . 108.2 ?
    C12 C11 C16 . . 118.7(3) ?
    C12 C11 C9 . . 124.3(2) ?
    C16 C11 C9 . . 117.0(2) ?
    C11 C12 C13 . . 120.4(3) ?
    C11 C12 H12 . . 119.8 ?
    C13 C12 H12 . . 119.8 ?
    C14 C13 C12 . . 120.5(3) ?
    C14 C13 H13 . . 119.7 ?
    C12 C13 H13 . . 119.7 ?
    C15 C14 C13 . . 119.3(3) ?
    C15 C14 H14 . . 120.4 ?
    C13 C14 H14 . . 120.4 ?
    C14 C15 C16 . . 120.2(3) ?
    C14 C15 H15 . . 119.9 ?
    C16 C15 H15 . . 119.9 ?
    C15 C16 C11 . . 121.0(3) ?
    C15 C16 H16 . . 119.5 ?
    C11 C16 H16 . . 119.5 ?
    C8 N1 C1 . . 107.8(2) ?
    C8 N1 H1 . . 121(3) ?
    C1 N1 H1 . . 130(3) ?
    O2 N2 O1 . . 123.5(3) ?
    O2 N2 C10 . . 117.6(3) ?
    O1 N2 C10 . . 118.8(3) ?
loop_
    _geom_torsion_atom_site_label_1
    _geom_torsion_atom_site_label_2
    _geom_torsion_atom_site_label_3
    _geom_torsion_atom_site_label_4
    _geom_torsion_site_symmetry_1
    _geom_torsion_site_symmetry_2
    _geom_torsion_site_symmetry_3
    _geom_torsion_site_symmetry_4
    _geom_torsion
    _geom_torsion_publ_flag
    N1 C1 C2 C3 . . . . 178.9(3) ?
    C6 C1 C2 C3 . . . . -1.3(4) ?
    C1 C2 C3 C4 . . . . 0.9(4) ?
    C2 C3 C4 C5 . . . . 0.6(4) ?
    C3 C4 C5 C6 . . . . -1.6(4) ?
    C4 C5 C6 C1 . . . . 1.2(4) ?
    C4 C5 C6 C7 . . . . 179.5(3) ?
    N1 C1 C6 C5 . . . . -179.9(2) ?
    C2 C1 C6 C5 . . . . 0.2(4) ?
    N1 C1 C6 C7 . . . . 1.3(3) ?
    C2 C1 C6 C7 . . . . -178.5(2) ?
    C5 C6 C7 C8 . . . . -178.4(3) ?
    C1 C6 C7 C8 . . . . 0.0(3) ?
    C5 C6 C7 C9 . . . . -4.7(5) ?
    C1 C6 C7 C9 . . . . 173.8(2) ?
    C6 C7 C8 N1 . . . . -1.4(3) ?
    C9 C7 C8 N1 . . . . -175.6(2) ?
    C6 C7 C8 Br1 . . . . 178.61(19) ?
    C9 C7 C8 Br1 . . . . 4.5(4) ?
    C8 C7 C9 C10 . . . . -134.3(3) ?
    C6 C7 C9 C10 . . . . 53.0(4) ?
    C8 C7 C9 C11 . . . . 101.0(3) ?
    C6 C7 C9 C11 . . . . -71.6(3) ?
    C7 C9 C10 N2 . . . . 62.0(3) ?
    C11 C9 C10 N2 . . . . -174.4(2) ?
    C7 C9 C11 C12 . . . . 97.6(3) ?
    C10 C9 C11 C12 . . . . -28.4(4) ?
    C7 C9 C11 C16 . . . . -78.9(3) ?
    C10 C9 C11 C16 . . . . 155.2(2) ?
    C16 C11 C12 C13 . . . . -0.3(4) ?
    C9 C11 C12 C13 . . . . -176.7(3) ?
    C11 C12 C13 C14 . . . . 0.2(5) ?
    C12 C13 C14 C15 . . . . 0.2(5) ?
    C13 C14 C15 C16 . . . . -0.6(4) ?
    C14 C15 C16 C11 . . . . 0.5(4) ?
    C12 C11 C16 C15 . . . . 0.0(4) ?
    C9 C11 C16 C15 . . . . 176.6(3) ?
    C7 C8 N1 C1 . . . . 2.3(3) ?
    Br1 C8 N1 C1 . . . . -177.72(18) ?
    C2 C1 N1 C8 . . . . 177.6(3) ?
    C6 C1 N1 C8 . . . . -2.2(3) ?
    C9 C10 N2 O2 . . . . -105.5(3) ?
    C9 C10 N2 O1 . . . . 75.3(3) ?
loop_
    _geom_hbond_atom_site_label_D
    _geom_hbond_atom_site_label_H
    _geom_hbond_atom_site_label_A
    _geom_hbond_site_symmetry_A
    _geom_hbond_distance_DH
    _geom_hbond_distance_HA
    _geom_hbond_distance_DA
    _geom_hbond_angle_DHA
    N1 H1 O1 4_565 0.80(4) 2.32(4) 3.087(3) 161(4)
    C12 H12 Cg2 2_656 0.95 2.75 3.500(3) 136
data_III
_audit_creation_method     SHELXL-97
_database_code_depnum_ccdc_archive     'CCDC 1062392'
_chemical_name_systematic
;
5-Methoxy-3-(2-nitro-1-phenylethyl)-2-phenyl-1<i>H</i>-indole
;
_chemical_name_common     ?
_chemical_formula_moiety     'C23 H20 N2 O3'
_chemical_formula_sum     'C23 H20 N2 O3'
_chemical_formula_iupac     'C23 H20 N2 O3'
_chemical_formula_weight     372.41
_chemical_melting_point     ?
_symmetry_cell_setting     triclinic
_symmetry_space_group_name_H-M     'P -1'
_symmetry_space_group_name_Hall     '-P 1'
loop_
    _symmetry_equiv_pos_as_xyz
    'x, y, z'
    '-x, -y, -z'
_cell_length_a     9.7561(7)
_cell_length_b     10.0258(7)
_cell_length_c     10.8942(8)
_cell_angle_alpha     116.415(5)
_cell_angle_beta     91.843(4)
_cell_angle_gamma     97.963(4)
_cell_volume     939.84(12)
_cell_formula_units_Z     2
_cell_measurement_reflns_used     12105
_cell_measurement_theta_min     2.9
_cell_measurement_theta_max     27.5
_cell_measurement_temperature     100(2)
_exptl_crystal_description     slab
_exptl_crystal_colour     'light yellow'
_exptl_crystal_size_max     0.24
_exptl_crystal_size_mid     0.21
_exptl_crystal_size_min     0.03
_exptl_crystal_density_diffrn     1.316
_exptl_crystal_density_meas     ?
_exptl_crystal_density_method     'not measured'
_exptl_crystal_F_000     392
_exptl_absorpt_coefficient_mu     0.088
_exptl_absorpt_correction_type     none
_exptl_absorpt_process_details     ?
_exptl_absorpt_correction_T_min     .
_exptl_absorpt_correction_T_max     .
_exptl_special_details     ?
_diffrn_ambient_temperature     100(2)
_diffrn_radiation_type     MoK\a
_diffrn_radiation_wavelength     0.71075
_diffrn_radiation_source     'fine-focus sealed tube'
_diffrn_radiation_monochromator     graphite
_diffrn_measurement_device_type     'Rigaku Mercury CCD'
_diffrn_measurement_method     \w
_diffrn_detector_area_resol_mean     ?
_diffrn_reflns_number     12625
_diffrn_reflns_av_R_equivalents     0.0279
_diffrn_reflns_av_sigmaI/netI     0.0242
_diffrn_reflns_theta_min     2.85
_diffrn_reflns_theta_max     27.51
_diffrn_reflns_theta_full     27.51
_diffrn_measured_fraction_theta_max     0.994
_diffrn_measured_fraction_theta_full     0.994
_diffrn_reflns_limit_h_min     -12
_diffrn_reflns_limit_h_max     12
_diffrn_reflns_limit_k_min     -13
_diffrn_reflns_limit_k_max     13
_diffrn_reflns_limit_l_min     -14
_diffrn_reflns_limit_l_max     14
_diffrn_standards_number     ?
_diffrn_standards_interval_count     ?
_diffrn_standards_interval_time     ?
_diffrn_standards_decay_%     0
_refine_special_details
;
Refinement of <i>F</i>^2^ against ALL reflections. The weighted <i>R</i>-factor
<i>wR</i> and goodness of fit <i>S</i> are based on <i>F</i>^2^, conventional
<i>R</i>-factors <i>R</i> are based on <i>F</i>, with <i>F</i> set to zero for
negative <i>F</i>^2^. The threshold expression of <i>F</i>^2^ >
\s(<i>F</i>^2^) is used only for calculating <i>R</i>-factors(gt) <i>etc</i>.
and is not relevant to the choice of reflections for refinement.
<i>R</i>-factors based on <i>F</i>^2^ are statistically about twice as large
as those based on <i>F</i>, and <i>R</i>- factors based on ALL data will be
even larger.
;
_reflns_number_total     4305
_reflns_number_gt     3782
_reflns_threshold_expression     I>2\s(I)
_refine_ls_structure_factor_coef     Fsqd
_refine_ls_matrix_type     full
_refine_ls_R_factor_all     0.0402
_refine_ls_R_factor_gt     0.0352
_refine_ls_wR_factor_gt     0.0942
_refine_ls_wR_factor_ref     0.0973
_refine_ls_goodness_of_fit_ref     1.057
_refine_ls_restrained_S_all     1.057
_refine_ls_number_reflns     4305
_refine_ls_number_parameters     257
_refine_ls_number_restraints     0
_refine_ls_hydrogen_treatment     mixed
_refine_ls_weighting_scheme     calc
_refine_ls_weighting_details
         'calc w=1/[\s^2^(Fo^2^)+(0.0492P)^2^+0.1954P] where P=(Fo^2^+2Fc^2^)/3'
_atom_sites_solution_hydrogens     geom
_atom_sites_solution_primary     direct
_atom_sites_solution_secondary     difmap
_refine_ls_shift/su_max     0.001
_refine_ls_shift/su_mean     0.000
_refine_diff_density_max     0.301
_refine_diff_density_min     -0.216
_refine_ls_extinction_method     none
_refine_ls_extinction_coef     ?
loop_
    _atom_type_symbol
    _atom_type_description
    _atom_type_scat_dispersion_real
    _atom_type_scat_dispersion_imag
    _atom_type_scat_source
    'C' 'C' 0.0033 0.0016
                         'International Tables Vol C Tables 4.2.6.8 and 6.1.1.4'
    'H' 'H' 0.0000 0.0000
                         'International Tables Vol C Tables 4.2.6.8 and 6.1.1.4'
    'N' 'N' 0.0061 0.0033
                         'International Tables Vol C Tables 4.2.6.8 and 6.1.1.4'
    'O' 'O' 0.0106 0.0060
                         'International Tables Vol C Tables 4.2.6.8 and 6.1.1.4'
_computing_data_collection
;
CrystalClear (Rigaku, 2012)
;
_computing_cell_refinement
;
CrystalClear (Rigaku, 2012)
;
_computing_data_reduction
;
CrystalClear (Rigaku, 2012)
;
_computing_structure_solution
;
SHELXS97 (Sheldrick, 2008)
;
_computing_structure_refinement
;
SHELXL97 (Sheldrick, 2008)
;
_computing_molecular_graphics
;
ORTEP-3 for Windows (Farrugia, 2012)
;
_computing_publication_material
;
publCIF (Westrip, 2010)
;
loop_
    _atom_site_type_symbol
    _atom_site_label
    _atom_site_fract_x
    _atom_site_fract_y
    _atom_site_fract_z
    _atom_site_U_iso_or_equiv
    _atom_site_adp_type
    _atom_site_calc_flag
    _atom_site_refinement_flags
    _atom_site_occupancy
    _atom_site_symmetry_multiplicity
    _atom_site_disorder_assembly
    _atom_site_disorder_group
    C C1 0.19835(10) 0.50476(11) 0.67418(11) 0.0204(2) Uani d . 1 1 . .
    C C2 0.17538(11) 0.56338(12) 0.81213(11) 0.0230(2) Uani d . 1 1 . .
    H H2 0.1769 0.6686 0.8661 0.028 Uiso calc R 1 1 . .
    C C3 0.15006(11) 0.46425(12) 0.86931(11) 0.0218(2) Uani d . 1 1 . .
    H H3 0.1334 0.5015 0.9633 0.026 Uiso calc R 1 1 . .
    C C4 0.14906(10) 0.30892(11) 0.78826(11) 0.0199(2) Uani d . 1 1 . .
    C C5 0.17195(10) 0.25007(11) 0.65095(10) 0.0196(2) Uani d . 1 1 . .
    H H5 0.1709 0.1448 0.5979 0.024 Uiso calc R 1 1 . .
    C C6 0.19683(10) 0.34839(11) 0.59073(10) 0.0191(2) Uani d . 1 1 . .
    C C7 0.22732(10) 0.33046(11) 0.45606(10) 0.0191(2) Uani d . 1 1 . .
    C C8 0.24758(10) 0.47341(11) 0.46426(10) 0.0203(2) Uani d . 1 1 . .
    C C9 0.22632(10) 0.18956(11) 0.32343(10) 0.0191(2) Uani d . 1 1 . .
    H H9 0.2138 0.2182 0.2473 0.023 Uiso calc R 1 1 . .
    C C10 0.10313(10) 0.06333(11) 0.29937(11) 0.0209(2) Uani d . 1 1 . .
    H H10A 0.1067 -0.0259 0.2104 0.025 Uiso calc R 1 1 . .
    H H10B 0.1097 0.0324 0.3736 0.025 Uiso calc R 1 1 . .
    C C11 0.35712(10) 0.11774(11) 0.30199(11) 0.0197(2) Uani d . 1 1 . .
    C C12 0.45009(11) 0.13848(12) 0.41090(11) 0.0222(2) Uani d . 1 1 . .
    H H12 0.4337 0.2004 0.5031 0.027 Uiso calc R 1 1 . .
    C C13 0.56717(11) 0.06865(12) 0.38520(12) 0.0246(2) Uani d . 1 1 . .
    H H13 0.6302 0.0831 0.4601 0.030 Uiso calc R 1 1 . .
    C C14 0.59239(11) -0.02169(12) 0.25117(12) 0.0258(2) Uani d . 1 1 . .
    H H14 0.6726 -0.0687 0.2342 0.031 Uiso calc R 1 1 . .
    C C15 0.49987(12) -0.04312(12) 0.14192(12) 0.0263(2) Uani d . 1 1 . .
    H H15 0.5166 -0.1049 0.0498 0.032 Uiso calc R 1 1 . .
    C C16 0.38279(11) 0.02591(12) 0.16739(11) 0.0238(2) Uani d . 1 1 . .
    H H16 0.3195 0.0104 0.0923 0.029 Uiso calc R 1 1 . .
    C C17 0.29178(11) 0.52239(11) 0.36018(11) 0.0216(2) Uani d . 1 1 . .
    C C18 0.21895(12) 0.61533(12) 0.32766(11) 0.0263(2) Uani d . 1 1 . .
    H H18 0.1360 0.6427 0.3682 0.032 Uiso calc R 1 1 . .
    C C19 0.26838(14) 0.66735(13) 0.23588(12) 0.0324(3) Uani d . 1 1 . .
    H H19 0.2195 0.7313 0.2146 0.039 Uiso calc R 1 1 . .
    C C20 0.38861(14) 0.62652(13) 0.17520(12) 0.0333(3) Uani d . 1 1 . .
    H H20 0.4218 0.6627 0.1126 0.040 Uiso calc R 1 1 . .
    C C21 0.46049(12) 0.53318(14) 0.20555(12) 0.0309(3) Uani d . 1 1 . .
    H H21 0.5424 0.5046 0.1632 0.037 Uiso calc R 1 1 . .
    C C22 0.41268(11) 0.48128(13) 0.29814(11) 0.0255(2) Uani d . 1 1 . .
    H H22 0.4623 0.4177 0.3193 0.031 Uiso calc R 1 1 . .
    C C23 0.13008(14) 0.25934(13) 0.98450(11) 0.0301(3) Uani d . 1 1 . .
    H H23A 0.1179 0.1737 1.0062 0.045 Uiso calc R 1 1 . .
    H H23B 0.0556 0.3185 1.0194 0.045 Uiso calc R 1 1 . .
    H H23C 0.2204 0.3235 1.0280 0.045 Uiso calc R 1 1 . .
    N N1 0.22919(10) 0.57768(10) 0.59438(9) 0.02257(19) Uani d . 1 1 . .
    H H1 0.2353(14) 0.6738(16) 0.6209(14) 0.027 Uiso d . 1 1 . .
    N N2 -0.03129(9) 0.11860(10) 0.29782(10) 0.0245(2) Uani d . 1 1 . .
    O O1 -0.09938(8) 0.14343(9) 0.39586(9) 0.0325(2) Uani d . 1 1 . .
    O O2 -0.06497(9) 0.13940(10) 0.19906(10) 0.0348(2) Uani d . 1 1 . .
    O O3 0.12460(8) 0.20475(8) 0.83947(7) 0.02322(17) Uani d . 1 1 . .
loop_
    _atom_site_aniso_label
    _atom_site_aniso_U_11
    _atom_site_aniso_U_22
    _atom_site_aniso_U_33
    _atom_site_aniso_U_12
    _atom_site_aniso_U_13
    _atom_site_aniso_U_23
    C1 0.0195(5) 0.0209(5) 0.0220(5) 0.0045(4) 0.0026(4) 0.0104(4)
    C2 0.0250(5) 0.0197(5) 0.0228(5) 0.0063(4) 0.0036(4) 0.0075(4)
    C3 0.0213(5) 0.0246(5) 0.0191(5) 0.0062(4) 0.0039(4) 0.0088(4)
    C4 0.0161(4) 0.0225(5) 0.0229(5) 0.0030(4) 0.0022(4) 0.0120(4)
    C5 0.0178(5) 0.0188(4) 0.0216(5) 0.0037(3) 0.0025(4) 0.0085(4)
    C6 0.0156(4) 0.0207(5) 0.0204(5) 0.0038(3) 0.0020(4) 0.0087(4)
    C7 0.0165(4) 0.0208(5) 0.0201(5) 0.0031(3) 0.0021(4) 0.0094(4)
    C8 0.0186(5) 0.0212(5) 0.0205(5) 0.0037(4) 0.0012(4) 0.0088(4)
    C9 0.0172(4) 0.0207(5) 0.0200(5) 0.0036(4) 0.0026(4) 0.0098(4)
    C10 0.0173(5) 0.0199(5) 0.0251(5) 0.0045(4) 0.0029(4) 0.0093(4)
    C11 0.0180(4) 0.0196(4) 0.0227(5) 0.0030(3) 0.0046(4) 0.0104(4)
    C12 0.0199(5) 0.0217(5) 0.0229(5) 0.0022(4) 0.0022(4) 0.0086(4)
    C13 0.0184(5) 0.0256(5) 0.0292(6) 0.0018(4) -0.0007(4) 0.0126(5)
    C14 0.0191(5) 0.0258(5) 0.0353(6) 0.0062(4) 0.0074(4) 0.0153(5)
    C15 0.0271(5) 0.0277(5) 0.0256(5) 0.0085(4) 0.0100(4) 0.0120(5)
    C16 0.0235(5) 0.0275(5) 0.0221(5) 0.0061(4) 0.0044(4) 0.0122(4)
    C17 0.0233(5) 0.0191(5) 0.0204(5) -0.0008(4) -0.0005(4) 0.0086(4)
    C18 0.0343(6) 0.0205(5) 0.0218(5) 0.0052(4) 0.0003(4) 0.0074(4)
    C19 0.0514(7) 0.0217(5) 0.0236(6) 0.0034(5) -0.0024(5) 0.0111(4)
    C20 0.0446(7) 0.0286(6) 0.0234(6) -0.0094(5) -0.0017(5) 0.0136(5)
    C21 0.0266(5) 0.0369(6) 0.0249(6) -0.0061(5) 0.0013(4) 0.0135(5)
    C22 0.0220(5) 0.0283(5) 0.0253(5) -0.0006(4) -0.0006(4) 0.0129(5)
    C23 0.0429(7) 0.0261(5) 0.0213(5) 0.0033(5) 0.0039(5) 0.0117(5)
    N1 0.0283(5) 0.0177(4) 0.0223(4) 0.0047(3) 0.0042(4) 0.0093(4)
    N2 0.0186(4) 0.0191(4) 0.0321(5) 0.0024(3) 0.0020(4) 0.0087(4)
    O1 0.0209(4) 0.0300(4) 0.0343(5) 0.0038(3) 0.0078(3) 0.0036(4)
    O2 0.0278(4) 0.0361(5) 0.0484(5) 0.0061(3) -0.0020(4) 0.0265(4)
    O3 0.0286(4) 0.0217(4) 0.0199(4) 0.0019(3) 0.0031(3) 0.0106(3)
_geom_special_details
;
All e.s.d.'s (except the e.s.d. in the dihedral angle between two l.s. planes)
are estimated using the full covariance matrix. The cell e.s.d.'s are taken
into account individually in the estimation of e.s.d.'s in distances, angles
and torsion angles; correlations between e.s.d.'s in cell parameters are only
used when they are defined by crystal symmetry. An approximate (isotropic)
treatment of cell e.s.d.'s is used for estimating e.s.d.'s involving l.s.
planes.
;
loop_
    _geom_bond_atom_site_label_1
    _geom_bond_atom_site_label_2
    _geom_bond_site_symmetry_2
    _geom_bond_distance
    _geom_bond_publ_flag
    C1 N1 . 1.3791(13) ?
    C1 C2 . 1.3880(14) ?
    C1 C6 . 1.4174(14) ?
    C2 C3 . 1.3891(14) ?
    C2 H2 . 0.9500 ?
    C3 C4 . 1.4060(14) ?
    C3 H3 . 0.9500 ?
    C4 C5 . 1.3814(14) ?
    C4 O3 . 1.3846(12) ?
    C5 C6 . 1.4072(14) ?
    C5 H5 . 0.9500 ?
    C6 C7 . 1.4428(13) ?
    C7 C8 . 1.3811(14) ?
    C7 C9 . 1.5042(14) ?
    C8 N1 . 1.3728(14) ?
    C8 C17 . 1.4768(14) ?
    C9 C11 . 1.5250(14) ?
    C9 C10 . 1.5421(13) ?
    C9 H9 . 1.0000 ?
    C10 N2 . 1.4951(13) ?
    C10 H10A . 0.9900 ?
    C10 H10B . 0.9900 ?
    C11 C12 . 1.3901(15) ?
    C11 C16 . 1.3954(15) ?
    C12 C13 . 1.3933(15) ?
    C12 H12 . 0.9500 ?
    C13 C14 . 1.3860(16) ?
    C13 H13 . 0.9500 ?
    C14 C15 . 1.3883(16) ?
    C14 H14 . 0.9500 ?
    C15 C16 . 1.3889(15) ?
    C15 H15 . 0.9500 ?
    C16 H16 . 0.9500 ?
    C17 C22 . 1.3986(15) ?
    C17 C18 . 1.3999(15) ?
    C18 C19 . 1.3891(16) ?
    C18 H18 . 0.9500 ?
    C19 C20 . 1.3865(19) ?
    C19 H19 . 0.9500 ?
    C20 C21 . 1.3853(18) ?
    C20 H20 . 0.9500 ?
    C21 C22 . 1.3914(15) ?
    C21 H21 . 0.9500 ?
    C22 H22 . 0.9500 ?
    C23 O3 . 1.4198(13) ?
    C23 H23A . 0.9800 ?
    C23 H23B . 0.9800 ?
    C23 H23C . 0.9800 ?
    N1 H1 . 0.867(14) ?
    N2 O1 . 1.2243(12) ?
    N2 O2 . 1.2267(13) ?
loop_
    _geom_angle_atom_site_label_1
    _geom_angle_atom_site_label_2
    _geom_angle_atom_site_label_3
    _geom_angle_site_symmetry_1
    _geom_angle_site_symmetry_3
    _geom_angle
    _geom_angle_publ_flag
    N1 C1 C2 . . 129.92(9) ?
    N1 C1 C6 . . 107.75(9) ?
    C2 C1 C6 . . 122.32(9) ?
    C1 C2 C3 . . 118.32(9) ?
    C1 C2 H2 . . 120.8 ?
    C3 C2 H2 . . 120.8 ?
    C2 C3 C4 . . 120.11(9) ?
    C2 C3 H3 . . 119.9 ?
    C4 C3 H3 . . 119.9 ?
    C5 C4 O3 . . 115.49(9) ?
    C5 C4 C3 . . 121.77(9) ?
    O3 C4 C3 . . 122.74(9) ?
    C4 C5 C6 . . 119.03(9) ?
    C4 C5 H5 . . 120.5 ?
    C6 C5 H5 . . 120.5 ?
    C5 C6 C1 . . 118.44(9) ?
    C5 C6 C7 . . 134.84(9) ?
    C1 C6 C7 . . 106.69(9) ?
    C8 C7 C6 . . 106.53(9) ?
    C8 C7 C9 . . 122.90(9) ?
    C6 C7 C9 . . 130.34(9) ?
    N1 C8 C7 . . 109.81(9) ?
    N1 C8 C17 . . 120.54(9) ?
    C7 C8 C17 . . 129.53(9) ?
    C7 C9 C11 . . 116.98(8) ?
    C7 C9 C10 . . 113.02(8) ?
    C11 C9 C10 . . 106.58(8) ?
    C7 C9 H9 . . 106.5 ?
    C11 C9 H9 . . 106.5 ?
    C10 C9 H9 . . 106.5 ?
    N2 C10 C9 . . 109.91(8) ?
    N2 C10 H10A . . 109.7 ?
    C9 C10 H10A . . 109.7 ?
    N2 C10 H10B . . 109.7 ?
    C9 C10 H10B . . 109.7 ?
    H10A C10 H10B . . 108.2 ?
    C12 C11 C16 . . 119.01(9) ?
    C12 C11 C9 . . 122.66(9) ?
    C16 C11 C9 . . 118.32(9) ?
    C11 C12 C13 . . 120.17(10) ?
    C11 C12 H12 . . 119.9 ?
    C13 C12 H12 . . 119.9 ?
    C14 C13 C12 . . 120.48(10) ?
    C14 C13 H13 . . 119.8 ?
    C12 C13 H13 . . 119.8 ?
    C13 C14 C15 . . 119.66(10) ?
    C13 C14 H14 . . 120.2 ?
    C15 C14 H14 . . 120.2 ?
    C14 C15 C16 . . 119.93(10) ?
    C14 C15 H15 . . 120.0 ?
    C16 C15 H15 . . 120.0 ?
    C15 C16 C11 . . 120.75(10) ?
    C15 C16 H16 . . 119.6 ?
    C11 C16 H16 . . 119.6 ?
    C22 C17 C18 . . 119.44(10) ?
    C22 C17 C8 . . 119.24(9) ?
    C18 C17 C8 . . 121.24(10) ?
    C19 C18 C17 . . 119.78(11) ?
    C19 C18 H18 . . 120.1 ?
    C17 C18 H18 . . 120.1 ?
    C20 C19 C18 . . 120.42(11) ?
    C20 C19 H19 . . 119.8 ?
    C18 C19 H19 . . 119.8 ?
    C21 C20 C19 . . 120.20(10) ?
    C21 C20 H20 . . 119.9 ?
    C19 C20 H20 . . 119.9 ?
    C20 C21 C22 . . 119.95(11) ?
    C20 C21 H21 . . 120.0 ?
    C22 C21 H21 . . 120.0 ?
    C21 C22 C17 . . 120.20(11) ?
    C21 C22 H22 . . 119.9 ?
    C17 C22 H22 . . 119.9 ?
    O3 C23 H23A . . 109.5 ?
    O3 C23 H23B . . 109.5 ?
    H23A C23 H23B . . 109.5 ?
    O3 C23 H23C . . 109.5 ?
    H23A C23 H23C . . 109.5 ?
    H23B C23 H23C . . 109.5 ?
    C8 N1 C1 . . 109.21(9) ?
    C8 N1 H1 . . 124.8(9) ?
    C1 N1 H1 . . 126.0(9) ?
    O1 N2 O2 . . 124.00(10) ?
    O1 N2 C10 . . 118.40(9) ?
    O2 N2 C10 . . 117.58(9) ?
    C4 O3 C23 . . 118.32(8) ?
loop_
    _geom_torsion_atom_site_label_1
    _geom_torsion_atom_site_label_2
    _geom_torsion_atom_site_label_3
    _geom_torsion_atom_site_label_4
    _geom_torsion_site_symmetry_1
    _geom_torsion_site_symmetry_2
    _geom_torsion_site_symmetry_3
    _geom_torsion_site_symmetry_4
    _geom_torsion
    _geom_torsion_publ_flag
    N1 C1 C2 C3 . . . . -178.02(10) ?
    C6 C1 C2 C3 . . . . -0.03(16) ?
    C1 C2 C3 C4 . . . . 0.44(15) ?
    C2 C3 C4 C5 . . . . -0.41(16) ?
    C2 C3 C4 O3 . . . . 179.94(9) ?
    O3 C4 C5 C6 . . . . 179.63(8) ?
    C3 C4 C5 C6 . . . . -0.04(15) ?
    C4 C5 C6 C1 . . . . 0.44(14) ?
    C4 C5 C6 C7 . . . . 178.27(10) ?
    N1 C1 C6 C5 . . . . 177.97(9) ?
    C2 C1 C6 C5 . . . . -0.42(15) ?
    N1 C1 C6 C7 . . . . -0.42(11) ?
    C2 C1 C6 C7 . . . . -178.81(9) ?
    C5 C6 C7 C8 . . . . -177.12(11) ?
    C1 C6 C7 C8 . . . . 0.88(11) ?
    C5 C6 C7 C9 . . . . 8.44(19) ?
    C1 C6 C7 C9 . . . . -173.56(10) ?
    C6 C7 C8 N1 . . . . -1.04(11) ?
    C9 C7 C8 N1 . . . . 173.92(9) ?
    C6 C7 C8 C17 . . . . 174.87(10) ?
    C9 C7 C8 C17 . . . . -10.17(17) ?
    C8 C7 C9 C11 . . . . 102.46(11) ?
    C6 C7 C9 C11 . . . . -83.89(13) ?
    C8 C7 C9 C10 . . . . -133.20(10) ?
    C6 C7 C9 C10 . . . . 40.46(14) ?
    C7 C9 C10 N2 . . . . 58.52(11) ?
    C11 C9 C10 N2 . . . . -171.63(8) ?
    C7 C9 C11 C12 . . . . 24.35(13) ?
    C10 C9 C11 C12 . . . . -103.20(10) ?
    C7 C9 C11 C16 . . . . -156.57(9) ?
    C10 C9 C11 C16 . . . . 75.88(11) ?
    C16 C11 C12 C13 . . . . 0.21(15) ?
    C9 C11 C12 C13 . . . . 179.28(9) ?
    C11 C12 C13 C14 . . . . 0.17(15) ?
    C12 C13 C14 C15 . . . . -0.27(15) ?
    C13 C14 C15 C16 . . . . 0.00(16) ?
    C14 C15 C16 C11 . . . . 0.38(16) ?
    C12 C11 C16 C15 . . . . -0.48(15) ?
    C9 C11 C16 C15 . . . . -179.60(9) ?
    N1 C8 C17 C22 . . . . 123.13(11) ?
    C7 C8 C17 C22 . . . . -52.40(15) ?
    N1 C8 C17 C18 . . . . -53.62(14) ?
    C7 C8 C17 C18 . . . . 130.85(12) ?
    C22 C17 C18 C19 . . . . -0.89(16) ?
    C8 C17 C18 C19 . . . . 175.85(10) ?
    C17 C18 C19 C20 . . . . 0.67(17) ?
    C18 C19 C20 C21 . . . . 0.07(17) ?
    C19 C20 C21 C22 . . . . -0.58(17) ?
    C20 C21 C22 C17 . . . . 0.34(17) ?
    C18 C17 C22 C21 . . . . 0.39(16) ?
    C8 C17 C22 C21 . . . . -176.42(10) ?
    C7 C8 N1 C1 . . . . 0.80(12) ?
    C17 C8 N1 C1 . . . . -175.54(9) ?
    C2 C1 N1 C8 . . . . 178.01(10) ?
    C6 C1 N1 C8 . . . . -0.21(11) ?
    C9 C10 N2 O1 . . . . -108.24(10) ?
    C9 C10 N2 O2 . . . . 70.21(11) ?
    C5 C4 O3 C23 . . . . 166.65(9) ?
    C3 C4 O3 C23 . . . . -13.68(14) ?
loop_
    _geom_hbond_atom_site_label_D
    _geom_hbond_atom_site_label_H
    _geom_hbond_atom_site_label_A
    _geom_hbond_site_symmetry_A
    _geom_hbond_distance_DH
    _geom_hbond_distance_HA
    _geom_hbond_distance_DA
    _geom_hbond_angle_DHA
    N1 H1 O1 2_566 0.867(14) 2.470(14) 3.1872(13) 140.5(12)
    C10 H10A O3 2_556 0.99 2.56 2.9934(14) 107
    C14 H14 O3 2_656 0.95 2.51 3.4546(14) 173
    C18 H18 O1 2_566 0.95 2.59 3.2877(14) 131
    C21 H21 Cg2 2_666 0.95 2.83 3.5297(13) 131
    C23 H23C Cg4 1_556 0.98 2.76 3.5781(13) 141
data_IV
_audit_creation_method     SHELXL-97
_database_code_depnum_ccdc_archive     'CCDC 1062393'
_chemical_name_systematic
;
5-Chloro-3-(2-nitro-1-phenylethyl)-2-phenyl-1<i>H</i>-indole
;
_chemical_name_common     ?
_chemical_formula_moiety     'C22 H17 Cl N2 O2'
_chemical_formula_sum     'C22 H17 Cl N2 O2'
_chemical_formula_iupac     'C22 H17 Cl N2 O2'
_chemical_formula_weight     376.83
_chemical_melting_point     ?
_symmetry_cell_setting     triclinic
_symmetry_space_group_name_H-M     'P -1'
_symmetry_space_group_name_Hall     '-P 1'
loop_
    _symmetry_equiv_pos_as_xyz
    'x, y, z'
    '-x, -y, -z'
_cell_length_a     9.5830(7)
_cell_length_b     9.7555(7)
_cell_length_c     10.2307(7)
_cell_angle_alpha     79.546(6)
_cell_angle_beta     77.966(6)
_cell_angle_gamma     87.455(7)
_cell_volume     919.87(11)
_cell_formula_units_Z     2
_cell_measurement_reflns_used     ?
_cell_measurement_theta_min     ?
_cell_measurement_theta_max     ?
_cell_measurement_temperature     100(2)
_exptl_crystal_description     block
_exptl_crystal_colour     colourless
_exptl_crystal_size_max     0.48
_exptl_crystal_size_mid     0.36
_exptl_crystal_size_min     0.16
_exptl_crystal_density_diffrn     1.360
_exptl_crystal_density_meas     ?
_exptl_crystal_density_method     'not measured'
_exptl_crystal_F_000     392
_exptl_absorpt_coefficient_mu     0.227
_exptl_absorpt_correction_type     multi-scan
_exptl_absorpt_process_details
;
(SADABS; Sheldrick, 1996)
;
_exptl_absorpt_correction_T_min     0.8987
_exptl_absorpt_correction_T_max     0.9645
_exptl_special_details     ?
_diffrn_ambient_temperature     100(2)
_diffrn_radiation_type     MoK\a
_diffrn_radiation_wavelength     0.71073
_diffrn_radiation_source     'fine-focus sealed tube'
_diffrn_radiation_monochromator     graphite
_diffrn_measurement_device_type     'Rigaku Mercury CCD'
_diffrn_measurement_method     \w
_diffrn_detector_area_resol_mean     ?
_diffrn_reflns_number     13253
_diffrn_reflns_av_R_equivalents     0.0234
_diffrn_reflns_av_sigmaI/netI     0.0251
_diffrn_reflns_theta_min     2.07
_diffrn_reflns_theta_max     27.49
_diffrn_reflns_theta_full     27.49
_diffrn_measured_fraction_theta_max     0.979
_diffrn_measured_fraction_theta_full     0.979
_diffrn_reflns_limit_h_min     -12
_diffrn_reflns_limit_h_max     12
_diffrn_reflns_limit_k_min     -11
_diffrn_reflns_limit_k_max     12
_diffrn_reflns_limit_l_min     -13
_diffrn_reflns_limit_l_max     13
_diffrn_standards_number     ?
_diffrn_standards_interval_count     ?
_diffrn_standards_interval_time     ?
_diffrn_standards_decay_%     0
_refine_special_details
;
Refinement of <i>F</i>^2^ against ALL reflections. The weighted <i>R</i>-factor
<i>wR</i> and goodness of fit <i>S</i> are based on <i>F</i>^2^, conventional
<i>R</i>-factors <i>R</i> are based on <i>F</i>, with <i>F</i> set to zero for
negative <i>F</i>^2^. The threshold expression of <i>F</i>^2^ >
\s(<i>F</i>^2^) is used only for calculating <i>R</i>-factors(gt) <i>etc</i>.
and is not relevant to the choice of reflections for refinement.
<i>R</i>-factors based on <i>F</i>^2^ are statistically about twice as large
as those based on <i>F</i>, and <i>R</i>- factors based on ALL data will be
even larger.
;
_reflns_number_total     4138
_reflns_number_gt     3363
_reflns_threshold_expression     I>2\s(I)
_refine_ls_structure_factor_coef     Fsqd
_refine_ls_matrix_type     full
_refine_ls_R_factor_all     0.0403
_refine_ls_R_factor_gt     0.0312
_refine_ls_wR_factor_gt     0.0821
_refine_ls_wR_factor_ref     0.0849
_refine_ls_goodness_of_fit_ref     1.061
_refine_ls_restrained_S_all     1.061
_refine_ls_number_reflns     4138
_refine_ls_number_parameters     247
_refine_ls_number_restraints     0
_refine_ls_hydrogen_treatment     mixed
_refine_ls_weighting_scheme     calc
_refine_ls_weighting_details
         'calc w=1/[\s^2^(Fo^2^)+(0.0440P)^2^+0.1384P] where P=(Fo^2^+2Fc^2^)/3'
_atom_sites_solution_hydrogens     geom
_atom_sites_solution_primary     direct
_atom_sites_solution_secondary     difmap
_refine_ls_shift/su_max     0.002
_refine_ls_shift/su_mean     0.000
_refine_diff_density_max     0.274
_refine_diff_density_min     -0.232
_refine_ls_extinction_method     none
_refine_ls_extinction_coef     ?
loop_
    _atom_type_symbol
    _atom_type_description
    _atom_type_scat_dispersion_real
    _atom_type_scat_dispersion_imag
    _atom_type_scat_source
    'C' 'C' 0.0033 0.0016
                         'International Tables Vol C Tables 4.2.6.8 and 6.1.1.4'
    'H' 'H' 0.0000 0.0000
                         'International Tables Vol C Tables 4.2.6.8 and 6.1.1.4'
    'N' 'N' 0.0061 0.0033
                         'International Tables Vol C Tables 4.2.6.8 and 6.1.1.4'
    'O' 'O' 0.0106 0.0060
                         'International Tables Vol C Tables 4.2.6.8 and 6.1.1.4'
    'Cl' 'Cl' 0.1484 0.1585
                         'International Tables Vol C Tables 4.2.6.8 and 6.1.1.4'
_computing_data_collection
;
CrystalClear (Rigaku, 2012)
;
_computing_cell_refinement
;
CrystalClear (Rigaku, 2012)
;
_computing_data_reduction
;
CrystalClear (Rigaku, 2012)
;
_computing_structure_solution
;
SHELXS97 (Sheldrick, 2008)
;
_computing_structure_refinement
;
SHELXL97 (Sheldrick, 2008)
;
_computing_molecular_graphics
;
ORTEP-3 for Windows (Farrugia, 2012)
;
_computing_publication_material
;
publCIF (Westrip, 2010)
;
loop_
    _atom_site_type_symbol
    _atom_site_label
    _atom_site_fract_x
    _atom_site_fract_y
    _atom_site_fract_z
    _atom_site_U_iso_or_equiv
    _atom_site_adp_type
    _atom_site_calc_flag
    _atom_site_refinement_flags
    _atom_site_occupancy
    _atom_site_symmetry_multiplicity
    _atom_site_disorder_assembly
    _atom_site_disorder_group
    C C1 0.30134(13) 0.30487(13) 0.47178(13) 0.0244(3) Uani d . 1 1 . .
    C C2 0.15631(13) 0.33679(14) 0.49919(14) 0.0293(3) Uani d . 1 1 . .
    H H2 0.1067 0.3398 0.5893 0.035 Uiso calc R 1 1 . .
    C C3 0.08662(13) 0.36395(14) 0.39233(14) 0.0293(3) Uani d . 1 1 . .
    H H3 -0.0124 0.3858 0.4077 0.035 Uiso calc R 1 1 . .
    C C4 0.16322(13) 0.35909(14) 0.26078(13) 0.0259(3) Uani d . 1 1 . .
    C C5 0.30654(12) 0.32723(13) 0.23105(13) 0.0232(3) Uani d . 1 1 . .
    H H5 0.3547 0.3250 0.1404 0.028 Uiso calc R 1 1 . .
    C C6 0.37928(12) 0.29823(12) 0.33886(12) 0.0213(2) Uani d . 1 1 . .
    C C7 0.52344(12) 0.26002(12) 0.35141(12) 0.0208(2) Uani d . 1 1 . .
    C C8 0.52687(13) 0.24560(13) 0.48676(13) 0.0234(3) Uani d . 1 1 . .
    C C9 0.65601(12) 0.24850(13) 0.24431(12) 0.0206(2) Uani d . 1 1 . .
    H H9 0.7395 0.2586 0.2863 0.025 Uiso calc R 1 1 . .
    C C10 0.66676(13) 0.36530(13) 0.12008(12) 0.0230(3) Uani d . 1 1 . .
    H H10A 0.7613 0.3610 0.0593 0.028 Uiso calc R 1 1 . .
    H H10B 0.5927 0.3523 0.0689 0.028 Uiso calc R 1 1 . .
    C C11 0.67609(12) 0.11141(13) 0.19138(12) 0.0205(2) Uani d . 1 1 . .
    C C12 0.56223(13) 0.03868(13) 0.17345(12) 0.0232(3) Uani d . 1 1 . .
    H H12 0.4676 0.0721 0.1988 0.028 Uiso calc R 1 1 . .
    C C13 0.58560(13) -0.08258(13) 0.11871(13) 0.0253(3) Uani d . 1 1 . .
    H H13 0.5070 -0.1314 0.1065 0.030 Uiso calc R 1 1 . .
    C C14 0.72269(14) -0.13258(13) 0.08191(13) 0.0260(3) Uani d . 1 1 . .
    H H14 0.7385 -0.2150 0.0435 0.031 Uiso calc R 1 1 . .
    C C15 0.83681(14) -0.06224(14) 0.10125(15) 0.0300(3) Uani d . 1 1 . .
    H H15 0.9311 -0.0971 0.0774 0.036 Uiso calc R 1 1 . .
    C C16 0.81368(13) 0.05913(14) 0.15540(14) 0.0275(3) Uani d . 1 1 . .
    H H16 0.8925 0.1072 0.1681 0.033 Uiso calc R 1 1 . .
    C C17 0.64585(13) 0.20526(14) 0.55687(12) 0.0243(3) Uani d . 1 1 . .
    C C18 0.68391(14) 0.28733(15) 0.64173(14) 0.0308(3) Uani d . 1 1 . .
    H H18 0.6360 0.3733 0.6516 0.037 Uiso calc R 1 1 . .
    C C19 0.79159(16) 0.24370(18) 0.71180(16) 0.0402(4) Uani d . 1 1 . .
    H H19 0.8166 0.2994 0.7704 0.048 Uiso calc R 1 1 . .
    C C20 0.86283(16) 0.11925(18) 0.69676(16) 0.0414(4) Uani d . 1 1 . .
    H H20 0.9364 0.0898 0.7453 0.050 Uiso calc R 1 1 . .
    C C21 0.82741(14) 0.03761(16) 0.61152(15) 0.0355(3) Uani d . 1 1 . .
    H H21 0.8768 -0.0476 0.6011 0.043 Uiso calc R 1 1 . .
    C C22 0.71956(13) 0.08033(14) 0.54118(13) 0.0278(3) Uani d . 1 1 . .
    H H22 0.6956 0.0245 0.4821 0.033 Uiso calc R 1 1 . .
    N N1 0.39365(11) 0.27288(12) 0.55865(11) 0.0263(2) Uani d . 1 1 . .
    H H1 0.3714(16) 0.2700(17) 0.6404(17) 0.032 Uiso d . 1 1 . .
    N N2 0.64715(11) 0.50447(11) 0.16313(11) 0.0258(2) Uani d . 1 1 . .
    O O1 0.55567(10) 0.58312(10) 0.12206(11) 0.0354(2) Uani d . 1 1 . .
    O O2 0.72277(11) 0.53298(10) 0.23676(10) 0.0357(2) Uani d . 1 1 . .
    Cl Cl1 0.07128(3) 0.39630(4) 0.12679(3) 0.03265(10) Uani d . 1 1 . .
loop_
    _atom_site_aniso_label
    _atom_site_aniso_U_11
    _atom_site_aniso_U_22
    _atom_site_aniso_U_33
    _atom_site_aniso_U_12
    _atom_site_aniso_U_13
    _atom_site_aniso_U_23
    C1 0.0251(6) 0.0227(7) 0.0221(6) 0.0022(5) 0.0018(5) -0.0036(5)
    C2 0.0257(6) 0.0306(7) 0.0269(7) 0.0039(5) 0.0054(5) -0.0059(6)
    C3 0.0212(6) 0.0281(7) 0.0343(7) 0.0043(5) 0.0023(5) -0.0051(6)
    C4 0.0243(6) 0.0230(7) 0.0285(6) 0.0019(5) -0.0038(5) -0.0020(5)
    C5 0.0224(6) 0.0215(6) 0.0224(6) 0.0005(5) 0.0016(5) -0.0029(5)
    C6 0.0214(5) 0.0182(6) 0.0216(6) 0.0012(4) 0.0025(4) -0.0043(5)
    C7 0.0209(5) 0.0189(6) 0.0210(6) 0.0012(4) 0.0004(4) -0.0046(5)
    C8 0.0239(6) 0.0205(6) 0.0233(6) 0.0012(4) 0.0012(5) -0.0046(5)
    C9 0.0195(5) 0.0210(6) 0.0199(6) 0.0006(4) -0.0001(4) -0.0044(5)
    C10 0.0242(6) 0.0207(6) 0.0222(6) 0.0007(5) 0.0007(5) -0.0055(5)
    C11 0.0223(5) 0.0198(6) 0.0170(5) 0.0007(4) 0.0002(4) -0.0023(5)
    C12 0.0212(5) 0.0223(6) 0.0235(6) 0.0013(4) -0.0010(4) -0.0017(5)
    C13 0.0277(6) 0.0227(7) 0.0248(6) -0.0037(5) -0.0048(5) -0.0028(5)
    C14 0.0337(7) 0.0197(6) 0.0229(6) 0.0004(5) -0.0003(5) -0.0056(5)
    C15 0.0243(6) 0.0281(7) 0.0357(7) 0.0049(5) 0.0016(5) -0.0106(6)
    C16 0.0211(6) 0.0267(7) 0.0354(7) 0.0000(5) -0.0015(5) -0.0120(6)
    C17 0.0235(6) 0.0269(7) 0.0190(6) -0.0017(5) 0.0011(4) -0.0010(5)
    C18 0.0306(7) 0.0329(8) 0.0275(7) -0.0015(5) -0.0004(5) -0.0075(6)
    C19 0.0373(8) 0.0517(10) 0.0345(8) -0.0071(7) -0.0100(6) -0.0105(7)
    C20 0.0312(7) 0.0536(10) 0.0386(8) -0.0008(7) -0.0132(6) 0.0009(7)
    C21 0.0293(7) 0.0344(8) 0.0379(8) 0.0037(6) -0.0047(6) 0.0026(6)
    C22 0.0286(6) 0.0260(7) 0.0263(6) 0.0001(5) -0.0023(5) -0.0021(5)
    N1 0.0257(5) 0.0324(6) 0.0179(5) 0.0043(4) 0.0025(4) -0.0055(5)
    N2 0.0279(5) 0.0211(6) 0.0242(5) -0.0030(4) 0.0049(4) -0.0039(4)
    O1 0.0314(5) 0.0234(5) 0.0466(6) 0.0044(4) -0.0006(4) -0.0034(4)
    O2 0.0465(6) 0.0291(6) 0.0326(5) -0.0025(4) -0.0066(4) -0.0100(4)
    Cl1 0.02364(15) 0.0386(2) 0.03372(18) 0.00338(12) -0.00654(12) -0.00124(14)
_geom_special_details
;
All e.s.d.'s (except the e.s.d. in the dihedral angle between two l.s. planes)
are estimated using the full covariance matrix. The cell e.s.d.'s are taken
into account individually in the estimation of e.s.d.'s in distances, angles
and torsion angles; correlations between e.s.d.'s in cell parameters are only
used when they are defined by crystal symmetry. An approximate (isotropic)
treatment of cell e.s.d.'s is used for estimating e.s.d.'s involving l.s.
planes.
;
loop_
    _geom_bond_atom_site_label_1
    _geom_bond_atom_site_label_2
    _geom_bond_site_symmetry_2
    _geom_bond_distance
    _geom_bond_publ_flag
    C1 N1 . 1.3683(17) ?
    C1 C2 . 1.3921(17) ?
    C1 C6 . 1.4197(16) ?
    C2 C3 . 1.3766(19) ?
    C2 H2 . 0.9500 ?
    C3 C4 . 1.4002(18) ?
    C3 H3 . 0.9500 ?
    C4 C5 . 1.3775(16) ?
    C4 Cl1 . 1.7556(13) ?
    C5 C6 . 1.4044(17) ?
    C5 H5 . 0.9500 ?
    C6 C7 . 1.4404(16) ?
    C7 C8 . 1.3734(17) ?
    C7 C9 . 1.5096(15) ?
    C8 N1 . 1.3751(15) ?
    C8 C17 . 1.4724(17) ?
    C9 C11 . 1.5216(17) ?
    C9 C10 . 1.5344(17) ?
    C9 H9 . 1.0000 ?
    C10 N2 . 1.4941(16) ?
    C10 H10A . 0.9900 ?
    C10 H10B . 0.9900 ?
    C11 C12 . 1.3881(17) ?
    C11 C16 . 1.3929(16) ?
    C12 C13 . 1.3885(18) ?
    C12 H12 . 0.9500 ?
    C13 C14 . 1.3817(18) ?
    C13 H13 . 0.9500 ?
    C14 C15 . 1.3828(19) ?
    C14 H14 . 0.9500 ?
    C15 C16 . 1.3862(19) ?
    C15 H15 . 0.9500 ?
    C16 H16 . 0.9500 ?
    C17 C18 . 1.3922(19) ?
    C17 C22 . 1.3991(19) ?
    C18 C19 . 1.385(2) ?
    C18 H18 . 0.9500 ?
    C19 C20 . 1.384(2) ?
    C19 H19 . 0.9500 ?
    C20 C21 . 1.382(2) ?
    C20 H20 . 0.9500 ?
    C21 C22 . 1.3866(19) ?
    C21 H21 . 0.9500 ?
    C22 H22 . 0.9500 ?
    N1 H1 . 0.814(16) ?
    N2 O2 . 1.2213(14) ?
    N2 O1 . 1.2291(14) ?
loop_
    _geom_angle_atom_site_label_1
    _geom_angle_atom_site_label_2
    _geom_angle_atom_site_label_3
    _geom_angle_site_symmetry_1
    _geom_angle_site_symmetry_3
    _geom_angle
    _geom_angle_publ_flag
    N1 C1 C2 . . 129.73(12) ?
    N1 C1 C6 . . 107.57(10) ?
    C2 C1 C6 . . 122.70(12) ?
    C3 C2 C1 . . 118.29(12) ?
    C3 C2 H2 . . 120.9 ?
    C1 C2 H2 . . 120.9 ?
    C2 C3 C4 . . 119.30(11) ?
    C2 C3 H3 . . 120.4 ?
    C4 C3 H3 . . 120.4 ?
    C5 C4 C3 . . 123.55(12) ?
    C5 C4 Cl1 . . 118.42(10) ?
    C3 C4 Cl1 . . 118.03(10) ?
    C4 C5 C6 . . 117.99(11) ?
    C4 C5 H5 . . 121.0 ?
    C6 C5 H5 . . 121.0 ?
    C5 C6 C1 . . 118.18(10) ?
    C5 C6 C7 . . 135.24(11) ?
    C1 C6 C7 . . 106.59(11) ?
    C8 C7 C6 . . 106.72(10) ?
    C8 C7 C9 . . 122.33(11) ?
    C6 C7 C9 . . 130.71(11) ?
    C7 C8 N1 . . 109.55(11) ?
    C7 C8 C17 . . 129.83(11) ?
    N1 C8 C17 . . 120.61(11) ?
    C7 C9 C11 . . 115.84(10) ?
    C7 C9 C10 . . 112.82(10) ?
    C11 C9 C10 . . 106.89(9) ?
    C7 C9 H9 . . 106.9 ?
    C11 C9 H9 . . 106.9 ?
    C10 C9 H9 . . 106.9 ?
    N2 C10 C9 . . 110.47(10) ?
    N2 C10 H10A . . 109.6 ?
    C9 C10 H10A . . 109.6 ?
    N2 C10 H10B . . 109.6 ?
    C9 C10 H10B . . 109.6 ?
    H10A C10 H10B . . 108.1 ?
    C12 C11 C16 . . 118.70(11) ?
    C12 C11 C9 . . 122.24(10) ?
    C16 C11 C9 . . 119.02(11) ?
    C11 C12 C13 . . 120.50(11) ?
    C11 C12 H12 . . 119.8 ?
    C13 C12 H12 . . 119.8 ?
    C14 C13 C12 . . 120.29(11) ?
    C14 C13 H13 . . 119.9 ?
    C12 C13 H13 . . 119.9 ?
    C13 C14 C15 . . 119.74(12) ?
    C13 C14 H14 . . 120.1 ?
    C15 C14 H14 . . 120.1 ?
    C14 C15 C16 . . 120.03(12) ?
    C14 C15 H15 . . 120.0 ?
    C16 C15 H15 . . 120.0 ?
    C15 C16 C11 . . 120.73(12) ?
    C15 C16 H16 . . 119.6 ?
    C11 C16 H16 . . 119.6 ?
    C18 C17 C22 . . 119.25(12) ?
    C18 C17 C8 . . 121.17(12) ?
    C22 C17 C8 . . 119.56(12) ?
    C19 C18 C17 . . 120.07(14) ?
    C19 C18 H18 . . 120.0 ?
    C17 C18 H18 . . 120.0 ?
    C20 C19 C18 . . 120.24(14) ?
    C20 C19 H19 . . 119.9 ?
    C18 C19 H19 . . 119.9 ?
    C21 C20 C19 . . 120.30(14) ?
    C21 C20 H20 . . 119.8 ?
    C19 C20 H20 . . 119.8 ?
    C20 C21 C22 . . 119.85(14) ?
    C20 C21 H21 . . 120.1 ?
    C22 C21 H21 . . 120.1 ?
    C21 C22 C17 . . 120.27(13) ?
    C21 C22 H22 . . 119.9 ?
    C17 C22 H22 . . 119.9 ?
    C1 N1 C8 . . 109.57(11) ?
    C1 N1 H1 . . 124.3(11) ?
    C8 N1 H1 . . 126.1(11) ?
    O2 N2 O1 . . 124.12(11) ?
    O2 N2 C10 . . 118.09(11) ?
    O1 N2 C10 . . 117.78(11) ?
loop_
    _geom_torsion_atom_site_label_1
    _geom_torsion_atom_site_label_2
    _geom_torsion_atom_site_label_3
    _geom_torsion_atom_site_label_4
    _geom_torsion_site_symmetry_1
    _geom_torsion_site_symmetry_2
    _geom_torsion_site_symmetry_3
    _geom_torsion_site_symmetry_4
    _geom_torsion
    _geom_torsion_publ_flag
    N1 C1 C2 C3 . . . . -179.28(14) ?
    C6 C1 C2 C3 . . . . -0.5(2) ?
    C1 C2 C3 C4 . . . . -0.2(2) ?
    C2 C3 C4 C5 . . . . 0.5(2) ?
    C2 C3 C4 Cl1 . . . . -179.27(11) ?
    C3 C4 C5 C6 . . . . 0.0(2) ?
    Cl1 C4 C5 C6 . . . . 179.72(10) ?
    C4 C5 C6 C1 . . . . -0.66(18) ?
    C4 C5 C6 C7 . . . . 179.07(13) ?
    N1 C1 C6 C5 . . . . 179.96(11) ?
    C2 C1 C6 C5 . . . . 0.96(19) ?
    N1 C1 C6 C7 . . . . 0.16(14) ?
    C2 C1 C6 C7 . . . . -178.84(12) ?
    C5 C6 C7 C8 . . . . -179.77(14) ?
    C1 C6 C7 C8 . . . . -0.02(14) ?
    C5 C6 C7 C9 . . . . 5.8(2) ?
    C1 C6 C7 C9 . . . . -174.44(12) ?
    C6 C7 C8 N1 . . . . -0.13(14) ?
    C9 C7 C8 N1 . . . . 174.87(11) ?
    C6 C7 C8 C17 . . . . 178.65(13) ?
    C9 C7 C8 C17 . . . . -6.4(2) ?
    C8 C7 C9 C11 . . . . 102.42(14) ?
    C6 C7 C9 C11 . . . . -83.90(16) ?
    C8 C7 C9 C10 . . . . -133.94(12) ?
    C6 C7 C9 C10 . . . . 39.74(17) ?
    C7 C9 C10 N2 . . . . 51.15(13) ?
    C11 C9 C10 N2 . . . . 179.61(9) ?
    C7 C9 C11 C12 . . . . 36.52(16) ?
    C10 C9 C11 C12 . . . . -90.17(13) ?
    C7 C9 C11 C16 . . . . -145.63(12) ?
    C10 C9 C11 C16 . . . . 87.68(13) ?
    C16 C11 C12 C13 . . . . -1.00(18) ?
    C9 C11 C12 C13 . . . . 176.86(11) ?
    C11 C12 C13 C14 . . . . 0.26(18) ?
    C12 C13 C14 C15 . . . . 0.75(19) ?
    C13 C14 C15 C16 . . . . -1.0(2) ?
    C14 C15 C16 C11 . . . . 0.2(2) ?
    C12 C11 C16 C15 . . . . 0.75(19) ?
    C9 C11 C16 C15 . . . . -177.17(12) ?
    C7 C8 C17 C18 . . . . 127.05(15) ?
    N1 C8 C17 C18 . . . . -54.28(17) ?
    C7 C8 C17 C22 . . . . -54.79(19) ?
    N1 C8 C17 C22 . . . . 123.88(14) ?
    C22 C17 C18 C19 . . . . -1.4(2) ?
    C8 C17 C18 C19 . . . . 176.80(12) ?
    C17 C18 C19 C20 . . . . 0.7(2) ?
    C18 C19 C20 C21 . . . . 0.2(2) ?
    C19 C20 C21 C22 . . . . -0.3(2) ?
    C20 C21 C22 C17 . . . . -0.4(2) ?
    C18 C17 C22 C21 . . . . 1.24(19) ?
    C8 C17 C22 C21 . . . . -176.96(12) ?
    C2 C1 N1 C8 . . . . 178.66(14) ?
    C6 C1 N1 C8 . . . . -0.25(14) ?
    C7 C8 N1 C1 . . . . 0.24(15) ?
    C17 C8 N1 C1 . . . . -178.67(11) ?
    C9 C10 N2 O2 . . . . 53.52(14) ?
    C9 C10 N2 O1 . . . . -126.47(11) ?
loop_
    _geom_hbond_atom_site_label_D
    _geom_hbond_atom_site_label_H
    _geom_hbond_atom_site_label_A
    _geom_hbond_site_symmetry_A
    _geom_hbond_distance_DH
    _geom_hbond_distance_HA
    _geom_hbond_distance_DA
    _geom_hbond_angle_DHA
    N1 H1 O2 2_666 0.814(16) 2.517(16) 3.0806(15) 127.4(14)
    C14 H14 O1 1_545 0.95 2.60 3.1827(17) 120
data_global
_journal_date_recd_electronic     2015-04-21
_journal_date_accepted     2015-04-29
_journal_name_full     'Acta Crystallographica, Section E'
_journal_year     2015
_journal_volume     71
_journal_issue      6
_journal_page_first     654
_journal_page_last     659
_journal_paper_category     GO
_journal_paper_doi     10.1107/S2056989015008476
_journal_coeditor_code     LH5763
_publ_contact_author_name     'Laurent Trembleau, William T A Harrison'
_publ_contact_author_address
;
Department of Chemistry
University of Aberdeen
Meston Walk
Aberdeen AB24 3UE
Scotland
;
_publ_contact_author_email
;
l.trembleau@abdn.ac.uk; w.harrison@abdn.ac.uk
;
_publ_contact_author_fax     ?
_publ_contact_author_phone     ?
_publ_section_title
;
Crystal structures of four indole derivatives as possible cannabinoid allosteric
antagonists
;
loop_
    _publ_author_name
    _publ_author_footnote
    _publ_author_address
    'Kerr, Jamie R.' .
;
Department of Chemistry
University of Aberdeen
Meston Walk
Aberdeen AB24 3UE
Scotland
;
    'Trembleau, Laurent' .
;
Department of Chemistry
University of Aberdeen
Meston Walk
Aberdeen AB24 3UE
Scotland
;
    'Storey, John M. D.' .
;
Department of Chemistry
University of Aberdeen
Meston Walk
Aberdeen AB24 3UE
Scotland
;
    'Wardell, James L.' .
;
Department of Chemistry
University of Aberdeen
Meston Walk
Aberdeen AB24 3UE
Scotland
Funda\,c\~ao Oswaldo Cruz
Instituto de Tecnologia em F\'armacos-Far Manguinhos
21041-250 Rio de Janeiro
RJ
Brazil
;
    'Harrison, William T. A.' .
;
Department of Chemistry
University of Aberdeen
Meston Walk
Aberdeen AB24 3UE
Scotland
;
_publ_section_synopsis
;
The crystal structures of four indole derivatives with various substituents at
the 2-, 3- and 5-positions of the ring system are described. The dominant
intermolecular interaction in each case is an N---H...O hydrogen bond, which
generates either chains or inversion dimers. Weak C---H...O, C---H...\p and
\p--\p interactions occur in these structures but there is no consistent
pattern amongst them. Two of these compounds act as modest enhancers of CB1
cannabanoid signalling and two are inactive.
;
