# Supplementary material for: Crystal structures of four indole derivatives as possible cannabinoid allosteric antagonists
Source: Acta Crystallogr E Crystallogr Commun. 2015 May 20;71(Pt 6):654–9. doi: 10.1107/S2056989015008476 (PMC4459378; doi:10.1107/S2056989015008476)
Supplement: Supplementary file 2 [file e-71-00654-Isup2.hkl]

# 
# h,k,l, Fc-squared, Fo-squared, sigma(Fo-squared) and status flag 
# 
data_I
_shelx_title ' 2014ncs0017a' 
_shelx_refln_list_code          4 
_shelx_F_calc_maximum      246.10 
_exptl_crystal_F_000      1696.00 
_reflns_d_resolution_high  0.7712 
 
loop_ 
 _symmetry_equiv_pos_as_xyz 
 'x, y, z' 
 '-x+1/2, -y+1/2, z+1/2' 
 'x+1/2, -y+1/2, -z' 
 '-x, y, -z+1/2' 
 '-x, -y, -z' 
 'x-1/2, y-1/2, -z-1/2' 
 '-x-1/2, y-1/2, z' 
 'x, -y, z-1/2' 
 
_cell_length_a    10.1558 
_cell_length_b    12.1446 
_cell_length_c    33.6050 
_cell_angle_alpha  90.000 
_cell_angle_beta   90.000 
_cell_angle_gamma  90.000 
 
_shelx_F_squared_multiplier     1.000 
 
loop_ 
 _refln_index_h 
 _refln_index_k 
 _refln_index_l 
 _refln_F_squared_calc 
 _refln_F_squared_meas 
 _refln_F_squared_sigma 
 _refln_observed_status 
   2   0   0      745.62      980.10     45.58 o 
   4   0   0    15427.12    16994.03    945.01 o 
   6   0   0    10777.75    10863.42    904.44 o 
   8   0   0      255.03      231.47     28.51 o 
  10   0   0      347.42      307.31     33.60 o 
  12   0   0      793.31      752.03     58.86 o 
   1   1   0    23059.76    25118.51    247.68 o 
   3   1   0     4008.56     4021.80    140.65 o 
   5   1   0       29.02       39.72      5.72 o 
   7   1   0      312.77      301.92     19.62 o 
  11   1   0       98.62      133.28     15.99 o 
  13   1   0      500.84      562.29     39.84 o 
   0   2   0    10885.97    12131.95    231.40 o 
   2   2   0     4684.71     4931.53     61.84 o 
   4   2   0      336.24      446.56     33.97 o 
   6   2   0     1349.27     1356.59     33.62 o 
   8   2   0      226.54      208.25     16.03 o 
  12   2   0        1.80        6.64      8.45 o 
   1   3   0      857.63     1037.98     22.09 o 
   3   3   0     2799.82     2722.18    121.60 o 
   5   3   0      408.89      566.24     36.84 o 
   7   3   0      599.15      661.04     31.92 o 
   9   3   0      213.52      233.99     20.85 o 
  11   3   0       34.34       20.36     12.09 o 
   0   4   0    22232.07    26142.50    270.47 o 
   2   4   0     4440.66     4541.75     92.28 o 
   4   4   0      790.01      805.15     28.64 o 
   6   4   0      747.50      998.01     87.18 o 
   8   4   0      608.57      665.17     30.02 o 
  10   4   0      283.00      283.44     24.27 o 
  12   4   0      116.90      113.13     19.38 o 
   1   5   0       78.02       41.71      4.56 o 
   3   5   0     7368.21     7590.18    109.42 o 
   5   5   0     2739.45     2953.51    219.71 o 
   7   5   0     1236.52     1068.39    130.58 o 
   9   5   0     3866.24     4383.83    370.74 o 
  11   5   0      423.27      410.96     29.62 o 
   0   6   0    15440.59    17463.47    380.56 o 
   2   6   0     9479.60     9358.98    317.74 o 
   4   6   0      251.00      274.72     13.99 o 
   6   6   0     2128.33     2107.76    295.04 o 
   8   6   0      151.02      160.07     19.74 o 
  10   6   0     1001.94     1145.36     60.93 o 
  12   6   0        0.18       -1.83     21.22 o 
   1   7   0      395.91      537.60     19.09 o 
   3   7   0      480.04      530.70     46.29 o 
   5   7   0      878.01      862.43     80.75 o 
   7   7   0       52.10       75.17     15.06 o 
   9   7   0      298.75      289.41     55.68 o 
  11   7   0      161.20      187.65     19.98 o 
   0   8   0       83.12       68.33     25.27 o 
   2   8   0      121.02      105.13     15.05 o 
   4   8   0      866.50     1069.62     30.31 o 
   6   8   0      661.38      553.00     31.22 o 
   8   8   0      232.48      268.59     19.69 o 
  10   8   0        0.34        6.48      9.90 o 
   1   9   0     1305.19     1240.06     51.21 o 
   3   9   0        3.18       -3.03      8.51 o 
   5   9   0     5041.77     5471.90     80.22 o 
   7   9   0       64.30       93.62     18.07 o 
   9   9   0      212.24      252.95     34.25 o 
   0  10   0     1933.24     1784.58     46.12 o 
   2  10   0     3117.38     2767.43    202.39 o 
   4  10   0     1266.05     1069.42     82.50 o 
   6  10   0     2132.84     2137.85    155.27 o 
   8  10   0     1095.73     1296.29     66.50 o 
  10  10   0      451.32      481.17     38.75 o 
   1  11   0      306.37      313.88     17.60 o 
   3  11   0      342.90      336.38     24.50 o 
   5  11   0      250.32      259.78     26.98 o 
   7  11   0      352.08      366.37     26.96 o 
   9  11   0       34.50       33.39     22.89 o 
   0  12   0      767.91      721.80     46.46 o 
   2  12   0      802.50      690.81     46.15 o 
   4  12   0        1.96       -7.85      7.85 o 
   6  12   0       12.96      -10.49     10.49 o 
   8  12   0       57.54       66.67     14.75 o 
   1  13   0      211.97      221.77     15.90 o 
   3  13   0        1.15      -10.69     14.88 o 
   5  13   0      643.74      601.89     77.36 o 
   7  13   0       20.26       -2.50     11.16 o 
   0  14   0      182.55      200.02     32.75 o 
   2  14   0       19.06       22.10      8.20 o 
   4  14   0        1.86      -16.97     18.39 o 
   6  14   0       43.70       56.25     15.96 o 
   1  15   0      204.76      185.83     22.16 o 
   3  15   0       95.82       94.73      9.69 o 
   1   1   1     4046.06     4205.51     89.50 o 
   2   1   1     2080.15     1997.04     65.60 o 
   3   1   1     1742.83     1795.66     45.66 o 
   4   1   1      289.84      264.44      7.71 o 
   5   1   1      556.57      643.26     16.43 o 
   6   1   1      470.18      388.26     13.60 o 
   7   1   1      122.40      112.45      6.86 o 
   8   1   1       17.69       17.60      4.22 o 
   9   1   1      457.03      402.45     32.47 o 
  10   1   1      442.03      348.77     18.96 o 
  11   1   1      100.75      100.92     11.10 o 
  12   1   1       30.61       24.53      9.53 o 
  13   1   1        2.31        4.06     15.55 o 
   0   2   1      548.64      693.44     14.78 o 
   1   2   1     5735.79     5845.30     62.87 o 
   2   2   1     4270.53     4633.78     66.78 o 
   3   2   1     7362.94     7646.14    152.52 o 
   4   2   1      448.28      472.12     24.08 o 
   5   2   1     9353.86     9588.87    164.91 o 
   6   2   1     2549.32     2905.13     95.53 o 
   7   2   1     1119.31     1158.41     28.10 o 
   8   2   1        9.72        9.59      4.96 o 
   9   2   1        0.08        1.67      4.83 o 
  10   2   1     1148.18     1125.10     35.56 o 
  11   2   1      363.91      377.30     20.94 o 
  12   2   1        0.11       -0.11      6.60 o 
  13   2   1      602.04      571.87     27.71 o 
   1   3   1    18068.18    19460.08    191.16 o 
   2   3   1      198.73      300.08      7.40 o 
   3   3   1     3064.54     3380.88    108.80 o 
   4   3   1      529.62      477.12     19.61 o 
   5   3   1       68.96       95.66      9.23 o 
   6   3   1      572.62      453.17     18.60 o 
   7   3   1       58.21       54.12      5.74 o 
   8   3   1        1.77       -3.21      4.86 o 
   9   3   1      574.79      548.49     29.74 o 
  10   3   1      251.24      265.14     15.00 o 
  11   3   1      154.33      158.53     12.33 o 
  12   3   1       68.42       63.95      9.06 o 
   0   4   1     1570.28     1679.59     24.97 o 
   1   4   1     1923.60     1766.95     19.56 o 
   2   4   1      432.19      479.94      9.52 o 
   3   4   1    10261.98    11278.63    154.58 o 
   4   4   1     1371.28     1546.67     38.69 o 
   5   4   1     1012.14      884.84     51.49 o 
   6   4   1      852.92      816.24     49.59 o 
   7   4   1      248.15      253.16     13.67 o 
   8   4   1     1066.96     1078.17     34.04 o 
   9   4   1       24.86       50.96      9.88 o 
  10   4   1      138.83      120.40     11.80 o 
  11   4   1      274.57      264.42     16.26 o 
  12   4   1        4.64       -3.91     10.05 o 
   1   5   1       22.65       31.87      3.22 o 
   2   5   1      727.79      857.76     12.90 o 
   3   5   1      892.75     1062.00     22.76 o 
   4   5   1      539.26      532.42     16.60 o 
   5   5   1      600.69      629.95     34.53 o 
   6   5   1      156.56      172.77     25.47 o 
   7   5   1        4.71        3.04      6.17 o 
   8   5   1        8.28       10.35      4.94 o 
   9   5   1      510.99      577.61     34.15 o 
  10   5   1        2.58        3.72      5.60 o 
  11   5   1        0.57       -1.19     13.21 o 
  12   5   1       29.81       24.19     13.50 o 
   0   6   1     1416.41     1574.63     26.73 o 
   1   6   1     4397.68     4843.70     55.27 o 
   2   6   1      245.45      332.46      8.70 o 
   3   6   1      685.10      634.79     19.35 o 
   4   6   1        0.20       -1.48      3.16 o 
   5   6   1      890.34      876.52     73.27 o 
   6   6   1       12.35       14.95      6.78 o 
   7   6   1        9.29        3.50      6.16 o 
   8   6   1      122.18      136.64     13.05 o 
   9   6   1      464.19      516.93     17.73 o 
  10   6   1      110.08      142.76     15.43 o 
  11   6   1       23.23       35.09      9.00 o 
  12   6   1      125.12      158.81     17.68 o 
   1   7   1        2.09        9.88      3.35 o 
   2   7   1     1236.64     1146.40     47.73 o 
   3   7   1     5465.73     6145.00    123.52 o 
   4   7   1      227.82      174.58     15.76 o 
   5   7   1        1.01        0.39      5.24 o 
   6   7   1     1049.23      979.48    102.14 o 
   7   7   1      249.58      230.98     35.19 o 
   8   7   1       70.78       68.39     15.24 o 
   9   7   1      337.70      339.75     16.24 o 
  10   7   1      124.92       98.56     10.54 o 
  11   7   1        1.30        3.81      9.04 o 
   0   8   1     3555.95     3671.80     85.91 o 
   1   8   1        9.99       14.79      4.12 o 
   2   8   1      256.37      272.47     10.76 o 
   3   8   1     3254.68     3318.67    104.34 o 
   4   8   1      238.89      272.33     12.52 o 
   5   8   1     3115.24     3176.59     94.78 o 
   6   8   1     1428.99     1319.19     57.48 o 
   7   8   1     1948.47     2108.05     54.56 o 
   8   8   1       32.46       42.52     11.87 o 
   9   8   1        6.42       -0.54      7.28 o 
  10   8   1       33.70       38.04      8.54 o 
  11   8   1      350.89      389.31     29.16 o 
   1   9   1        7.23        8.39      6.09 o 
   2   9   1      322.32      288.96     13.18 o 
   3   9   1      410.51      411.03     16.64 o 
   4   9   1      289.35      367.00     15.87 o 
   5   9   1       86.79       75.76     15.11 o 
   6   9   1      109.94      141.43     10.67 o 
   7   9   1      327.48      297.21     52.05 o 
   8   9   1       48.71       42.91      8.99 o 
   9   9   1       73.26      102.68     11.05 o 
  10   9   1       55.70       50.44      6.87 o 
   0  10   1     2246.32     2126.04     57.89 o 
   1  10   1      248.97      265.50      9.89 o 
   2  10   1      262.84      302.76     24.11 o 
   3  10   1     2162.45     2101.94     49.73 o 
   4  10   1      895.29      878.42     59.34 o 
   5  10   1      232.21      226.58     15.62 o 
   6  10   1       63.38       51.14     13.12 o 
   7  10   1       78.15       97.29     19.73 o 
   8  10   1       16.79      -21.50     30.24 o 
   9  10   1       33.55       41.60      9.73 o 
  10  10   1       43.09       45.14     18.92 o 
   1  11   1       41.46       43.81      8.56 o 
   2  11   1      138.12      150.69     10.07 o 
   3  11   1      293.74      297.49     14.35 o 
   4  11   1       26.91       35.49      6.66 o 
   5  11   1      174.84      154.34     12.26 o 
   6  11   1        0.20        0.17     11.65 o 
   7  11   1        3.18       14.49     11.22 o 
   8  11   1      319.61      286.15     24.22 o 
   9  11   1        3.22        4.85     10.17 o 
   0  12   1      231.38      192.27     20.09 o 
   1  12   1      624.85      586.08     20.00 o 
   2  12   1      796.74      718.58     32.33 o 
   3  12   1     2206.35     2133.54     81.09 o 
   4  12   1       22.97       20.73      7.39 o 
   5  12   1      124.19      119.27     16.63 o 
   6  12   1       18.89        4.70      7.73 o 
   7  12   1      316.66      331.20     21.00 o 
   8  12   1       73.10       85.87     11.69 o 
   1  13   1      580.72      586.32     19.12 o 
   2  13   1      218.28      208.84     13.72 o 
   3  13   1        1.95       -1.07      7.82 o 
   4  13   1      188.69      197.97     15.16 o 
   5  13   1        1.65       -3.47     11.93 o 
   6  13   1        6.59       12.54      9.83 o 
   7  13   1       84.40      141.06     11.49 o 
   0  14   1     1484.19     1258.96     85.91 o 
   1  14   1       73.99       64.94      7.57 o 
   2  14   1        0.82        2.93      6.34 o 
   3  14   1       39.86       57.88      9.16 o 
   4  14   1       41.21       43.98      9.67 o 
   5  14   1      871.76      922.20     59.09 o 
   6  14   1       12.14      -10.20     10.35 o 
   1  15   1      327.55      301.60     17.67 o 
   2  15   1        0.14       -1.64      5.22 o 
   3  15   1       38.47       27.96      9.01 o 
   4  15   1       87.21       91.74     15.38 o 
   2   0   2     4102.39     4120.07    138.91 o 
   3   0   2        1.55        4.07      4.12 o 
   4   0   2      461.81      582.88     27.16 o 
   5   0   2      104.16      134.74      7.73 o 
   6   0   2     3032.57     3260.30     89.15 o 
   7   0   2       88.14       77.31      8.73 o 
   8   0   2     1625.84     1369.07    185.76 o 
   9   0   2      188.87      173.95     18.73 o 
  10   0   2     2296.49     2211.58     78.89 o 
  11   0   2      157.28      151.68     15.42 o 
  12   0   2       19.20        8.95     12.55 o 
  13   0   2      473.92      430.38     34.50 o 
   1   1   2      968.21     1223.30     42.07 o 
   2   1   2       21.00       23.10      4.32 o 
   3   1   2     2397.92     2603.11     62.60 o 
   4   1   2     1457.23     1537.47     35.06 o 
   5   1   2     1489.57     1449.14     45.72 o 
   6   1   2     1482.71     1405.87     29.88 o 
   7   1   2      110.45       93.13      7.39 o 
   8   1   2        2.01        3.00      4.57 o 
   9   1   2       82.84       72.39     10.98 o 
  10   1   2        2.16       -1.90      7.96 o 
  11   1   2      187.13      206.97     12.21 o 
  12   1   2      171.83      142.81     11.78 o 
  13   1   2        2.71        1.98      7.64 o 
   0   2   2       41.64       48.82      5.70 o 
   1   2   2      690.24      790.28     11.65 o 
   2   2   2      435.04      518.93     11.57 o 
   3   2   2      741.04      836.48     26.08 o 
   4   2   2       27.58       29.32      3.81 o 
   5   2   2      281.06      297.69     10.80 o 
   6   2   2       48.58       41.57      5.31 o 
   7   2   2     1871.99     1944.52     47.46 o 
   8   2   2      823.06      747.72     27.33 o 
   9   2   2       14.20        9.82      5.10 o 
  10   2   2       57.74       67.81     12.84 o 
  11   2   2        7.56       15.09     13.01 o 
  12   2   2        5.73       14.66     10.23 o 
  13   2   2       18.72       19.72     12.02 o 
   1   3   2     3385.32     3860.05     41.96 o 
   2   3   2    11512.19    12408.25    223.53 o 
   3   3   2      335.65      416.60      9.63 o 
   4   3   2      281.37      331.60     15.71 o 
   5   3   2       35.34       35.83      4.27 o 
   6   3   2      376.62      367.81     19.74 o 
   7   3   2        1.53       -0.53      5.29 o 
   8   3   2     1027.64      991.90     31.34 o 
   9   3   2      553.58      607.18     25.96 o 
  10   3   2        8.71       -4.69     12.44 o 
  11   3   2        0.70       -4.35     27.14 o 
  12   3   2       36.99       36.95      8.88 o 
   0   4   2     8831.84     9708.57     90.95 o 
   1   4   2      918.30     1008.59     13.60 o 
   2   4   2     1457.08     1559.97     23.89 o 
   3   4   2     2261.16     2562.66     61.38 o 
   4   4   2       19.23       35.17      3.77 o 
   5   4   2        0.21        3.95      3.80 o 
   6   4   2     1319.72     1340.73     47.45 o 
   7   4   2     2415.98     2552.70     87.86 o 
   8   4   2      627.15      622.34     23.35 o 
   9   4   2      892.39      898.15     49.40 o 
  10   4   2      184.34      153.38     11.22 o 
  11   4   2      239.28      210.41     13.56 o 
  12   4   2      176.35      223.32     14.05 o 
   1   5   2      793.47      791.57     12.00 o 
   2   5   2     4592.04     4792.79     42.49 o 
   3   5   2      586.23      560.41     11.31 o 
   4   5   2      315.18      226.63     12.63 o 
   5   5   2       71.81       66.07      6.03 o 
   6   5   2     3300.36     2974.59    291.57 o 
   7   5   2      722.09      663.53     60.15 o 
   8   5   2       75.94       73.63      6.97 o 
   9   5   2      244.88      301.33     21.69 o 
  10   5   2       44.54       51.38      6.17 o 
  11   5   2      151.51      154.02     13.37 o 
  12   5   2      414.02      352.06     29.87 o 
   0   6   2    16812.71    16993.61    151.14 o 
   1   6   2     1804.69     1990.31     18.72 o 
   2   6   2       71.15       34.60      3.60 o 
   3   6   2      391.57      396.79     15.61 o 
   4   6   2       19.72       20.32      4.44 o 
   5   6   2      367.81      317.61     19.01 o 
   6   6   2      745.23      727.34     74.41 o 
   7   6   2      461.93      383.13     57.12 o 
   8   6   2     1112.53     1208.08     60.27 o 
   9   6   2        3.86       -2.76      8.70 o 
  10   6   2      682.23      760.62     28.40 o 
  11   6   2       11.63       18.75      7.92 o 
  12   6   2      213.38      223.24     21.44 o 
   1   7   2      128.68      122.34      6.75 o 
   2   7   2      111.08      181.46      7.40 o 
   3   7   2     1736.15     1748.52     42.10 o 
   4   7   2     2315.14     2321.74     58.51 o 
   5   7   2      103.02      125.99      7.56 o 
   6   7   2       24.60       12.26      5.09 o 
   7   7   2       83.63       81.58      9.40 o 
   8   7   2     1771.47     1947.54     49.05 o 
   9   7   2      154.34      193.29     14.44 o 
  10   7   2      684.94      812.35     28.11 o 
  11   7   2       57.16       58.36     11.79 o 
   0   8   2       15.36        1.62     20.02 o 
   1   8   2      474.26      476.82     14.88 o 
   2   8   2      289.07      313.33     12.18 o 
   3   8   2       23.75       28.08     16.39 o 
   4   8   2       26.41       23.18      7.98 o 
   5   8   2      219.72      205.49     19.38 o 
   6   8   2      238.21      234.04     23.21 o 
   7   8   2        0.02       -8.38     13.04 o 
   8   8   2       99.83      114.70     11.79 o 
   9   8   2       20.25       23.23      8.18 o 
  10   8   2      111.17      140.33     10.76 o 
  11   8   2       85.44       83.17     15.52 o 
   1   9   2      160.73      174.21      7.61 o 
   2   9   2     1028.64     1088.43     26.79 o 
   3   9   2      277.26      263.53     17.06 o 
   4   9   2      198.90      194.79     18.63 o 
   5   9   2       93.36       89.10      8.47 o 
   6   9   2      223.73      243.27     14.48 o 
   7   9   2       71.36       77.90      9.50 o 
   8   9   2      219.98      212.86     15.91 o 
   9   9   2        1.65       -5.05     10.99 o 
  10   9   2       27.59       13.50      8.28 o 
   0  10   2      420.41      453.03     17.99 o 
   1  10   2       92.51       89.43      7.52 o 
   2  10   2     3966.70     3830.05    124.82 o 
   3  10   2     1378.61     1317.73     29.49 o 
   4  10   2       10.16       17.77     21.29 o 
   5  10   2       56.27       60.40      7.61 o 
   6  10   2       65.03       61.28      8.08 o 
   7  10   2      413.41      366.24     42.47 o 
   8  10   2     1130.31     1312.29     56.68 o 
   9  10   2       66.78       87.25     10.59 o 
  10  10   2      581.09      678.22     31.13 o 
   1  11   2      717.05      706.03     16.88 o 
   2  11   2      610.46      615.69     17.32 o 
   3  11   2       49.20       70.56     10.73 o 
   4  11   2       63.50       81.00      8.21 o 
   5  11   2       10.38       10.55      7.56 o 
   6  11   2      877.08      814.68     58.02 o 
   7  11   2       65.07       83.10     11.38 o 
   8  11   2      952.32     1119.76     41.77 o 
   9  11   2      147.77      167.92     12.77 o 
   0  12   2     1472.51     1351.15     58.81 o 
   1  12   2     1519.85     1424.32     36.50 o 
   2  12   2      148.80      133.69     11.86 o 
   3  12   2      881.54      878.49     33.92 o 
   4  12   2      195.38      198.53     14.44 o 
   5  12   2      194.48      212.82     15.89 o 
   6  12   2      117.43      136.56     12.25 o 
   7  12   2      251.97      287.62     19.57 o 
   8  12   2       50.31       64.72     10.98 o 
   1  13   2      405.31      340.61     13.40 o 
   2  13   2      160.53      131.72      8.03 o 
   3  13   2        0.27      -10.14     10.14 o 
   4  13   2      149.59      132.91     17.57 o 
   5  13   2        0.64       -3.94      8.81 o 
   6  13   2      183.63      208.04     26.99 o 
   7  13   2       26.07       16.43     13.12 o 
   0  14   2      571.69      532.42     27.07 o 
   1  14   2       45.57       39.18      5.69 o 
   2  14   2      257.85      237.64     11.67 o 
   3  14   2       58.59       45.13      9.04 o 
   4  14   2       11.86        5.81     10.17 o 
   5  14   2       11.76       29.71     19.45 o 
   1  15   2      360.78      298.81     13.52 o 
   2  15   2       62.77       61.86      6.46 o 
   3  15   2       80.94       86.01     10.36 o 
   1   1   3      219.79      303.15      8.49 o 
   2   1   3        3.58        4.92      3.98 o 
   3   1   3       12.34       11.21      3.30 o 
   4   1   3       17.49       20.61      3.72 o 
   5   1   3     7565.29     8393.81     95.90 o 
   6   1   3      823.07      781.46     38.72 o 
   7   1   3      346.13      298.53     14.71 o 
   8   1   3      310.72      304.15     17.15 o 
   9   1   3      245.74      253.14     17.16 o 
  10   1   3        1.15        1.90      5.99 o 
  11   1   3       24.99        8.74     12.03 o 
  12   1   3        3.22        1.21     11.00 o 
  13   1   3        0.88       12.39      8.45 o 
   0   2   3    17295.67    19654.17    326.37 o 
   1   2   3    49561.63    54727.66    536.49 o 
   2   2   3     3340.55     3718.07     73.83 o 
   3   2   3     5143.77     5411.29     92.29 o 
   4   2   3       18.46       44.39      3.72 o 
   5   2   3     3573.68     3910.33    114.41 o 
   6   2   3      729.68      827.25     38.63 o 
   7   2   3      212.28      231.36     12.24 o 
   8   2   3     3504.77     3260.29     64.20 o 
   9   2   3       26.90       24.55      8.09 o 
  10   2   3       39.88       48.15      9.64 o 
  11   2   3        7.67        9.81      7.22 o 
  12   2   3      211.63      227.28     14.99 o 
  13   2   3       42.82       26.48      9.96 o 
   1   3   3    26014.14    27728.52    158.06 o 
   2   3   3      115.00      111.41      4.80 o 
   3   3   3      761.74      903.98     25.83 o 
   4   3   3      892.49      863.31     25.37 o 
   5   3   3      636.72      637.11     49.73 o 
   6   3   3     4529.70     4611.58     93.67 o 
   7   3   3     1625.58     1555.55     32.91 o 
   8   3   3      270.65      286.26     13.18 o 
   9   3   3     2784.88     2479.24     61.48 o 
  10   3   3      483.84      412.54     21.38 o 
  11   3   3      595.87      580.83     29.78 o 
  12   3   3       33.07       26.42      8.00 o 
   0   4   3    23711.59    25073.25    172.67 o 
   1   4   3     1092.20     1229.74     17.64 o 
   2   4   3     1751.09     2165.36     29.61 o 
   3   4   3    12740.24    14593.00    284.35 o 
   4   4   3      200.02      170.66      6.26 o 
   5   4   3        6.50        1.21      3.71 o 
   6   4   3      398.22      386.06     36.25 o 
   7   4   3      761.33      853.80     60.22 o 
   8   4   3      705.60      666.97     28.94 o 
   9   4   3      410.33      395.39     17.32 o 
  10   4   3      291.05      278.14     15.41 o 
  11   4   3      284.95      317.32     18.11 o 
  12   4   3       74.88       92.85     12.50 o 
   1   5   3     5118.29     5794.76     61.93 o 
   2   5   3       18.41       31.28      3.48 o 
   3   5   3     4432.56     4744.45     72.62 o 
   4   5   3        0.26        2.49      5.03 o 
   5   5   3     2013.70     2113.02    105.09 o 
   6   5   3      695.10      687.45     76.10 o 
   7   5   3      985.54     1100.73     30.02 o 
   8   5   3      113.18      101.63     11.32 o 
   9   5   3     3517.65     4100.85    187.08 o 
  10   5   3       16.60       18.58      6.31 o 
  11   5   3       30.87       36.51      8.82 o 
  12   5   3        4.63       -2.63     18.26 o 
   0   6   3     3574.57     3927.28     70.68 o 
   1   6   3      856.07      889.31     11.96 o 
   2   6   3       58.09       96.26      4.71 o 
   3   6   3       23.48       44.90      4.68 o 
   4   6   3     3339.43     3443.28    145.27 o 
   5   6   3      555.83      447.85     35.68 o 
   6   6   3      103.21      122.07     14.99 o 
   7   6   3        6.45        1.41      4.80 o 
   8   6   3       39.91        5.98     14.06 o 
   9   6   3       15.44       17.52      5.33 o 
  10   6   3        4.88        6.88     10.77 o 
  11   6   3      143.91      156.45     13.17 o 
  12   6   3        3.93        4.45     14.50 o 
   1   7   3     2341.94     2307.26     26.66 o 
   2   7   3      410.69      503.89     13.83 o 
   3   7   3      350.91      287.79     14.82 o 
   4   7   3      198.96      194.38     13.41 o 
   5   7   3      176.79      186.35     11.85 o 
   6   7   3       12.10        3.27      5.14 o 
   7   7   3     1137.79     1219.03     33.17 o 
   8   7   3      386.60      384.79     21.33 o 
   9   7   3      494.34      566.03     29.78 o 
  10   7   3       15.84        3.73     11.51 o 
  11   7   3      446.70      506.78     26.60 o 
   0   8   3     3936.85     4255.62     74.56 o 
   1   8   3      292.62      279.01     10.38 o 
   2   8   3     1302.57     1361.20     32.06 o 
   3   8   3      527.10      540.62     17.60 o 
   4   8   3      257.09      295.93     16.50 o 
   5   8   3     1898.51     2044.66     63.53 o 
   6   8   3     1346.65     1463.68    102.05 o 
   7   8   3      217.77      207.23     22.86 o 
   8   8   3     1034.85     1084.86     41.24 o 
   9   8   3       57.09       84.50     11.95 o 
  10   8   3      186.03      230.02     15.23 o 
  11   8   3       62.51       72.97     12.02 o 
   1   9   3      270.91      216.87      9.38 o 
   2   9   3       98.69      102.09      8.91 o 
   3   9   3     1012.38      909.89     29.94 o 
   4   9   3       36.73       24.57     11.94 o 
   5   9   3       15.01       15.44     10.52 o 
   6   9   3        3.65       -5.56      7.30 o 
   7   9   3        2.30       -3.45      8.53 o 
   8   9   3       82.88      101.81     10.37 o 
   9   9   3      472.78      507.97     27.07 o 
  10   9   3      167.32      236.32     14.20 o 
   0  10   3      203.71      181.58     10.88 o 
   1  10   3      542.01      545.97     15.77 o 
   2  10   3      140.43      145.75     16.40 o 
   3  10   3        0.69        2.33      7.43 o 
   4  10   3      293.28      276.49     19.75 o 
   5  10   3       94.63       64.47     10.41 o 
   6  10   3       36.37       48.86     10.49 o 
   7  10   3       55.55       48.94      8.35 o 
   8  10   3        0.09        2.29     13.51 o 
   9  10   3       49.92       52.28     12.56 o 
  10  10   3       36.69       34.16     28.29 o 
   1  11   3     1405.93     1311.21     30.83 o 
   2  11   3      103.80       92.08      8.27 o 
   3  11   3      384.32      415.94     18.99 o 
   4  11   3        8.49        9.78     10.35 o 
   5  11   3       67.39       54.94      7.18 o 
   6  11   3      169.71      115.23     27.41 o 
   7  11   3       68.20       82.51     10.58 o 
   8  11   3      140.94      172.74     18.24 o 
   9  11   3      137.82      179.35     14.16 o 
   0  12   3     2156.66     1975.78     62.18 o 
   1  12   3     1530.66     1372.63     31.54 o 
   2  12   3      405.18      347.87     14.04 o 
   3  12   3       37.05       51.19     11.11 o 
   4  12   3      403.72      411.29     18.20 o 
   5  12   3      161.79      151.11     11.54 o 
   6  12   3        3.22       -6.12     11.60 o 
   7  12   3       10.88       22.31      9.79 o 
   8  12   3        1.90       -7.25     10.78 o 
   1  13   3      662.44      616.78     25.74 o 
   2  13   3        0.19        0.49      5.30 o 
   3  13   3      708.41      732.10     33.56 o 
   4  13   3      395.14      402.25     19.90 o 
   5  13   3       66.13       64.41     11.86 o 
   6  13   3       18.42        5.44     10.45 o 
   7  13   3      213.92      220.32     20.11 o 
   0  14   3        5.99       22.17     17.30 o 
   1  14   3       11.27        6.41      5.24 o 
   2  14   3      113.99      102.81      7.56 o 
   3  14   3      201.27      229.47     14.46 o 
   4  14   3      284.33      249.02     13.13 o 
   5  14   3       79.50       85.60      9.62 o 
   1  15   3      133.58      109.66      9.38 o 
   2  15   3        0.10        9.24      8.83 o 
   3  15   3      333.18      309.28     15.89 o 
   1   0   4     3399.45     3542.51    106.00 o 
   2   0   4    22031.89    24712.09    333.51 o 
   3   0   4     2816.12     3158.85    106.25 o 
   4   0   4     4120.70     4737.56    143.77 o 
   5   0   4    15661.51    15269.24    763.91 o 
   6   0   4      329.66      286.59     30.17 o 
   7   0   4      150.27      129.79     13.02 o 
   8   0   4     1330.96      932.24    153.97 o 
   9   0   4     1526.18     1433.62    120.86 o 
  10   0   4     1242.00     1184.28     64.49 o 
  11   0   4      663.40      634.00     40.31 o 
  12   0   4      505.39      492.23     36.53 o 
  13   0   4       29.68       18.54     11.17 o 
   1   1   4    18494.28    20818.55    214.02 o 
   2   1   4    55573.38    63506.20    336.99 o 
   3   1   4    10035.77    11488.86    141.05 o 
   4   1   4     7965.52     9095.63    176.42 o 
   5   1   4       28.98       20.11      4.00 o 
   6   1   4     4245.09     3778.68    159.42 o 
   7   1   4        0.09       -1.38      4.46 o 
   8   1   4       88.70       80.53      7.32 o 
   9   1   4     1346.36     1209.33     31.77 o 
  10   1   4       43.54       48.81      8.13 o 
  11   1   4      394.28      364.29     19.16 o 
  12   1   4      223.98      192.93     13.03 o 
  13   1   4       30.91       44.91      8.17 o 
   0   2   4     8501.51     9355.35     83.10 o 
   1   2   4     5094.10     6054.73     67.27 o 
   2   2   4      337.30      473.43      9.63 o 
   3   2   4       21.43       33.13      3.82 o 
   4   2   4      176.96      183.32      8.13 o 
   5   2   4      421.93      440.07     16.91 o 
   6   2   4     1185.51     1347.99     64.31 o 
   7   2   4     4379.66     4322.05    155.35 o 
   8   2   4      446.27      415.22     25.10 o 
   9   2   4      905.06      830.85     25.10 o 
  10   2   4      321.93      306.68     15.85 o 
  11   2   4       49.26       55.15     14.48 o 
  12   2   4      185.57      168.96     14.09 o 
   1   3   4    28960.62    32774.34    292.43 o 
   2   3   4      529.69      655.57     10.19 o 
   3   3   4     5680.54     6584.03     92.38 o 
   4   3   4        1.83        1.34      3.12 o 
   5   3   4      313.99      297.10     16.55 o 
   6   3   4      235.92      225.64     16.49 o 
   7   3   4     1468.06     1576.12     75.58 o 
   8   3   4      820.56      930.47     31.83 o 
   9   3   4       64.60       42.27     11.62 o 
  10   3   4      610.90      656.07     27.19 o 
  12   3   4        6.07        7.81      8.54 o 
   0   4   4     1208.16     1291.29     22.50 o 
   1   4   4     3477.72     3838.82     42.09 o 
   2   4   4     2953.22     3488.90     53.40 o 
   3   4   4      911.55      856.99     18.34 o 
   4   4   4       49.97       52.93      4.36 o 
   5   4   4      606.56      624.98     46.27 o 
   6   4   4     1078.28     1134.51     49.23 o 
   7   4   4     1002.24     1069.75     36.89 o 
   8   4   4     2578.77     2497.43     87.20 o 
   9   4   4        0.01       -4.21      6.50 o 
  10   4   4      684.25      652.40     40.75 o 
  11   4   4        4.14       19.12     12.51 o 
  12   4   4        1.13       -0.89      6.59 o 
   1   5   4     1332.63     1457.61     19.79 o 
   2   5   4      745.83      639.04     11.54 o 
   3   5   4     1647.51     2025.88     34.53 o 
   4   5   4     8399.03     9086.80    131.63 o 
   5   5   4       30.26       22.57      5.45 o 
   6   5   4     4437.05     3426.95    416.22 o 
   7   5   4       12.84       12.08      5.26 o 
   8   5   4     1319.00     1351.48     89.45 o 
   9   5   4      619.65      549.78     22.00 o 
  10   5   4      193.10      208.52     12.54 o 
  11   5   4       60.07       62.35      7.71 o 
  12   5   4       93.15      110.30     16.04 o 
   0   6   4      605.27      494.59     13.19 o 
   1   6   4     5194.15     5465.54     40.32 o 
   2   6   4       20.99       27.71      3.75 o 
   3   6   4      135.66      156.88      7.44 o 
   4   6   4      628.23      650.12     20.53 o 
   5   6   4     1954.26     1773.49     71.71 o 
   6   6   4      147.54      109.76     15.02 o 
   7   6   4       33.33       33.09      6.91 o 
   8   6   4      478.00      449.14     33.56 o 
   9   6   4        2.26        6.49      4.87 o 
  10   6   4      257.81      285.90     22.31 o 
  11   6   4       14.40        9.88     10.79 o 
  12   6   4       15.33       13.47      8.74 o 
   1   7   4      981.10     1054.70     17.13 o 
   2   7   4      612.96      588.18     16.58 o 
   3   7   4      976.48      904.52     31.95 o 
   4   7   4     2275.54     2222.22     65.10 o 
   5   7   4       49.14       35.64      4.62 o 
   6   7   4      129.66       98.39      8.80 o 
   7   7   4      182.74      191.15     16.22 o 
   8   7   4      341.02      352.63     23.75 o 
   9   7   4       66.28       68.83     14.76 o 
  10   7   4      121.58      122.67      9.97 o 
  11   7   4        0.34        2.58     27.26 o 
   0   8   4        0.68       36.78     38.38 o 
   1   8   4      757.95      774.33     16.74 o 
   2   8   4      950.35      991.01     26.59 o 
   3   8   4     1006.11     1033.60     42.85 o 
   4   8   4     1099.61     1151.36     85.65 o 
   5   8   4       26.62       32.70      9.25 o 
   6   8   4      501.96      475.02     48.97 o 
   7   8   4      205.87      181.40     24.63 o 
   8   8   4       47.76       51.62     13.50 o 
   9   8   4      103.69      110.61     11.27 o 
  10   8   4        9.60        7.68      8.69 o 
  11   8   4       27.91       62.86     11.92 o 
   1   9   4      367.04      411.92     14.35 o 
   2   9   4      785.34      744.51     20.12 o 
   3   9   4      816.48      797.70     25.29 o 
   4   9   4     1882.84     1607.68    145.23 o 
   5   9   4     1396.01     1407.03     57.95 o 
   6   9   4       17.02       22.41      7.60 o 
   7   9   4      594.71      485.56     66.71 o 
   8   9   4      130.60      138.63     12.88 o 
   9   9   4      388.68      350.69     35.00 o 
  10   9   4       36.38       51.20     12.00 o 
   0  10   4      289.75      269.90     40.45 o 
   1  10   4      412.57      394.87     13.06 o 
   2  10   4      139.93      164.71      7.96 o 
   3  10   4      325.81      331.88     20.04 o 
   4  10   4      737.35      763.24     26.41 o 
   5  10   4     1092.73     1076.24     42.67 o 
   6  10   4      562.32      545.18     66.41 o 
   7  10   4        0.34       -0.31      7.76 o 
   8  10   4       34.45       36.84      8.69 o 
   9  10   4       64.68       77.21     12.35 o 
  10  10   4       80.49       72.99     13.47 o 
   1  11   4       11.60       23.15      9.11 o 
   2  11   4       24.46       20.62      6.84 o 
   3  11   4      326.55      342.89     15.84 o 
   4  11   4     1269.73     1412.18     49.24 o 
   5  11   4        0.32       -0.47      6.19 o 
   6  11   4      398.14      421.99     48.43 o 
   7  11   4       66.66       64.89     10.85 o 
   8  11   4       89.05      102.23     18.48 o 
   9  11   4       29.81       41.19     14.23 o 
   0  12   4      216.92      207.39     13.43 o 
   1  12   4      553.60      543.31     16.57 o 
   2  12   4      225.57      213.34     11.47 o 
   3  12   4      200.25      196.55     21.80 o 
   4  12   4       25.02       10.78     10.83 o 
   5  12   4        0.87       -9.17      9.17 o 
   6  12   4      253.46      244.60     31.40 o 
   7  12   4       19.97       10.52     10.06 o 
   8  12   4      118.92      104.90     11.01 o 
   1  13   4        0.94        6.87      7.22 o 
   2  13   4       83.98       89.52      7.65 o 
   3  13   4       39.37       39.98      9.60 o 
   4  13   4       11.60       23.88     13.83 o 
   5  13   4      211.09      156.89     21.05 o 
   6  13   4        1.97        2.69     10.33 o 
   7  13   4        0.13        3.63     13.26 o 
   0  14   4      173.66      183.40     16.95 o 
   1  14   4        9.99        3.16      6.11 o 
   2  14   4        6.89        0.28      6.28 o 
   3  14   4      257.39      217.11     12.63 o 
   4  14   4      113.29      136.72     14.70 o 
   5  14   4      128.22      117.69     16.92 o 
   1  15   4       12.64        6.43      6.72 o 
   2  15   4      282.59      251.79     12.86 o 
   3  15   4       56.43       43.49      8.43 o 
   1   1   5     4590.98     4903.17     59.48 o 
   2   1   5      222.49      150.26      5.56 o 
   3   1   5     1823.86     1879.52     63.58 o 
   4   1   5       36.05       32.43      3.94 o 
   5   1   5     1822.28     1818.75     72.70 o 
   6   1   5        5.08        5.36      4.16 o 
   7   1   5     2226.91     1834.55    130.58 o 
   8   1   5      427.57      328.14     28.85 o 
   9   1   5      687.23      635.04     45.29 o 
  10   1   5      198.69      179.07     16.43 o 
  11   1   5      351.03      336.65     19.58 o 
  12   1   5       10.96       -0.22     23.90 o 
  13   1   5        8.17       11.42      7.28 o 
   0   2   5     1301.07     1354.09     35.08 o 
   1   2   5    60565.18    72521.68    711.75 o 
   2   2   5     5426.74     5839.63     99.78 o 
   3   2   5     2174.07     2464.48     72.16 o 
   4   2   5     1894.77     1918.15     50.87 o 
   5   2   5     3256.78     3550.38     94.48 o 
   6   2   5      205.01      240.21     12.33 o 
   7   2   5       64.98       64.14      7.83 o 
   8   2   5      513.36      439.79     23.35 o 
   9   2   5       63.65       44.84     10.17 o 
  10   2   5       63.41       65.54      9.02 o 
  11   2   5     1083.64     1000.62     40.92 o 
  12   2   5      187.86      239.99     15.43 o 
   1   3   5    14824.78    15642.19    148.89 o 
   2   3   5     2797.98     3507.40     51.20 o 
   3   3   5     1051.98     1025.66     26.49 o 
   4   3   5       51.58       56.00      4.37 o 
   5   3   5      617.04      655.97     30.98 o 
   6   3   5      495.63      582.49     39.92 o 
   7   3   5     3018.41     3054.66    108.93 o 
   8   3   5     3318.28     3155.49     89.28 o 
   9   3   5      283.81      291.97     16.36 o 
  10   3   5       44.88       50.03     15.42 o 
  11   3   5     1800.81     1756.45     65.92 o 
  12   3   5        2.13       10.67      7.34 o 
   0   4   5       54.08       43.65      4.74 o 
   1   4   5     1159.21     1139.70     13.74 o 
   2   4   5     1832.82     1851.60     22.99 o 
   3   4   5     2017.85     2292.27     36.08 o 
   4   4   5        1.52        2.46      3.18 o 
   5   4   5       90.09       56.85      4.78 o 
   6   4   5      976.83      986.54     56.63 o 
   7   4   5      317.95      304.51     27.97 o 
   8   4   5       11.75       13.35     10.85 o 
   9   4   5       66.15       52.72      5.93 o 
  10   4   5       63.61       53.50      9.19 o 
  11   4   5        0.06       -0.75      6.86 o 
  12   4   5       50.12       62.17     12.47 o 
   1   5   5        0.27        4.23      4.85 o 
   2   5   5       42.65       24.48      4.16 o 
   3   5   5     1687.85     1940.45     36.46 o 
   4   5   5      546.06      769.73     17.84 o 
   5   5   5        0.75       -3.60      4.43 o 
   6   5   5        4.02        3.27     10.32 o 
   7   5   5      175.90      207.02     25.49 o 
   8   5   5      110.41       96.14      8.61 o 
   9   5   5      536.83      572.33     18.70 o 
  10   5   5      175.41      171.65     11.94 o 
  11   5   5       11.27        8.66      9.76 o 
  12   5   5       97.89      106.74     17.14 o 
   0   6   5      666.42      773.91     22.00 o 
   1   6   5      380.08      444.81      9.39 o 
   2   6   5     1843.70     2022.15     40.35 o 
   3   6   5      836.55      964.35     28.52 o 
   4   6   5       23.14       43.83      4.77 o 
   5   6   5       92.16       75.45      7.65 o 
   6   6   5      164.82      160.20     14.78 o 
   7   6   5       31.12       23.86      4.77 o 
   8   6   5      410.88      401.32     34.18 o 
   9   6   5       15.44       18.25      7.44 o 
  10   6   5      161.96      168.29     11.79 o 
  11   6   5        3.08        2.09      8.42 o 
  12   6   5        0.36        3.94      9.68 o 
   1   7   5     4639.87     4451.01     62.16 o 
   2   7   5      164.91      203.09      8.89 o 
   3   7   5      317.74      282.54     10.11 o 
   4   7   5      205.38      231.60     11.94 o 
   5   7   5      109.75      108.27      8.76 o 
   6   7   5     1007.55      922.59     93.03 o 
   7   7   5     2990.89     3292.88    140.10 o 
   8   7   5       23.90       37.03      7.14 o 
   9   7   5     1367.11     1520.33     79.61 o 
  10   7   5      107.72      114.57      9.38 o 
  11   7   5      287.96      324.06     22.03 o 
   0   8   5     4019.94     4018.07     56.66 o 
   1   8   5      403.11      477.80     15.50 o 
   2   8   5      844.52      834.89     20.65 o 
   3   8   5      230.71      230.61     11.62 o 
   4   8   5      229.19      211.11     16.61 o 
   5   8   5       26.23       27.85      6.19 o 
   6   8   5        2.34       -3.10      7.37 o 
   7   8   5        0.01        2.99     10.67 o 
   8   8   5      170.52      221.79     14.30 o 
   9   8   5      119.83      147.93     11.06 o 
  10   8   5      209.72      242.23     17.57 o 
  11   8   5        0.18        6.96      8.47 o 
   1   9   5      953.47      873.74     32.61 o 
   2   9   5      123.63      147.57      9.04 o 
   3   9   5      589.51      596.00     19.32 o 
   4   9   5      474.94      477.02     26.12 o 
   5   9   5      545.82      580.85     55.67 o 
   6   9   5      143.18      138.41     14.61 o 
   7   9   5      445.69      370.78     62.91 o 
   8   9   5      223.33      217.27     15.96 o 
   9   9   5     3546.78     4607.77    203.43 o 
  10   9   5      133.22      130.52     12.62 o 
   0  10   5     8293.60     7898.91    129.06 o 
   1  10   5        9.49        7.96      5.83 o 
   2  10   5      323.66      249.31     13.47 o 
   3  10   5        0.00       -4.36      7.24 o 
   4  10   5        0.68       11.88     10.22 o 
   5  10   5        1.46        2.39      8.12 o 
   6  10   5       10.69        7.17     10.15 o 
   7  10   5        1.22       -5.83      8.49 o 
   8  10   5        1.43       -0.52     14.39 o 
   9  10   5      314.64      287.74     17.42 o 
  10  10   5      168.24      199.63     14.92 o 
   1  11   5      686.71      667.32     17.28 o 
   2  11   5      251.93      252.22     12.52 o 
   3  11   5      119.43      104.53     13.46 o 
   4  11   5      201.45      273.83     20.12 o 
   5  11   5       16.30       20.65      7.58 o 
   6  11   5      641.31      642.08     69.72 o 
   7  11   5       16.61       20.87      9.86 o 
   8  11   5      321.50      378.55     18.98 o 
   9  11   5      634.51      859.10     37.87 o 
   0  12   5      107.74       88.44     10.40 o 
   1  12   5      202.82      186.15     12.01 o 
   2  12   5      613.82      646.27     25.70 o 
   3  12   5     1256.81     1193.94     65.33 o 
   4  12   5      682.84      644.85     23.40 o 
   5  12   5       44.60       46.95     10.02 o 
   6  12   5       58.30       69.35     12.72 o 
   7  12   5        9.13       14.29     10.43 o 
   8  12   5      115.37      100.91     10.34 o 
   1  13   5      170.65      147.10      8.12 o 
   2  13   5      396.81      369.01     13.86 o 
   3  13   5      555.07      515.29     29.13 o 
   4  13   5        6.91        8.26      8.89 o 
   5  13   5       20.66       -2.04      9.46 o 
   6  13   5      192.99      188.97     28.85 o 
   7  13   5      106.14      115.11     12.22 o 
   0  14   5      937.89      821.56     58.10 o 
   1  14   5      119.92      117.44      8.49 o 
   2  14   5      177.36      186.66     12.85 o 
   3  14   5      117.83      132.54      9.95 o 
   4  14   5      163.43      171.26     13.65 o 
   5  14   5      142.00      139.56     19.47 o 
   1  15   5        3.41        6.96      7.12 o 
   2  15   5      188.96      146.52      8.79 o 
   3  15   5        5.98       -3.08      7.96 o 
   0   0   6     7849.16     8765.52    247.89 o 
   1   0   6    14968.95    15493.91    297.22 o 
   2   0   6       46.40       84.43      5.93 o 
   3   0   6     1499.31     1614.26     56.55 o 
   4   0   6      197.74      224.54     11.21 o 
   5   0   6      595.80      500.09     37.94 o 
   6   0   6     4936.98     5041.73    212.98 o 
   7   0   6      132.66      137.41     10.73 o 
   8   0   6      486.94      443.57     64.28 o 
   9   0   6      475.69      422.17     77.32 o 
  10   0   6       25.38       17.00      9.31 o 
  11   0   6        5.75        0.55      8.38 o 
  12   0   6      398.91      401.69     29.79 o 
  13   0   6      122.35       79.36     13.95 o 
   1   1   6        1.08       10.63      3.72 o 
   2   1   6     6381.08     7126.47    122.89 o 
   3   1   6      135.88      169.14      6.81 o 
   4   1   6      126.87       99.49      5.11 o 
   5   1   6       31.75       35.22      3.85 o 
   6   1   6     6803.78     5568.83    172.80 o 
   7   1   6      819.69      908.57     69.40 o 
   8   1   6      210.00      172.35     15.42 o 
   9   1   6        0.19       10.33     14.16 o 
  10   1   6     1331.57     1250.71     42.86 o 
  11   1   6       32.95       31.81     10.83 o 
  12   1   6      474.46      444.49     28.18 o 
   0   2   6    14469.08    17554.35    196.55 o 
   1   2   6     1362.85     1600.26     30.59 o 
   2   2   6     9932.81    11127.47    135.65 o 
   3   2   6     2632.61     2958.38     84.88 o 
   4   2   6     1415.37     1431.85     66.63 o 
   5   2   6      231.74      343.82     18.68 o 
   6   2   6      346.15      291.65     10.72 o 
   7   2   6        0.34        3.46      3.30 o 
   8   2   6       60.76       60.79      8.56 o 
   9   2   6      277.69      226.04     23.29 o 
  10   2   6       26.16       33.61     10.65 o 
  11   2   6       78.44       79.81     14.15 o 
  12   2   6       61.78       46.49      8.46 o 
   1   3   6      129.26      148.36      5.48 o 
   2   3   6       47.91       58.78      4.00 o 
   3   3   6     3623.29     4171.77     60.88 o 
   4   3   6      145.44      175.78      6.67 o 
   5   3   6      475.34      470.23     22.58 o 
   6   3   6      160.94      150.48      7.83 o 
   7   3   6      432.15      421.67     22.74 o 
   8   3   6       66.06       51.91      7.11 o 
   9   3   6       52.65       42.44      9.91 o 
  10   3   6       14.38       13.59      6.90 o 
  11   3   6        5.52        3.34      9.96 o 
  12   3   6        2.32       -4.54      9.87 o 
   0   4   6     3975.08     4032.11     86.27 o 
   1   4   6       36.87       36.45      3.28 o 
   2   4   6       85.42       73.16      4.07 o 
   3   4   6      151.06      216.68      6.75 o 
   4   4   6       19.30       18.42      3.71 o 
   5   4   6      123.26      119.05      6.83 o 
   6   4   6      136.75      122.47      8.99 o 
   7   4   6       87.25       96.03      9.76 o 
   8   4   6     1621.32     1647.54    101.95 o 
   9   4   6      203.73      175.71     10.31 o 
  10   4   6       13.85        5.90      6.77 o 
  11   4   6       16.62       20.27      7.49 o 
  12   4   6        0.14       -3.05     11.70 o 
   1   5   6     7043.57     8137.23    128.87 o 
   2   5   6     9775.85    10740.81    135.07 o 
   3   5   6       22.71       33.43      3.99 o 
   4   5   6     6790.17     6465.09    162.81 o 
   5   5   6      781.22      754.84     44.66 o 
   6   5   6     1658.92     1570.31    133.27 o 
   7   5   6      835.52      837.11     83.36 o 
   8   5   6       55.05       57.12      6.08 o 
   9   5   6       75.65       96.88      9.07 o 
  10   5   6      147.56      130.61     16.12 o 
  11   5   6      180.10      246.86     19.03 o 
  12   5   6      774.92      836.71     35.02 o 
   0   6   6        2.80        1.24      5.84 o 
   1   6   6      245.07      275.27      8.00 o 
   2   6   6        2.01        9.56      4.32 o 
   3   6   6     1069.31     1150.21     22.47 o 
   4   6   6       74.53       73.56      5.57 o 
   5   6   6     1545.58     1419.40     47.08 o 
   6   6   6      214.97      170.23     18.26 o 
   7   6   6       10.26        4.67      7.37 o 
   8   6   6     1126.22     1121.13     45.60 o 
   9   6   6      207.97      255.37     17.24 o 
  10   6   6      275.10      274.68     16.85 o 
  11   6   6      272.86      309.74     27.92 o 
  12   6   6       59.88       57.07     13.96 o 
   1   7   6     1526.16     1505.03     25.98 o 
   2   7   6     1360.31     1304.71     21.10 o 
   3   7   6       50.32       70.60      6.03 o 
   4   7   6      610.45      590.88     37.74 o 
   5   7   6      110.81      130.69      7.66 o 
   6   7   6      538.33      443.02     45.55 o 
   7   7   6      945.58      831.83    101.18 o 
   8   7   6       83.41       79.20      8.35 o 
   9   7   6      115.58      133.72     14.30 o 
  10   7   6       16.66       11.82      7.41 o 
  11   7   6       86.56       81.85     20.25 o 
   0   8   6     3342.43     3611.98     93.34 o 
   1   8   6     2974.37     2980.20     44.91 o 
   2   8   6      756.20      682.34     22.82 o 
   3   8   6        3.70        0.03      9.56 o 
   4   8   6       41.05       42.67      6.67 o 
   5   8   6        1.94        7.31     11.73 o 
   6   8   6      123.49       76.21     10.75 o 
   7   8   6      916.14      905.91     50.36 o 
   8   8   6       30.29       30.83      8.62 o 
   9   8   6        1.17       15.41      9.77 o 
  10   8   6      328.88      349.25     30.76 o 
  11   8   6        2.82       -0.22      9.23 o 
   1   9   6       49.48       90.53     22.81 o 
   2   9   6      100.33      107.55     10.23 o 
   3   9   6      425.67      462.48     18.88 o 
   4   9   6      451.56      433.35     20.55 o 
   5   9   6       22.77       29.03     20.98 o 
   6   9   6      175.80      174.04     13.40 o 
   7   9   6      232.54      279.20     19.19 o 
   8   9   6      155.34      160.54     12.52 o 
   9   9   6      145.29      151.53     18.89 o 
  10   9   6      105.16      140.71     12.35 o 
   0  10   6      354.00      365.65     23.91 o 
   1  10   6       21.80       29.64      5.60 o 
   2  10   6     2911.56     2735.84     64.86 o 
   3  10   6      194.08      212.78     11.87 o 
   4  10   6      329.86      345.86     14.78 o 
   5  10   6       56.72       54.22      8.74 o 
   6  10   6      291.62      321.24     22.06 o 
   7  10   6      262.78      321.42     24.08 o 
   8  10   6     1323.03     1430.48     60.63 o 
   9  10   6      188.85      197.18     15.49 o 
  10  10   6      268.22      380.72     45.04 o 
   1  11   6      390.65      402.67     16.01 o 
   2  11   6      847.37      762.37     32.36 o 
   3  11   6       23.41       17.22      7.56 o 
   4  11   6     2809.06     2867.63    110.97 o 
   5  11   6        4.33       -0.03      6.96 o 
   6  11   6     1186.11     1201.43    102.71 o 
   7  11   6      201.08      236.87     18.17 o 
   8  11   6       40.17       34.72      9.90 o 
   9  11   6        0.08        0.57     10.45 o 
   0  12   6       61.53       48.29     10.88 o 
   1  12   6        2.62        6.21      8.84 o 
   2  12   6        3.11        1.12      7.28 o 
   3  12   6        6.73        7.87     12.03 o 
   4  12   6      155.26      149.97     26.70 o 
   5  12   6      170.63      189.46     22.87 o 
   6  12   6       13.03       -0.67      8.88 o 
   7  12   6       78.79       80.11     12.60 o 
   8  12   6        0.07       -7.36     14.91 o 
   1  13   6      287.55      265.13     14.92 o 
   2  13   6      145.70      165.71     12.18 o 
   3  13   6       69.70       66.04     11.38 o 
   4  13   6      342.98      361.52     24.45 o 
   5  13   6       94.54       73.90     15.49 o 
   6  13   6       60.45       43.41     10.92 o 
   7  13   6       80.11       97.72     14.79 o 
   0  14   6      862.10      732.82     31.01 o 
   1  14   6      316.13      295.82     13.77 o 
   2  14   6      106.05       92.56     11.44 o 
   3  14   6       47.20       38.36      6.43 o 
   4  14   6        0.21       -3.92     12.23 o 
   5  14   6        8.74       10.26     11.42 o 
   1  15   6       58.78       57.67      7.54 o 
   2  15   6      205.16      171.01     15.50 o 
   3  15   6       18.56        1.03      7.25 o 
   1   1   7    31686.60    35420.02    769.66 o 
   2   1   7    20248.74    23618.92    255.46 o 
   3   1   7      119.24      139.20      5.59 o 
   4   1   7      178.25      134.61      5.83 o 
   5   1   7     2322.40     2198.95     50.60 o 
   6   1   7       35.31       26.66      4.17 o 
   7   1   7     1976.04     1730.26    108.58 o 
   8   1   7     1318.39     1108.28     86.70 o 
   9   1   7     1134.97     1000.82     97.17 o 
  10   1   7      550.89      488.61     25.60 o 
  11   1   7      166.57      126.14     11.32 o 
  12   1   7      126.57      115.66     16.88 o 
   0   2   7     5354.31     6427.49    167.04 o 
   1   2   7    13228.58    15473.11    158.18 o 
   2   2   7      628.48      902.57     18.73 o 
   3   2   7      532.94      512.70     18.06 o 
   4   2   7     7516.74     8664.04    263.58 o 
   5   2   7     9976.02     9704.97    441.42 o 
   6   2   7        7.15        5.71      3.17 o 
   7   2   7       35.97       52.80      4.95 o 
   8   2   7        3.82        2.55      5.64 o 
   9   2   7       78.25       58.37      8.09 o 
  10   2   7      406.51      432.52     19.69 o 
  11   2   7       62.30       63.82      8.88 o 
  12   2   7        0.21        5.35      8.35 o 
   1   3   7    26257.52    29933.42    179.27 o 
   2   3   7     6829.06     7600.83    101.58 o 
   3   3   7      784.39      743.48     22.01 o 
   4   3   7      410.78      395.72     17.10 o 
   5   3   7      493.72      589.51     22.65 o 
   6   3   7       51.26       29.98      4.30 o 
   7   3   7      146.47      148.01     13.97 o 
   8   3   7      195.14      168.43     12.12 o 
   9   3   7      643.99      722.53     46.85 o 
  10   3   7       34.36       34.52      7.58 o 
  11   3   7        0.45        7.81      6.17 o 
  12   3   7      257.51      238.08     17.05 o 
   0   4   7        9.92        2.20      4.04 o 
   1   4   7      761.21      866.05     13.55 o 
   2   4   7        6.71        4.44      2.90 o 
   3   4   7     2098.75     2321.47     41.17 o 
   4   4   7      330.33      394.25     11.72 o 
   5   4   7      469.09      414.06     22.71 o 
   6   4   7       34.28       35.52      4.83 o 
   7   4   7      389.74      407.51     35.15 o 
   8   4   7     5820.53     5891.04    284.78 o 
   9   4   7       23.63       15.75      5.67 o 
  10   4   7      459.25      459.81     21.98 o 
  11   4   7        0.06       -3.27      7.47 o 
  12   4   7      390.87      472.40     23.40 o 
   1   5   7     8586.41     9717.90    131.85 o 
   2   5   7     2851.81     2978.22     36.20 o 
   3   5   7      693.54      715.98     20.35 o 
   4   5   7       98.62       89.53      6.19 o 
   5   5   7       48.79       54.80      6.33 o 
   6   5   7       13.93       13.90     10.61 o 
   7   5   7        2.57       -0.62      4.42 o 
   8   5   7       23.05       11.91      5.06 o 
   9   5   7        1.75       -5.04      6.56 o 
  10   5   7        6.62       -2.40      7.13 o 
  11   5   7        0.58       18.00     12.17 o 
  12   5   7       55.25       75.36     18.87 o 
   0   6   7     3739.20     3948.92     91.95 o 
   1   6   7     5581.46     6096.91     75.25 o 
   2   6   7     1520.81     1836.19     29.73 o 
   3   6   7      596.05      541.84     20.52 o 
   4   6   7      320.80      347.45     19.22 o 
   5   6   7       59.17       71.86      6.02 o 
   6   6   7      342.51      365.16     31.02 o 
   7   6   7     2622.68     1854.12    433.83 o 
   8   6   7      363.63      344.74     31.02 o 
   9   6   7        5.90        1.16      6.48 o 
  10   6   7        0.02        4.55     15.28 o 
  11   6   7      294.39      341.31     27.97 o 
   1   7   7     3241.69     3052.97     57.16 o 
   2   7   7      876.55     1022.89     19.45 o 
   3   7   7      400.95      379.11     19.21 o 
   4   7   7      192.10      192.49      9.50 o 
   5   7   7      252.79      215.63     15.21 o 
   6   7   7     1305.95     1155.51     87.61 o 
   7   7   7      284.30      241.06     30.45 o 
   8   7   7        4.42        1.48      5.27 o 
   9   7   7       19.99       25.98      7.14 o 
  10   7   7       78.00       56.75     10.08 o 
  11   7   7       29.53       59.65     15.03 o 
   0   8   7     2385.38     2662.91     52.23 o 
   1   8   7       28.10       23.38      4.50 o 
   2   8   7      405.47      416.85     26.36 o 
   3   8   7     1270.62     1216.00     55.61 o 
   4   8   7      216.38      185.60     10.32 o 
   5   8   7     1731.80     1942.12     38.65 o 
   6   8   7      219.34      216.44     12.19 o 
   7   8   7       67.15       94.63     12.83 o 
   8   8   7        0.74        2.57      9.80 o 
   9   8   7       21.30       32.47      8.14 o 
  10   8   7      335.39      406.01     23.01 o 
  11   8   7      371.89      461.48     46.93 o 
   1   9   7     4996.03     5180.30     88.43 o 
   2   9   7       22.74       14.42      6.95 o 
   3   9   7       52.37       61.19      6.83 o 
   4   9   7     1019.24     1082.88     28.25 o 
   5   9   7      177.76      163.96     17.82 o 
   6   9   7        2.19       -4.52      7.32 o 
   7   9   7     1399.08     1489.64    111.67 o 
   8   9   7       28.57       35.15     10.04 o 
   9   9   7      137.47      122.53     13.63 o 
  10   9   7       28.15       26.97     10.61 o 
   0  10   7     1906.60     2053.72     56.23 o 
   1  10   7      241.56      254.47      9.16 o 
   2  10   7     1389.02     1305.75     39.98 o 
   3  10   7      252.82      247.28     10.64 o 
   4  10   7       46.37       35.79      7.67 o 
   5  10   7        4.80       -7.51      7.51 o 
   6  10   7       34.14       25.67     11.10 o 
   7  10   7       90.90       82.94     13.26 o 
   8  10   7       10.97       -0.05     12.38 o 
   9  10   7       88.57       75.08     13.56 o 
   1  11   7     2089.85     2005.95     45.21 o 
   2  11   7       29.98       29.65      9.23 o 
   3  11   7      241.99      254.55     10.82 o 
   4  11   7      254.77      263.44     25.06 o 
   5  11   7        5.93       -1.53      9.62 o 
   6  11   7       75.55       94.76     16.10 o 
   7  11   7       34.07       45.92     11.45 o 
   8  11   7       30.28       51.17      8.69 o 
   9  11   7       30.79       17.56     11.63 o 
   0  12   7        0.15       15.58     18.15 o 
   1  12   7      252.84      258.19     11.07 o 
   2  12   7       10.97       17.53      7.05 o 
   3  12   7      859.75      851.00     24.41 o 
   4  12   7       61.06       58.87      8.29 o 
   5  12   7        0.86        2.04      8.30 o 
   6  12   7        6.43        0.36      8.45 o 
   7  12   7      168.44      191.84     18.83 o 
   8  12   7      142.42      149.01     13.93 o 
   1  13   7      435.66      392.43     17.85 o 
   2  13   7      849.81      845.99     25.28 o 
   3  13   7        2.32        9.91      6.90 o 
   4  13   7      567.72      621.93     26.57 o 
   5  13   7      282.14      237.22     25.80 o 
   6  13   7        4.39       -0.73      7.92 o 
   7  13   7      145.98      164.98     15.43 o 
   0  14   7       40.93       37.71     11.53 o 
   1  14   7        3.50       10.03      7.32 o 
   2  14   7      204.90      201.87     11.83 o 
   3  14   7        0.92        3.37      6.07 o 
   4  14   7      372.67      385.31     37.21 o 
   5  14   7      254.69      293.92     20.24 o 
   1  15   7      118.70      137.40     12.83 o 
   2  15   7      160.98      126.12      9.99 o 
   3  15   7        0.02       -4.24      8.82 o 
   1   0   8    37064.33    42482.53    732.15 o 
   2   0   8     1461.79     1853.12     89.06 o 
   3   0   8     1068.45     1182.03     57.62 o 
   4   0   8      253.41      212.58     15.78 o 
   5   0   8        3.60        4.78      3.56 o 
   6   0   8     6847.80     6967.07    409.73 o 
   7   0   8      409.92      257.71     27.39 o 
   8   0   8      912.54      747.31    111.56 o 
   9   0   8        8.37       11.13      6.49 o 
  10   0   8     1747.06     1792.07     74.26 o 
  11   0   8       10.09        7.78      9.58 o 
  12   0   8     1903.44     2042.44    216.54 o 
   1   1   8    30078.41    35711.25    483.68 o 
   2   1   8     5258.89     6330.53    105.02 o 
   3   1   8     7037.80     7306.87    260.23 o 
   4   1   8     3982.00     4141.44    128.82 o 
   5   1   8     1600.84     1531.87     64.65 o 
   6   1   8      306.33      223.45     12.59 o 
   7   1   8      199.94      183.11      9.70 o 
   8   1   8        5.39        3.36      4.10 o 
   9   1   8        3.46       -1.07     10.95 o 
  10   1   8      458.54      418.80     22.07 o 
  11   1   8       73.04       79.20     10.16 o 
  12   1   8      327.62      330.20     25.13 o 
   0   2   8    11815.04    13972.47    354.30 o 
   1   2   8    30628.30    35245.88    185.14 o 
   2   2   8    32874.23    37047.94    509.50 o 
   3   2   8      676.15      852.00     27.14 o 
   4   2   8     1359.82     1480.37     41.57 o 
   5   2   8        3.99        4.80      3.25 o 
   6   2   8      325.98      357.16     18.93 o 
   7   2   8       86.07       85.84      6.49 o 
   8   2   8     2220.48     1861.09    127.97 o 
   9   2   8       43.31       27.86      6.20 o 
  10   2   8      705.87      645.57     25.80 o 
  11   2   8       30.12       27.65      7.59 o 
  12   2   8       34.24       35.43     10.00 o 
   1   3   8     3761.73     4266.74     55.19 o 
   2   3   8     1608.76     1711.42     34.33 o 
   3   3   8       34.63       20.97      3.24 o 
   4   3   8     6983.27     8045.48    178.88 o 
   5   3   8      547.61      547.85     20.39 o 
   6   3   8      269.44      302.03     25.31 o 
   7   3   8        2.46        6.12      4.09 o 
   8   3   8     1643.22     1456.69    107.94 o 
   9   3   8       10.59       15.17     12.19 o 
  10   3   8      331.29      310.93     19.56 o 
  11   3   8        1.40       -6.41      6.41 o 
  12   3   8        8.74       13.43     16.17 o 
   0   4   8     4747.83     4948.15     85.39 o 
   1   4   8      756.95      701.65     14.51 o 
   2   4   8     3266.06     3546.00     57.66 o 
   3   4   8      719.91      721.40     19.10 o 
   4   4   8     1875.98     2160.76     64.29 o 
   5   4   8       53.92       47.82      4.49 o 
   6   4   8       77.00       78.28      7.25 o 
   7   4   8       74.90       80.59      7.57 o 
   8   4   8     2243.94     1907.58    112.05 o 
   9   4   8       79.34       82.11      7.54 o 
  10   4   8      236.66      247.18     14.30 o 
  11   4   8       20.53       32.07      9.16 o 
  12   4   8      204.11      213.18     28.03 o 
   1   5   8        8.10        5.30      4.06 o 
   2   5   8     2146.35     2375.12     47.08 o 
   3   5   8     1322.88     1315.98     28.13 o 
   4   5   8      404.90      344.84     17.34 o 
   5   5   8       21.88       19.15      3.86 o 
   6   5   8     3003.38     2864.96    208.81 o 
   7   5   8        9.10       10.23      4.93 o 
   8   5   8       42.51       43.08      7.65 o 
   9   5   8      319.73      359.30     33.37 o 
  10   5   8      110.46      110.45      9.84 o 
  11   5   8       48.27       84.28     12.67 o 
  12   5   8      178.15      211.59     20.20 o 
   0   6   8     2361.99     2184.41     61.48 o 
   1   6   8     1488.34     1614.79     27.26 o 
   2   6   8     4071.91     4319.21     42.74 o 
   3   6   8     1540.55     1634.86     33.55 o 
   4   6   8      362.99      316.29     16.03 o 
   5   6   8        0.24        0.65      4.14 o 
   6   6   8      353.18      273.90     26.65 o 
   7   6   8      308.54      270.24     19.60 o 
   8   6   8       77.99       74.76     11.92 o 
   9   6   8       18.79       21.85      6.67 o 
  10   6   8      998.41     1072.63     76.05 o 
  11   6   8      120.55      152.89     16.01 o 
   1   7   8     2706.45     2761.01     64.08 o 
   2   7   8     2246.70     2256.49     53.73 o 
   3   7   8       66.12       77.29      6.76 o 
   4   7   8        4.04        4.11      5.58 o 
   5   7   8      258.72      234.72     18.36 o 
   6   7   8     1576.08     1410.60    150.13 o 
   7   7   8       93.04       90.13     13.16 o 
   8   7   8       44.70       30.60      7.05 o 
   9   7   8       66.11       77.99      7.38 o 
  10   7   8       17.03        6.14      7.79 o 
  11   7   8       52.47       48.47     11.03 o 
   0   8   8      225.62      212.79     14.04 o 
   1   8   8      117.73      123.34      6.24 o 
   2   8   8      483.28      494.23     17.20 o 
   3   8   8       12.11       19.24     10.17 o 
   4   8   8      313.21      271.15     14.22 o 
   5   8   8      310.63      284.62     21.02 o 
   6   8   8       97.58      107.49     12.68 o 
   7   8   8      167.10      169.81     20.67 o 
   8   8   8      309.78      316.27     16.84 o 
   9   8   8       32.83       40.54      8.77 o 
  10   8   8       21.64       21.09     11.40 o 
   1   9   8      544.04      573.83     22.71 o 
   2   9   8       71.94       53.98     13.29 o 
   3   9   8       38.90       38.61      7.12 o 
   4   9   8      501.48      478.80     38.72 o 
   5   9   8      789.60      828.16     22.38 o 
   6   9   8      113.65      113.21      9.60 o 
   7   9   8      966.72      951.14     75.92 o 
   8   9   8        0.15        4.19      9.60 o 
   9   9   8       70.61       49.31      9.90 o 
  10   9   8        0.60       -6.07      8.25 o 
   0  10   8     2853.91     2664.66    161.14 o 
   1  10   8        0.40        2.70      5.50 o 
   2  10   8     1331.07     1298.57     27.97 o 
   3  10   8       80.68       93.97      9.37 o 
   4  10   8      433.41      413.06     33.97 o 
   5  10   8       64.67       85.20     14.47 o 
   6  10   8      128.20      133.01      9.89 o 
   7  10   8       98.12       74.65     20.08 o 
   8  10   8        1.47        4.26     13.89 o 
   9  10   8        2.32      -11.59     11.59 o 
   1  11   8       41.74       66.84     13.26 o 
   2  11   8      789.63      789.95     20.54 o 
   3  11   8       80.13       81.36      9.81 o 
   4  11   8     1589.65     1582.13     99.74 o 
   5  11   8       51.47       49.20     11.02 o 
   6  11   8       10.34       13.38      7.14 o 
   7  11   8      107.72      109.06     12.80 o 
   8  11   8        3.72       -9.18      9.18 o 
   9  11   8      328.40      425.22     25.07 o 
   0  12   8      912.50      811.76     34.75 o 
   1  12   8      866.57      838.15     36.47 o 
   2  12   8      178.40      187.67     13.37 o 
   3  12   8      282.40      280.60     14.39 o 
   4  12   8       13.07        6.12      6.90 o 
   5  12   8      246.90      257.45     18.68 o 
   6  12   8       85.22       81.96     11.13 o 
   7  12   8      198.83      202.55     15.17 o 
   8  12   8      383.84      416.27     26.77 o 
   1  13   8       31.79       44.85      9.66 o 
   2  13   8       27.24       13.98     10.12 o 
   3  13   8       20.10       22.81      6.20 o 
   4  13   8       35.28       53.04     32.91 o 
   5  13   8       15.35        9.43      9.04 o 
   6  13   8       13.72       16.66      9.58 o 
   7  13   8      155.07      119.95     13.96 o 
   0  14   8       26.71       32.52      9.79 o 
   1  14   8      241.52      227.73     21.45 o 
   2  14   8      250.27      243.58     13.25 o 
   3  14   8        5.20        0.98      6.45 o 
   4  14   8       10.46        6.42      9.33 o 
   5  14   8        0.13        2.61     14.12 o 
   1  15   8      194.16      155.89      9.31 o 
   2  15   8       19.11       16.42      8.95 o 
   3  15   8      320.72      310.45     13.26 o 
   1   1   9      935.11     1041.38     25.31 o 
   2   1   9     3438.38     3794.72     97.85 o 
   3   1   9     1250.31     1341.07     49.31 o 
   4   1   9     1138.25     1077.27     53.16 o 
   5   1   9       38.34       60.00      4.56 o 
   6   1   9     1773.09     1679.60     89.87 o 
   7   1   9      291.21      262.23     16.87 o 
   8   1   9       28.28       15.05      4.15 o 
   9   1   9     1439.32     1200.24     91.84 o 
  10   1   9       31.27       39.74      8.88 o 
  11   1   9        2.50       -3.28      8.32 o 
  12   1   9       25.87       10.80     10.55 o 
   0   2   9      908.17     1186.77     24.49 o 
   1   2   9      286.67      356.51      8.77 o 
   2   2   9     2425.07     2936.44     38.70 o 
   3   2   9     7263.54     7564.47    122.02 o 
   4   2   9     2654.21     3050.87     84.92 o 
   5   2   9     3105.77     2798.45    109.90 o 
   6   2   9     1518.71     1536.30     84.23 o 
   7   2   9     3543.33     3006.10    157.27 o 
   8   2   9       18.39        8.72      5.85 o 
   9   2   9       40.70       21.70      5.13 o 
  10   2   9      339.14      343.63     16.62 o 
  11   2   9      227.67      186.43     13.61 o 
  12   2   9        0.68        0.77      8.33 o 
   1   3   9     2330.81     2702.24     42.03 o 
   2   3   9     8010.95     8957.70    131.67 o 
   3   3   9      947.39     1065.75     24.42 o 
   4   3   9      463.21      448.81     13.36 o 
   5   3   9        0.01        8.26      2.72 o 
   6   3   9      671.09      641.81     42.71 o 
   7   3   9        0.69        0.51      4.15 o 
   8   3   9      563.85      463.92     35.09 o 
   9   3   9      903.39      888.35     43.30 o 
  10   3   9       16.38       13.90      7.88 o 
  11   3   9       16.26       24.10      7.60 o 
  12   3   9      193.86      231.18     21.98 o 
   0   4   9      539.47      569.91     14.06 o 
   1   4   9        0.22        1.12      2.55 o 
   2   4   9      778.14      843.52     13.47 o 
   3   4   9      157.50      137.31      5.92 o 
   4   4   9      216.15      232.24      8.51 o 
   5   4   9     3052.22     2711.89    143.97 o 
   6   4   9      111.02      109.63      8.26 o 
   7   4   9     1382.89     1146.84    127.59 o 
   8   4   9      131.59      112.31     10.64 o 
   9   4   9       99.51      108.00      8.65 o 
  10   4   9       67.41       62.64     10.34 o 
  11   4   9       11.35       10.76      8.52 o 
  12   4   9        3.58        5.21     19.11 o 
   1   5   9     3430.16     4012.69     48.27 o 
   2   5   9     1639.24     2062.98     46.56 o 
   3   5   9     3756.80     4329.07    126.58 o 
   4   5   9      721.98      820.05     28.23 o 
   5   5   9      401.52      332.81     18.33 o 
   6   5   9     1007.84      858.95     70.54 o 
   7   5   9      509.34      434.77     52.02 o 
   8   5   9      199.02      216.63     22.54 o 
   9   5   9      449.51      475.20     18.97 o 
  10   5   9       22.97       10.04      7.56 o 
  11   5   9      110.85      125.89     12.92 o 
  12   5   9        9.33        0.50     11.65 o 
   0   6   9      901.56     1065.80     31.89 o 
   1   6   9      442.98      375.30     10.87 o 
   2   6   9      571.88      593.12     22.25 o 
   3   6   9      296.60      308.98     11.77 o 
   4   6   9      155.12      168.99     11.83 o 
   5   6   9      167.32      157.84     10.08 o 
   6   6   9     2904.30     2393.07    239.32 o 
   7   6   9     2438.99     2537.22    154.33 o 
   8   6   9      457.53      430.24     35.93 o 
   9   6   9       23.36       25.40      7.24 o 
  10   6   9      233.28      275.04     22.36 o 
  11   6   9        9.65       22.59     10.09 o 
   1   7   9        8.14        5.65      4.27 o 
   2   7   9     2159.27     2551.77     38.32 o 
   3   7   9      937.13      841.46     49.50 o 
   4   7   9      953.66      974.97     40.93 o 
   5   7   9      158.97      138.23     13.07 o 
   6   7   9      327.61      298.75     34.78 o 
   7   7   9       40.05       28.57     10.29 o 
   8   7   9        2.17        5.36      8.87 o 
   9   7   9       13.40        6.82     13.02 o 
  10   7   9       28.05       25.01      8.38 o 
  11   7   9       31.22       38.22     12.98 o 
   0   8   9     2261.66     2611.52     55.43 o 
   1   8   9      299.65      246.16      9.77 o 
   2   8   9       11.97       17.73      6.07 o 
   3   8   9     1792.79     1802.38     57.15 o 
   4   8   9      783.73      761.11     50.23 o 
   5   8   9     3683.81     3879.97     86.30 o 
   6   8   9      259.29      261.86     25.30 o 
   7   8   9     2859.67     2955.42    219.18 o 
   8   8   9      108.74      139.97     12.03 o 
   9   8   9       52.70       42.58      8.87 o 
  10   8   9       63.33       54.87     11.12 o 
   1   9   9     2127.47     2068.52     63.07 o 
   2   9   9     3435.00     3349.15    114.01 o 
   3   9   9      404.83      416.63     16.18 o 
   4   9   9      918.58      942.85     24.73 o 
   5   9   9      157.34      129.00     10.91 o 
   6   9   9       78.99       86.69      8.14 o 
   7   9   9       94.66       70.79     12.02 o 
   8   9   9        0.96        9.06      7.94 o 
   9   9   9       67.68       81.50     14.91 o 
  10   9   9       16.48        6.59      9.49 o 
   0  10   9      537.40      494.04     37.82 o 
   1  10   9      486.93      469.73     13.46 o 
   2  10   9      493.50      440.38     17.77 o 
   3  10   9      410.59      411.15     23.45 o 
   4  10   9      589.98      617.82     27.23 o 
   5  10   9      137.09      139.31     18.41 o 
   6  10   9       25.85       20.65      9.45 o 
   7  10   9      352.65      385.66     20.57 o 
   8  10   9      835.06      970.69     53.40 o 
   9  10   9       86.92      117.22     12.84 o 
   1  11   9      889.94      789.92     32.57 o 
   2  11   9       45.86       33.39      7.22 o 
   3  11   9        8.54       24.90     10.22 o 
   4  11   9       36.87       38.87     12.13 o 
   5  11   9       82.18       94.59     17.08 o 
   6  11   9        0.08        1.89      8.45 o 
   7  11   9      294.27      345.24     19.17 o 
   8  11   9       16.58       22.08     13.11 o 
   9  11   9      461.29      456.19     24.76 o 
   0  12   9        3.29       16.02     14.30 o 
   1  12   9        0.24       -1.40      6.94 o 
   2  12   9       32.62       66.13     18.60 o 
   3  12   9      259.50      222.69     11.70 o 
   4  12   9        0.00       -1.18     10.16 o 
   5  12   9        5.45        2.33     10.45 o 
   6  12   9      134.60      134.05     25.88 o 
   7  12   9       97.09      116.64     14.66 o 
   8  12   9        0.14        1.09     11.59 o 
   1  13   9      170.12      165.05      9.34 o 
   2  13   9      216.39      214.29     12.18 o 
   3  13   9       10.15       12.84      7.24 o 
   4  13   9      738.64      798.17     54.25 o 
   5  13   9        0.30       -7.50      7.56 o 
   6  13   9       18.87       19.76      8.24 o 
   0  14   9      408.53      355.30     21.82 o 
   1  14   9       59.10       46.88      8.02 o 
   2  14   9       66.38       45.26      7.75 o 
   3  14   9        0.69       -4.30      6.39 o 
   4  14   9        7.39        2.41      7.94 o 
   5  14   9     1170.73     1330.82    109.59 o 
   1  15   9      200.67      196.98     10.93 o 
   2  15   9       17.88       23.39      7.40 o 
   0   0  10      868.67     1016.28    110.65 o 
   1   0  10     3763.61     4616.92    137.76 o 
   2   0  10      872.54      911.98     46.23 o 
   3   0  10     2916.97     3032.34    135.03 o 
   4   0  10     4518.05     4541.32    164.56 o 
   5   0  10      575.39      544.09     40.41 o 
   6   0  10       21.49       17.81      4.21 o 
   7   0  10       10.16        3.38      4.27 o 
   8   0  10     2461.95     1913.03    145.54 o 
   9   0  10        9.03        2.07      6.43 o 
  10   0  10     1237.23     1173.06     58.60 o 
  11   0  10      194.47      192.74     19.97 o 
  12   0  10       37.88       16.28      7.67 o 
   1   1  10     4173.87     4656.81     77.61 o 
   2   1  10     1871.90     2332.55     92.93 o 
   3   1  10     3061.93     3251.37     85.40 o 
   4   1  10       47.27       43.13      3.74 o 
   5   1  10     1330.52     1297.07     39.25 o 
   6   1  10       80.12       73.12      5.23 o 
   7   1  10      963.34      872.77     58.07 o 
   8   1  10      271.92      260.25     23.48 o 
   9   1  10     1022.43      895.81     77.91 o 
  10   1  10      131.27      141.17     10.68 o 
  11   1  10      117.75      135.95     14.53 o 
  12   1  10       23.84       25.36     10.09 o 
   0   2  10    28921.08    31015.90   1796.37 o 
   1   2  10      608.82      594.03     17.03 o 
   2   2  10     5294.83     5809.14    146.00 o 
   3   2  10     5285.65     6191.16    149.46 o 
   4   2  10     1271.21     1344.73     38.26 o 
   5   2  10      229.84      266.26     11.06 o 
   6   2  10       80.89       74.64      5.68 o 
   7   2  10       91.26       83.90      7.76 o 
   8   2  10     1520.09     1514.03     82.63 o 
   9   2  10       70.33       79.45      8.07 o 
  10   2  10       27.44       12.46     13.30 o 
  11   2  10        0.68        0.72     10.84 o 
  12   2  10        2.67       -3.82      7.90 o 
   1   3  10       87.13      124.59      4.85 o 
   2   3  10       59.79       53.78      3.93 o 
   3   3  10     4264.23     4966.05     68.98 o 
   4   3  10        5.04       -0.18      2.74 o 
   5   3  10       62.20       57.95      4.24 o 
   6   3  10       16.37        9.22      3.78 o 
   7   3  10      231.74      208.21     11.14 o 
   8   3  10        0.17       -0.75      4.94 o 
   9   3  10       10.44        5.11      7.76 o 
  10   3  10       62.17       69.80     11.45 o 
  11   3  10        0.01       -2.60      8.74 o 
  12   3  10       28.17       23.72     18.55 o 
   0   4  10     2639.60     2798.57     56.35 o 
   1   4  10      459.58      443.46      8.88 o 
   2   4  10     2825.25     2768.58     48.66 o 
   3   4  10       16.85       20.30      4.79 o 
   4   4  10      939.85      996.91     24.77 o 
   5   4  10        0.42        1.35      3.50 o 
   6   4  10     1067.38      973.91     76.28 o 
   7   4  10       47.19       31.02      5.79 o 
   8   4  10     1026.01      819.25     59.66 o 
   9   4  10        0.35        0.53      4.66 o 
  10   4  10      612.87      671.51     32.08 o 
  11   4  10       57.16       57.45     15.22 o 
  12   4  10      244.13      258.83     32.84 o 
   1   5  10       60.16      114.75      5.12 o 
   2   5  10      247.07      230.21      7.04 o 
   3   5  10     2317.44     2661.53     48.07 o 
   4   5  10      335.67      342.37     15.73 o 
   5   5  10       86.99       83.91      6.27 o 
   6   5  10     2245.34     1801.02    165.54 o 
   7   5  10     1135.44     1081.08    105.57 o 
   8   5  10       19.50       14.84      5.94 o 
   9   5  10       14.82        9.38      6.45 o 
  10   5  10       87.57      107.62     12.97 o 
  11   5  10       29.96       21.52     10.89 o 
  12   5  10      305.40      309.55     63.14 o 
   0   6  10    17727.64    18904.17    415.98 o 
   1   6  10     2701.24     2747.59     57.39 o 
   2   6  10     3193.00     2995.61     83.46 o 
   3   6  10      660.69      738.62     30.70 o 
   4   6  10     2229.00     2311.04     68.03 o 
   5   6  10       69.39       54.78      6.06 o 
   6   6  10      339.81      313.45     37.39 o 
   7   6  10      349.89      325.44     62.17 o 
   8   6  10      265.28      271.92     17.81 o 
   9   6  10      198.38      208.54     14.61 o 
  10   6  10      359.50      444.25     45.04 o 
  11   6  10        7.04        7.24      8.69 o 
   1   7  10        5.68        7.80      3.55 o 
   2   7  10     1087.30     1133.93     26.25 o 
   3   7  10      346.11      314.10     14.49 o 
   4   7  10      187.24      172.53      9.97 o 
   5   7  10      613.67      520.53     32.96 o 
   6   7  10      569.91      542.03     53.50 o 
   7   7  10      672.90      625.30     47.96 o 
   8   7  10      581.04      590.29     71.79 o 
   9   7  10     1146.63     1127.69    151.76 o 
  10   7  10      125.04      109.10     21.45 o 
  11   7  10      303.21      359.40     43.41 o 
   0   8  10     1526.37     1738.08     78.77 o 
   1   8  10      470.00      431.01     14.32 o 
   2   8  10     2902.58     3057.22     54.75 o 
   3   8  10        0.76        2.37      6.31 o 
   4   8  10       10.94        3.83      6.90 o 
   5   8  10       47.13       48.64     13.48 o 
   6   8  10      562.78      495.19     33.29 o 
   7   8  10      155.25      136.44     16.92 o 
   8   8  10       72.74       65.13     10.68 o 
   9   8  10       30.86       33.54     10.52 o 
  10   8  10        8.82       20.60     15.24 o 
   1   9  10      152.07      125.43     10.14 o 
   2   9  10      108.96      128.92     11.05 o 
   3   9  10      196.12      218.00     11.32 o 
   4   9  10      296.30      312.63     16.71 o 
   5   9  10      364.44      396.31     16.57 o 
   6   9  10        3.56        8.45     10.26 o 
   7   9  10       56.65       55.74      7.85 o 
   8   9  10        6.12        0.60      8.96 o 
   9   9  10      498.10      584.96     82.35 o 
  10   9  10      109.85      151.07     16.11 o 
   0  10  10      218.45      202.12     13.63 o 
   1  10  10       70.23       82.72      7.61 o 
   2  10  10      259.99      299.76     15.63 o 
   3  10  10      969.99      928.35     23.49 o 
   4  10  10      264.67      256.29     15.45 o 
   5  10  10       15.72       14.35      8.25 o 
   6  10  10       62.58       69.71      8.20 o 
   7  10  10        4.99       18.48      8.39 o 
   8  10  10      361.64      416.07     24.74 o 
   9  10  10       24.74       31.26      9.06 o 
   1  11  10      257.36      231.95     10.17 o 
   2  11  10      123.38      112.07      7.90 o 
   3  11  10      540.02      516.20     34.08 o 
   4  11  10      336.02      329.11     17.37 o 
   5  11  10      267.01      283.38     27.79 o 
   6  11  10      102.22       93.55     12.02 o 
   7  11  10       34.16       42.44      9.24 o 
   8  11  10      380.67      478.02     20.33 o 
   0  12  10      799.97      749.46     33.39 o 
   1  12  10      126.57      111.54      8.47 o 
   2  12  10     1357.72     1420.85     51.77 o 
   3  12  10       60.22       59.53      8.27 o 
   4  12  10       53.64       64.38      8.96 o 
   5  12  10       41.72       57.91     11.89 o 
   6  12  10      165.45      166.05     21.26 o 
   7  12  10        9.68        9.50      8.74 o 
   1  13  10      151.13      147.98      8.58 o 
   2  13  10      206.79      174.79     10.47 o 
   3  13  10       12.75       25.06      6.08 o 
   4  13  10        2.30       19.85     18.96 o 
   5  13  10        9.46        3.07      7.89 o 
   6  13  10        7.93       15.37      8.99 o 
   0  14  10      983.65     1030.88     61.54 o 
   1  14  10        2.86       -0.06      7.12 o 
   2  14  10      115.47      112.38      9.79 o 
   3  14  10       45.38       84.11      9.91 o 
   4  14  10        8.03        3.87      7.89 o 
   5  14  10       19.02        7.91     12.26 o 
   1  15  10      375.67      302.20     16.46 o 
   2  15  10        4.44        4.95      7.01 o 
   1   1  11     1373.33     1573.73     37.27 o 
   2   1  11     5086.33     5806.69    126.60 o 
   3   1  11      232.68      287.45      8.56 o 
   4   1  11     1865.33     1952.55     70.43 o 
   5   1  11      140.61      118.87      6.70 o 
   6   1  11      858.47      804.24     36.00 o 
   7   1  11     4056.46     3326.56    191.77 o 
   8   1  11      187.64      156.67      9.84 o 
   9   1  11      617.32      492.85     43.65 o 
  10   1  11      207.97      192.89     13.78 o 
  11   1  11       13.42        9.88     10.99 o 
  12   1  11      186.99      208.40     17.25 o 
   0   2  11     1965.49     2351.70     43.61 o 
   1   2  11     3085.02     3585.13     76.08 o 
   2   2  11     2522.74     3051.99     56.54 o 
   3   2  11     8333.73     8866.66    263.87 o 
   4   2  11     1658.66     1899.33     70.42 o 
   5   2  11     3881.80     3446.82    144.09 o 
   6   2  11      390.61      441.80     33.96 o 
   7   2  11     1746.24     1577.41     91.56 o 
   8   2  11      195.42      132.53     11.03 o 
   9   2  11      173.95      197.91     17.79 o 
  10   2  11      648.60      749.02     37.38 o 
  11   2  11      503.12      499.60     44.34 o 
  12   2  11        3.35       -5.92      9.29 o 
   1   3  11     5435.03     6162.19    103.94 o 
   2   3  11     1795.27     1849.91     44.15 o 
   3   3  11        2.47       10.66      3.79 o 
   4   3  11      738.60      803.44     33.04 o 
   5   3  11      171.33      192.35      8.67 o 
   6   3  11     1025.36      993.52     61.51 o 
   7   3  11      379.99      350.24     33.51 o 
   8   3  11      159.93      143.40      8.34 o 
   9   3  11      354.64      311.50     15.31 o 
  10   3  11      146.14      146.01     12.10 o 
  11   3  11        4.87       -5.73      7.59 o 
  12   3  11      221.85      253.13     28.03 o 
   0   4  11      658.01      570.23     24.09 o 
   1   4  11     1704.41     1944.51     34.17 o 
   2   4  11      157.54      142.22      6.13 o 
   3   4  11    14534.97    16476.47    229.41 o 
   4   4  11     4140.46     4470.71    105.61 o 
   5   4  11     2685.02     2290.90     82.25 o 
   6   4  11      550.00      401.46     31.52 o 
   7   4  11     1166.88      989.36    108.79 o 
   8   4  11      388.44      344.68     18.65 o 
   9   4  11        5.72        3.97      5.37 o 
  10   4  11     1386.54     1369.97     60.40 o 
  11   4  11      274.34      308.53     22.59 o 
  12   4  11      125.00      148.91     25.61 o 
   1   5  11     2627.05     2879.89     56.01 o 
   2   5  11       29.56       22.51      4.01 o 
   3   5  11     4029.69     4204.93    151.92 o 
   4   5  11       87.03      101.38      7.15 o 
   5   5  11     1063.46     1063.25     58.97 o 
   6   5  11      722.79      653.33     58.71 o 
   7   5  11       28.61       23.65      5.46 o 
   8   5  11       49.79       43.10      6.82 o 
   9   5  11       46.41       57.43      7.15 o 
  10   5  11        0.36       -1.04      7.68 o 
  11   5  11       92.52      113.29     13.50 o 
  12   5  11       64.45       80.27     12.79 o 
   0   6  11     1076.46     1123.20     30.92 o 
   1   6  11      606.93      675.78     18.93 o 
   2   6  11       18.35       11.27      4.27 o 
   3   6  11      593.05      539.48     17.90 o 
   4   6  11     1294.19     1329.28     65.17 o 
   5   6  11      295.43      295.20     17.37 o 
   6   6  11      734.33      537.69     43.13 o 
   7   6  11     1239.09     1279.52     71.32 o 
   8   6  11       22.43       13.35     10.16 o 
   9   6  11       72.50       78.87     10.61 o 
  10   6  11       16.71       15.63     10.85 o 
  11   6  11       41.92       46.52      9.65 o 
   1   7  11      275.01      230.88      8.32 o 
   2   7  11       13.06       18.97      4.74 o 
   3   7  11      575.88      558.08     26.01 o 
   4   7  11      912.06      885.44     59.90 o 
   5   7  11     3379.52     3242.00    212.46 o 
   6   7  11      173.88      191.28     11.65 o 
   7   7  11      380.14      381.94     39.44 o 
   8   7  11       54.42       50.66     10.29 o 
   9   7  11       22.91       18.72     14.33 o 
  10   7  11      204.18      212.68     26.35 o 
  11   7  11       20.36       15.56      9.97 o 
   0   8  11     3454.48     3615.09    101.42 o 
   1   8  11     3243.13     3007.56     36.23 o 
   2   8  11     1355.20     1312.50     46.50 o 
   3   8  11      331.80      381.47     17.57 o 
   4   8  11     1693.78     1755.22    132.76 o 
   5   8  11     1926.16     2040.41     89.75 o 
   6   8  11      115.96      146.12     12.01 o 
   7   8  11        0.19        4.51      8.47 o 
   8   8  11       72.06       94.70      9.60 o 
   9   8  11      123.17      126.70     11.98 o 
  10   8  11      316.81      348.56     35.59 o 
   1   9  11     1536.49     1562.35     44.14 o 
   2   9  11       30.91       41.58      7.48 o 
   3   9  11      637.43      681.97     34.62 o 
   4   9  11       32.22       44.30      7.44 o 
   5   9  11        9.06       16.28     10.82 o 
   6   9  11      644.10      676.87     40.70 o 
   7   9  11        2.28        2.08     11.65 o 
   8   9  11      274.70      358.48     23.76 o 
   9   9  11        4.46        2.94     11.20 o 
  10   9  11      167.11      213.47     26.68 o 
   0  10  11       24.59       34.60     44.02 o 
   1  10  11      767.87      769.60     21.73 o 
   2  10  11     1122.79     1065.85     21.10 o 
   3  10  11      614.35      601.36     33.00 o 
   4  10  11      168.56      142.55     19.22 o 
   5  10  11        1.73        6.48      7.29 o 
   6  10  11       14.38       24.59     11.37 o 
   7  10  11       12.22       15.95      8.92 o 
   8  10  11       12.08        4.21     12.21 o 
   9  10  11      140.08      152.06     12.49 o 
   1  11  11       79.98       65.17      7.83 o 
   2  11  11      298.01      309.38     19.20 o 
   3  11  11       54.64       43.61      7.43 o 
   4  11  11      913.46      884.41     28.84 o 
   5  11  11        1.77       -2.80      9.31 o 
   6  11  11        0.03        3.29      9.12 o 
   7  11  11       52.93       49.46      9.64 o 
   8  11  11        4.96       10.45     10.88 o 
   0  12  11      289.26      338.84     38.37 o 
   1  12  11      502.92      453.50     21.06 o 
   2  12  11        0.02        0.98      6.67 o 
   3  12  11       17.31       21.53      6.15 o 
   4  12  11       39.34       32.29      8.46 o 
   5  12  11      630.80      611.52     40.54 o 
   6  12  11       14.40       15.06      8.69 o 
   7  12  11       34.54       46.28      9.33 o 
   1  13  11       46.00       45.82      7.99 o 
   2  13  11      120.00      115.29     12.43 o 
   3  13  11       16.54       14.01      6.27 o 
   4  13  11      256.23      286.48     20.51 o 
   5  13  11       42.49       52.77      8.48 o 
   6  13  11        4.47        6.77      7.38 o 
   0  14  11      189.09      185.25     15.31 o 
   1  14  11      391.77      395.10     16.57 o 
   2  14  11      363.14      339.99     16.91 o 
   3  14  11      898.69      887.27     50.49 o 
   4  14  11      100.96      102.37     13.77 o 
   5  14  11      328.89      358.33     18.41 o 
   1  15  11       78.14       98.20     11.65 o 
   2  15  11        2.63       -0.28      8.39 o 
   0   0  12     1712.68     1908.46    143.42 o 
   1   0  12     8457.59     9646.13    188.33 o 
   2   0  12    43283.30    45501.94   3212.60 o 
   3   0  12     1519.73     1886.92     83.31 o 
   4   0  12      480.61      490.76     18.86 o 
   5   0  12     2209.79     1688.17     98.11 o 
   6   0  12      165.71      169.24     10.71 o 
   7   0  12      497.95      385.91     34.29 o 
   8   0  12      398.03      324.17     28.91 o 
   9   0  12      319.81      365.40     51.30 o 
  10   0  12      193.40      139.96     14.26 o 
  11   0  12      248.94      246.84     21.25 o 
  12   0  12       63.90       77.26     21.19 o 
   1   1  12      426.49      569.14     17.65 o 
   2   1  12     5704.61     6192.51    118.37 o 
   3   1  12      885.41     1081.68     35.83 o 
   4   1  12    10943.64    10926.98    316.05 o 
   5   1  12       82.83       75.24      4.82 o 
   6   1  12     1492.02     1328.09     55.22 o 
   7   1  12     1247.74     1185.42     63.90 o 
   8   1  12       79.88       64.11      5.49 o 
   9   1  12       16.19        8.74     10.34 o 
  10   1  12      138.47      148.69     11.40 o 
  11   1  12      386.73      430.68     37.33 o 
  12   1  12        2.22        9.89     12.83 o 
   0   2  12        6.38        8.82      7.50 o 
   1   2  12     2821.78     2868.97     95.91 o 
   2   2  12      801.01      797.39     14.08 o 
   3   2  12      435.22      446.82     13.60 o 
   4   2  12        0.03        3.36      2.86 o 
   5   2  12        8.50        3.55      2.95 o 
   6   2  12        5.72        8.17      3.03 o 
   7   2  12     1904.94     1682.77     97.79 o 
   8   2  12       36.27       21.10      4.90 o 
   9   2  12       23.23       14.26      5.65 o 
  10   2  12        0.85       -5.38     12.13 o 
  11   2  12        0.30       18.24     26.12 o 
  12   2  12       57.56       44.23     10.32 o 
   1   3  12     5575.77     6270.20    104.94 o 
   2   3  12     6844.06     7811.47    107.95 o 
   3   3  12      809.45      794.83     24.94 o 
   4   3  12      383.87      415.24     14.09 o 
   5   3  12      159.55      157.30      7.96 o 
   6   3  12      472.05      450.28     28.14 o 
   7   3  12      197.49      173.04     12.42 o 
   8   3  12       34.59       31.91      5.16 o 
   9   3  12       59.82       54.93      6.66 o 
  10   3  12       74.04       56.84      9.19 o 
  11   3  12       48.57       32.50     12.88 o 
  12   3  12        3.18        5.55      8.90 o 
   0   4  12      327.96      423.50     13.26 o 
   1   4  12      699.67      864.97     14.21 o 
   2   4  12     9108.12     9898.50    137.23 o 
   3   4  12       81.81       79.92      5.79 o 
   4   4  12       61.57       32.50      4.12 o 
   5   4  12       10.32       10.16      3.87 o 
   6   4  12       84.40       76.13      5.67 o 
   7   4  12     4418.52     3368.45    471.46 o 
   8   4  12     1322.15     1152.62     84.76 o 
   9   4  12       38.14       33.83      7.14 o 
  10   4  12      582.63      632.99     37.13 o 
  11   4  12        0.63       -5.58     11.44 o 
  12   4  12        0.46        5.83      9.47 o 
   1   5  12     2927.03     3058.27     64.85 o 
   2   5  12     6782.57     7258.08     87.95 o 
   3   5  12     1731.64     1543.81     70.27 o 
   4   5  12     1080.97      992.02     35.60 o 
   5   5  12      698.85      604.04     32.01 o 
   6   5  12     1905.27     1482.68    142.71 o 
   7   5  12        3.40        4.15      4.56 o 
   8   5  12      111.82       93.69      9.09 o 
   9   5  12       49.42       44.59      7.41 o 
  10   5  12       60.09       98.45     11.99 o 
  11   5  12      128.14      170.76     13.18 o 
   0   6  12     5090.74     4731.81    123.92 o 
   1   6  12      327.08      290.62     10.15 o 
   2   6  12      372.46      391.57     11.18 o 
   3   6  12        1.54        1.33      4.74 o 
   4   6  12     1111.62     1116.15     47.31 o 
   5   6  12      161.12      140.17      8.93 o 
   6   6  12     1050.00      917.90     81.99 o 
   7   6  12     1233.69     1235.18     93.94 o 
   8   6  12     2114.22     2079.19    208.50 o 
   9   6  12       58.98       61.74     10.78 o 
  10   6  12      500.12      567.69     29.38 o 
  11   6  12      133.80      157.05     13.91 o 
   1   7  12       50.79       43.58      6.76 o 
   2   7  12      336.59      347.36     10.86 o 
   3   7  12        6.53       10.04      5.36 o 
   4   7  12     1335.64     1372.50     63.85 o 
   5   7  12       31.42       24.77      8.14 o 
   6   7  12       63.31       81.34      8.77 o 
   7   7  12      200.84      212.08     18.16 o 
   8   7  12        3.22       -0.08      6.27 o 
   9   7  12       31.64       53.54     12.84 o 
  10   7  12       95.44      101.08     15.97 o 
  11   7  12        6.12       16.91     11.70 o 
   0   8  12      265.11      231.88     22.66 o 
   1   8  12      240.83      236.86     11.26 o 
   2   8  12      190.54      201.04     17.99 o 
   3   8  12      110.44       99.64      8.19 o 
   4   8  12        2.37        1.21      6.68 o 
   5   8  12      179.10      170.51     27.04 o 
   6   8  12        1.11        1.16     11.47 o 
   7   8  12      473.39      517.20     38.30 o 
   8   8  12        5.98       10.40     10.03 o 
   9   8  12       42.66       38.52      8.25 o 
  10   8  12       80.74       70.15     15.85 o 
   1   9  12       54.69       64.88     15.87 o 
   2   9  12     2142.68     2266.23     49.13 o 
   3   9  12     1448.38     1485.29     53.08 o 
   4   9  12       17.95        6.82      7.24 o 
   5   9  12        9.17        6.62      6.29 o 
   6   9  12       29.84       22.81     21.14 o 
   7   9  12      412.16      395.14     40.84 o 
   8   9  12        0.69        4.04     12.90 o 
   9   9  12       54.52       70.66     13.86 o 
  10   9  12       20.95       11.89     10.19 o 
   0  10  12     2781.68     2705.53    120.91 o 
   1  10  12      226.52      198.78     14.73 o 
   2  10  12       26.62       12.39      7.37 o 
   3  10  12       24.81       16.56      8.59 o 
   4  10  12      181.34      185.21     25.12 o 
   5  10  12      119.18      148.92     14.22 o 
   6  10  12      851.22      810.94     77.38 o 
   7  10  12      222.86      224.06     38.63 o 
   8  10  12      535.57      577.48     51.71 o 
   9  10  12        6.59        5.62     12.93 o 
   1  11  12     1233.84     1196.83     38.09 o 
   2  11  12      754.73      752.37     23.71 o 
   3  11  12       20.54       24.44      5.54 o 
   4  11  12      652.33      680.78     61.94 o 
   5  11  12       48.17       76.06     12.32 o 
   6  11  12      298.38      296.32     41.38 o 
   7  11  12       53.89       48.42      8.28 o 
   8  11  12        0.46        1.18     10.19 o 
   0  12  12      188.19      160.33     13.97 o 
   1  12  12      167.79      182.20     14.79 o 
   2  12  12        1.54        7.86      6.17 o 
   3  12  12       63.64       57.98      7.51 o 
   4  12  12       99.99      102.34      8.32 o 
   5  12  12       13.85        5.41     12.53 o 
   6  12  12      140.45      159.51     24.70 o 
   7  12  12       85.65       81.71     11.04 o 
   1  13  12        0.08        9.34      8.51 o 
   2  13  12        0.34        1.51      7.20 o 
   3  13  12        8.96        9.08      7.53 o 
   4  13  12       22.16        8.37     10.62 o 
   5  13  12        5.30        8.92     12.47 o 
   6  13  12       50.26       57.17      9.93 o 
   0  14  12       81.37      104.89     13.58 o 
   1  14  12      110.49      113.58     11.81 o 
   2  14  12       58.58       46.26     11.49 o 
   3  14  12        0.13        3.53     10.22 o 
   4  14  12        4.36       32.94     12.29 o 
   1  15  12      253.87      255.95     18.51 o 
   1   1  13     2134.57     2387.08     82.94 o 
   2   1  13     2096.09     2173.99     74.29 o 
   3   1  13     5174.95     5401.27    170.85 o 
   4   1  13      572.89      520.20     14.54 o 
   5   1  13      325.93      319.03     18.46 o 
   6   1  13      196.47      189.96      8.74 o 
   7   1  13       58.58       37.99      4.97 o 
   8   1  13       10.18       13.37      4.02 o 
   9   1  13     1648.98     1275.76     84.69 o 
  10   1  13      253.87      244.91     15.29 o 
  11   1  13      200.69      224.69     17.92 o 
  12   1  13        6.65       -7.06     10.52 o 
   0   2  13    16209.08    16904.77    300.86 o 
   1   2  13      261.12      290.26     10.34 o 
   2   2  13      367.64      313.14      8.31 o 
   3   2  13      940.31      905.87     27.12 o 
   4   2  13      286.71      354.00     10.95 o 
   5   2  13      117.14      122.81      6.50 o 
   6   2  13      104.13       91.65      6.24 o 
   7   2  13      317.57      276.21     22.39 o 
   8   2  13        0.61        3.91      3.86 o 
   9   2  13       45.31       35.39      5.35 o 
  10   2  13       20.90       13.89      7.50 o 
  11   2  13      619.13      653.93     41.73 o 
  12   2  13      111.69      154.22     16.08 o 
   1   3  13     1977.58     2066.55     25.12 o 
   2   3  13       14.49       12.09      3.58 o 
   3   3  13      675.18      630.63     19.03 o 
   4   3  13     1105.37     1123.52     63.23 o 
   5   3  13     1152.41     1021.72     39.84 o 
   6   3  13       18.51       11.92      3.53 o 
   7   3  13     3036.14     2243.42    126.96 o 
   8   3  13       81.85       63.86      7.59 o 
   9   3  13      464.35      426.58     33.28 o 
  10   3  13      108.01      106.75     11.45 o 
  11   3  13      497.54      511.01     47.94 o 
  12   3  13       19.86       31.51     10.67 o 
   0   4  13       19.97       10.90      4.04 o 
   1   4  13     6309.63     7395.90    119.45 o 
   2   4  13     3411.76     3519.50     60.56 o 
   3   4  13      132.55      119.35      6.58 o 
   4   4  13       41.36       33.98      5.29 o 
   5   4  13     1800.82     1537.28     98.46 o 
   6   4  13      208.96      176.57     11.74 o 
   7   4  13       33.69       22.31      5.82 o 
   8   4  13      180.50      177.53     21.75 o 
   9   4  13      313.77      318.07     17.95 o 
  10   4  13      558.57      605.72     38.11 o 
  11   4  13      173.52      223.23     30.54 o 
  12   4  13        8.27        4.00      8.18 o 
   1   5  13      167.38      143.88      6.78 o 
   2   5  13      623.81      658.50     17.14 o 
   3   5  13      664.35      787.17     30.91 o 
   4   5  13        1.06       -7.06     10.20 o 
   5   5  13       23.39       19.33      4.10 o 
   6   5  13      137.76      122.52     10.51 o 
   7   5  13      717.25      712.53     66.32 o 
   8   5  13       56.87       37.58      6.72 o 
   9   5  13      225.37      203.28     14.40 o 
  10   5  13        3.81        5.34      6.72 o 
  11   5  13        1.16       13.82     12.65 o 
   0   6  13     6584.84     6943.63    233.65 o 
   1   6  13      123.80      121.24      7.13 o 
   2   6  13       37.87       32.35      4.34 o 
   3   6  13       23.67       21.21      4.92 o 
   4   6  13        6.28       -1.37      5.30 o 
   5   6  13      499.85      463.51     37.09 o 
   6   6  13     1197.84     1016.48     65.57 o 
   7   6  13       20.16       13.91      5.68 o 
   8   6  13      330.07      303.48     32.68 o 
   9   6  13       70.16       62.61     10.07 o 
  10   6  13        4.64       18.24     10.61 o 
  11   6  13      235.85      311.11     46.80 o 
   1   7  13     2959.24     2952.32     95.44 o 
   2   7  13       74.32       83.74      6.49 o 
   3   7  13     1351.48     1376.66     39.08 o 
   4   7  13        0.72        1.24      7.03 o 
   5   7  13     2164.59     2178.70     57.07 o 
   6   7  13       35.98       24.49      7.60 o 
   7   7  13      922.72      986.95     86.95 o 
   8   7  13       30.14       29.54      7.57 o 
   9   7  13      903.94      893.61     42.60 o 
  10   7  13       13.44       21.63     10.68 o 
  11   7  13       25.38       31.86      8.41 o 
   0   8  13      116.57      149.62     13.61 o 
   1   8  13      153.48      160.45      8.89 o 
   2   8  13      627.18      554.06     24.81 o 
   3   8  13      410.24      414.47     17.04 o 
   4   8  13     1094.94     1130.28     77.60 o 
   5   8  13      270.26      255.60     17.51 o 
   6   8  13      595.05      582.03     92.85 o 
   7   8  13       43.40       18.62     16.77 o 
   8   8  13      131.57      138.11     14.07 o 
   9   8  13        3.42       -5.72      8.80 o 
  10   8  13      371.83      447.76     30.83 o 
   1   9  13     4301.46     4183.74    136.70 o 
   2   9  13      526.12      583.16     26.71 o 
   3   9  13     1765.65     1734.40     51.06 o 
   4   9  13       94.93      109.98     13.38 o 
   5   9  13        8.33       14.55      8.54 o 
   6   9  13      230.41      227.65     28.16 o 
   7   9  13      480.55      538.89     28.21 o 
   8   9  13       20.94        8.00      9.43 o 
   9   9  13      279.49      285.21     32.12 o 
  10   9  13        6.53       28.51     11.45 o 
   0  10  13       94.27      110.42     14.43 o 
   1  10  13      287.79      287.08     18.96 o 
   2  10  13      125.63      137.55      7.79 o 
   3  10  13      904.75      968.64     22.68 o 
   4  10  13      300.02      287.63     19.98 o 
   5  10  13      378.37      400.37     29.93 o 
   6  10  13        1.47       11.78      9.26 o 
   7  10  13        4.07       -2.30      8.00 o 
   8  10  13      108.83      130.83     14.79 o 
   9  10  13        0.30        2.79     11.73 o 
   1  11  13      191.61      230.79     12.82 o 
   2  11  13       10.18       26.58      8.71 o 
   3  11  13       38.87       32.79      6.49 o 
   4  11  13       90.22       94.23     14.28 o 
   5  11  13       21.98       20.65      7.80 o 
   6  11  13      189.46      180.42     24.09 o 
   7  11  13        4.57        6.27      7.18 o 
   8  11  13      129.64      182.12     30.49 o 
   0  12  13        0.18       19.30     11.08 o 
   1  12  13      501.27      477.63     17.55 o 
   2  12  13       92.66       91.55      6.71 o 
   3  12  13        0.03       -8.30      8.30 o 
   4  12  13        6.23        7.28      8.86 o 
   5  12  13      443.65      395.79     46.55 o 
   6  12  13        7.61       10.46      7.95 o 
   7  12  13       17.13       23.42      9.87 o 
   1  13  13      297.90      315.35     17.76 o 
   2  13  13       40.12       20.53      7.80 o 
   3  13  13      304.37      277.88     17.92 o 
   4  13  13       72.09       64.56      7.47 o 
   5  13  13      413.21      390.80     28.66 o 
   6  13  13       33.54       30.17      9.05 o 
   0  14  13      234.67      186.15     15.99 o 
   1  14  13      340.30      282.50     25.31 o 
   2  14  13      153.94      133.03     10.53 o 
   3  14  13      281.44      225.54     21.94 o 
   4  14  13      789.37      833.70     72.50 o 
   0   0  14     1219.87     1553.22    183.28 o 
   1   0  14     3874.64     4484.70    317.94 o 
   2   0  14      260.76      246.89     20.65 o 
   3   0  14      429.99      645.48     43.91 o 
   4   0  14     1674.09     1502.58     82.75 o 
   5   0  14      154.52       80.49      7.65 o 
   6   0  14     1798.68     1599.04    124.30 o 
   7   0  14        8.71        5.82      4.02 o 
   8   0  14     1842.89     1532.99     94.17 o 
   9   0  14       26.76       52.15     10.51 o 
  10   0  14      358.56      400.45     29.47 o 
  11   0  14      533.18      551.51     44.65 o 
  12   0  14        2.29      -11.69     15.68 o 
   1   1  14        6.35        8.38      3.44 o 
   2   1  14     1192.12     1172.05     36.45 o 
   3   1  14     3571.86     3712.47     86.83 o 
   4   1  14     7201.91     7022.11    191.75 o 
   5   1  14      647.02      584.97     22.25 o 
   6   1  14     3504.04     2822.43    120.46 o 
   7   1  14     1014.69      912.98     48.60 o 
   8   1  14       78.63       51.89      5.85 o 
   9   1  14        0.49       -1.07      5.92 o 
  10   1  14      330.93      291.09     20.34 o 
  11   1  14        0.30       -8.65      8.65 o 
  12   1  14      318.41      381.02     35.85 o 
   0   2  14        4.96       16.91      6.87 o 
   1   2  14       62.00       67.36      4.27 o 
   2   2  14     1194.63     1484.65     47.73 o 
   3   2  14     7977.81     8681.15    233.98 o 
   4   2  14      755.45      779.81     39.14 o 
   5   2  14       25.27       28.71      3.69 o 
   6   2  14      889.05      894.86     38.16 o 
   7   2  14      462.40      374.87     33.25 o 
   8   2  14        4.55        5.53      4.36 o 
   9   2  14        0.12       -3.49      4.70 o 
  10   2  14        0.31       -0.50      7.43 o 
  11   2  14      181.32      173.35     16.01 o 
  12   2  14      149.27      240.32     58.44 o 
   1   3  14     7227.64     8251.48    157.40 o 
   2   3  14       23.04       41.07      4.25 o 
   3   3  14     1048.73     1032.54     26.39 o 
   4   3  14     1075.79     1155.08     33.15 o 
   5   3  14       10.85       10.68      3.38 o 
   6   3  14       84.52       84.38      6.32 o 
   7   3  14       28.93       25.70      5.54 o 
   8   3  14      299.29      276.46     25.60 o 
   9   3  14       21.50       20.50      6.26 o 
  10   3  14      467.80      507.27     34.33 o 
  11   3  14        2.98       -7.55     16.57 o 
  12   3  14        0.39      -10.04     10.04 o 
   0   4  14      113.74      135.33      7.42 o 
   1   4  14      748.47      723.83     16.66 o 
   2   4  14      620.42      706.61     17.61 o 
   3   4  14        7.80       15.31      3.55 o 
   4   4  14     1495.21     1579.49     42.20 o 
   5   4  14     1977.49     1846.51     95.74 o 
   6   4  14      183.61      171.27     13.17 o 
   7   4  14      231.58      189.11     17.30 o 
   8   4  14      291.54      255.29     14.98 o 
   9   4  14        1.54        3.41      7.46 o 
  10   4  14       35.06       36.09     10.93 o 
  11   4  14       89.51       86.90     11.68 o 
  12   4  14       15.39       16.52     11.45 o 
   1   5  14      323.73      303.79     10.63 o 
   2   5  14      275.57      317.11      9.95 o 
   3   5  14       15.36       18.44      4.08 o 
   4   5  14     4604.64     4388.55    162.99 o 
   5   5  14      153.28      166.77      9.75 o 
   6   5  14       18.68       18.66      4.11 o 
   7   5  14       13.02        6.81      5.85 o 
   8   5  14       28.14       28.78      8.36 o 
   9   5  14       46.92       45.68      8.61 o 
  10   5  14        0.04        6.66      7.19 o 
  11   5  14       40.02       62.23     12.42 o 
   0   6  14      206.81      173.89     12.62 o 
   1   6  14       11.84       27.57      4.17 o 
   2   6  14       76.47       72.71      5.13 o 
   3   6  14      410.43      444.42     17.80 o 
   4   6  14     2173.09     2267.07     81.48 o 
   5   6  14      503.13      443.92     38.48 o 
   6   6  14      762.76      625.76     37.95 o 
   7   6  14       62.29       70.72      9.01 o 
   8   6  14      323.64      296.11     18.60 o 
   9   6  14      168.07      177.06     16.90 o 
  10   6  14        2.40       -2.67      9.33 o 
  11   6  14      241.15      263.41     39.64 o 
   1   7  14      890.36      861.87     25.43 o 
   2   7  14     1464.05     1524.38     30.53 o 
   3   7  14     1034.54     1002.45     28.42 o 
   4   7  14     1316.72     1207.73    116.75 o 
   5   7  14     3454.20     2978.74    205.87 o 
   6   7  14     2773.87     2682.68    149.74 o 
   7   7  14      216.56      198.47     28.83 o 
   8   7  14       20.03        0.83     14.99 o 
   9   7  14        0.19        3.47     18.79 o 
  10   7  14        0.22       -8.69      8.69 o 
   0   8  14     3447.70     3629.85     49.42 o 
   1   8  14      544.17      559.62     17.49 o 
   2   8  14     1197.52     1086.52     26.36 o 
   3   8  14      205.18      208.96      9.64 o 
   4   8  14        0.74       -5.31      5.31 o 
   5   8  14      834.05      854.14     43.65 o 
   6   8  14      841.84      858.73     54.93 o 
   7   8  14     1167.36     1236.58     92.41 o 
   8   8  14        2.73        7.42      8.99 o 
   9   8  14       45.89       55.02      8.89 o 
  10   8  14        1.68       14.65     12.24 o 
   1   9  14      209.68      197.52     13.97 o 
   2   9  14      143.29      134.04      7.12 o 
   3   9  14      328.32      311.94     15.54 o 
   4   9  14     1365.27     1466.32     72.27 o 
   5   9  14      486.94      508.68     54.99 o 
   6   9  14        0.48        5.36      7.68 o 
   7   9  14       75.30       58.48     12.97 o 
   8   9  14       85.63      119.39     11.05 o 
   9   9  14       65.50       50.00     18.53 o 
   0  10  14     1083.20      906.50     75.08 o 
   1  10  14      391.62      404.28     16.36 o 
   2  10  14       28.20       22.59      5.53 o 
   3  10  14        2.67       20.76     10.40 o 
   4  10  14       22.76       11.26     11.64 o 
   5  10  14      146.23      144.63     11.71 o 
   6  10  14      373.74      386.23     47.32 o 
   7  10  14      110.52      127.47     15.46 o 
   8  10  14       18.81       34.39     11.72 o 
   9  10  14        2.91       21.38     11.75 o 
   1  11  14      154.10      147.98      9.66 o 
   2  11  14      925.02      929.58     41.90 o 
   3  11  14       10.78       11.16      6.03 o 
   4  11  14      308.62      325.34     21.38 o 
   5  11  14      260.70      262.90     22.81 o 
   6  11  14      605.89      641.84     46.48 o 
   7  11  14        0.02        1.11      7.24 o 
   8  11  14       14.41       32.06     12.65 o 
   0  12  14      552.30      544.01     30.06 o 
   1  12  14      145.37      140.01     12.64 o 
   2  12  14        4.71       -0.72      9.18 o 
   3  12  14      352.29      361.56     20.26 o 
   4  12  14      385.87      387.83     41.78 o 
   5  12  14      436.09      416.73     23.75 o 
   6  12  14        4.38        8.71      9.29 o 
   7  12  14       52.61       74.39     11.26 o 
   1  13  14      160.06      155.30     18.75 o 
   2  13  14        3.11        3.57      7.16 o 
   3  13  14        1.47       16.66      7.80 o 
   4  13  14       62.46       73.15     15.23 o 
   5  13  14      178.95      179.81     18.54 o 
   6  13  14        0.14        9.68     17.56 o 
   0  14  14       11.26        3.50      9.44 o 
   1  14  14       29.73       23.61     10.38 o 
   2  14  14       10.32        2.55      7.85 o 
   3  14  14       35.18       34.73      9.58 o 
   4  14  14        2.71        9.87      8.63 o 
   1   1  15      686.90      775.79     31.76 o 
   2   1  15      305.52      333.94     10.33 o 
   3   1  15     1963.18     1936.16     71.66 o 
   4   1  15      717.28      685.23     32.04 o 
   5   1  15      243.62      209.79      8.40 o 
   6   1  15      401.93      318.11     14.42 o 
   7   1  15       65.42       40.19      5.08 o 
   8   1  15       64.70       50.22      6.07 o 
   9   1  15      211.69      232.88     18.36 o 
  10   1  15      193.76      166.24     16.02 o 
  11   1  15      232.65      272.14     22.96 o 
  12   1  15       27.35       41.78     17.29 o 
   0   2  15     4252.21     3834.30     82.57 o 
   1   2  15      426.82      558.54     16.05 o 
   2   2  15     1347.72     1256.35     42.93 o 
   3   2  15     3404.57     3813.98     89.98 o 
   4   2  15        4.03        9.16      3.44 o 
   5   2  15       40.32       40.20      3.94 o 
   6   2  15      692.34      517.71     30.97 o 
   7   2  15      295.22      197.45      8.77 o 
   8   2  15      165.02      166.99     11.99 o 
   9   2  15      110.02       79.38      7.29 o 
  10   2  15      308.61      332.55     23.64 o 
  11   2  15       45.39       24.55     10.94 o 
  12   2  15       11.83        0.92     10.71 o 
   1   3  15     4861.87     4942.45     82.65 o 
   2   3  15     4853.41     5177.22    132.29 o 
   3   3  15     2301.62     2380.07     63.04 o 
   4   3  15       20.04       25.18      4.33 o 
   5   3  15      450.44      377.31     25.13 o 
   6   3  15        0.15        1.15      3.28 o 
   7   3  15     4111.03     2760.00    188.08 o 
   8   3  15      203.67      153.78     13.89 o 
   9   3  15     1522.97     1383.22    123.10 o 
  10   3  15        1.68        6.19      7.68 o 
  11   3  15      909.37     1104.11    142.91 o 
  12   3  15       14.18       34.58     23.40 o 
   0   4  15        0.48       17.11      4.85 o 
   1   4  15     1123.88     1176.17     38.63 o 
   2   4  15     7929.17     8516.49    145.78 o 
   3   4  15      488.59      458.74     15.89 o 
   4   4  15       12.44        2.45      4.58 o 
   5   4  15      147.32      187.20     13.37 o 
   6   4  15     1425.00     1188.07     88.03 o 
   7   4  15      154.14      146.36     12.59 o 
   8   4  15        0.15        3.93      8.29 o 
   9   4  15        0.16        7.70      6.18 o 
  10   4  15       11.56       21.47      7.56 o 
  11   4  15        5.98        2.59      8.37 o 
   1   5  15      145.34      177.19      7.77 o 
   2   5  15       28.08       23.62      3.41 o 
   3   5  15       41.64       52.77      5.17 o 
   4   5  15      719.61      621.99     56.14 o 
   5   5  15      443.57      451.51     21.91 o 
   6   5  15       71.27       32.80      9.97 o 
   7   5  15     1725.74     1497.41    107.29 o 
   8   5  15      419.24      473.70     43.43 o 
   9   5  15       10.83       13.65      7.77 o 
  10   5  15       32.91       31.40      8.61 o 
  11   5  15      375.29      430.06     44.87 o 
   0   6  15      209.71      247.03     19.65 o 
   1   6  15      565.58      548.93     24.55 o 
   2   6  15       44.24       43.06      4.90 o 
   3   6  15        1.36        7.44      5.26 o 
   4   6  15       97.87      117.15     11.01 o 
   5   6  15      292.24      354.26     19.49 o 
   6   6  15       19.80       12.99      5.62 o 
   7   6  15       16.91       13.38      5.53 o 
   8   6  15      467.23      404.17     42.15 o 
   9   6  15        0.38       -4.44      8.57 o 
  10   6  15       47.61       74.40     10.08 o 
  11   6  15       48.16       53.51     10.92 o 
   1   7  15     1852.77     2008.06     41.14 o 
   2   7  15      212.15      214.09      9.93 o 
   3   7  15       11.78        6.88      4.57 o 
   4   7  15      678.60      629.71     61.52 o 
   5   7  15      307.76      329.93     27.26 o 
   6   7  15      122.88      100.41     18.04 o 
   7   7  15        8.98       -1.06      6.58 o 
   8   7  15      528.41      497.56     45.14 o 
   9   7  15      739.67      845.66     51.14 o 
  10   7  15      139.89      169.27     16.53 o 
   0   8  15     2423.60     2399.31    122.34 o 
   1   8  15      232.43      232.68     10.34 o 
   2   8  15      888.66      864.57     22.80 o 
   3   8  15      277.09      255.45     10.34 o 
   4   8  15      651.55      699.57     35.92 o 
   5   8  15       13.50        5.59      7.45 o 
   6   8  15        5.64        3.62      6.88 o 
   7   8  15       10.37       11.95      8.19 o 
   8   8  15      318.49      370.66     24.13 o 
   9   8  15       58.25       53.78      9.12 o 
  10   8  15       48.95       52.09      9.28 o 
   1   9  15     1342.33     1336.18     46.19 o 
   2   9  15      279.07      262.58     10.78 o 
   3   9  15      236.09      251.64     11.59 o 
   4   9  15      425.42      449.46     20.48 o 
   5   9  15       41.02       47.70     18.27 o 
   6   9  15       67.09       62.17     16.99 o 
   7   9  15      965.24     1054.90     54.02 o 
   8   9  15       84.53      114.13     13.45 o 
   9   9  15      169.78      211.01     13.86 o 
   0  10  15       72.19       87.65     13.07 o 
   1  10  15      248.92      252.97     13.63 o 
   2  10  15        7.69       16.23      6.31 o 
   3  10  15     1217.97     1151.21     45.84 o 
   4  10  15      271.29      268.54     13.87 o 
   5  10  15      215.58      220.65     14.36 o 
   6  10  15      408.72      368.43     24.87 o 
   7  10  15       41.07       62.02      9.90 o 
   8  10  15       50.14       94.44     18.56 o 
   9  10  15      108.98      126.52     15.21 o 
   1  11  15        7.82       22.09      8.01 o 
   2  11  15      181.58      196.08     38.99 o 
   3  11  15       38.88       52.57      8.47 o 
   4  11  15      108.08      130.82     12.23 o 
   5  11  15      121.90      120.95     11.89 o 
   6  11  15        0.14        5.89     10.85 o 
   7  11  15       50.57       57.22     12.39 o 
   8  11  15        9.69       13.99      9.22 o 
   0  12  15      150.75      170.11     16.57 o 
   1  12  15       19.11       19.20      6.45 o 
   2  12  15      287.22      289.73     13.29 o 
   3  12  15       59.66       62.22      7.92 o 
   4  12  15        4.67        4.42      8.16 o 
   5  12  15        3.14       16.68      8.47 o 
   6  12  15        6.63        6.79      8.39 o 
   7  12  15        4.89        0.92      9.11 o 
   1  13  15     1285.61     1246.90     51.92 o 
   2  13  15        1.65       -2.68      7.40 o 
   3  13  15      235.46      251.65     16.45 o 
   4  13  15      323.02      323.84     33.84 o 
   5  13  15       47.34       41.96      7.75 o 
   0  14  15      283.03      311.21     17.83 o 
   1  14  15       19.19       16.73      9.09 o 
   2  14  15        0.11        2.89      8.01 o 
   3  14  15       51.16       52.27      8.60 o 
   0   0  16      246.76      178.90     23.52 o 
   1   0  16    11454.23    10233.35    373.17 o 
   2   0  16     5432.85     5729.31    202.83 o 
   3   0  16      289.22      295.50     16.40 o 
   4   0  16       99.05       79.88      7.00 o 
   5   0  16      113.67       67.76      6.74 o 
   6   0  16      248.25      235.39     13.65 o 
   7   0  16        1.55        0.77      4.73 o 
   8   0  16        1.85       14.86      6.52 o 
   9   0  16        1.42        4.42      7.21 o 
  10   0  16       54.61       55.01     14.76 o 
  11   0  16      261.02      211.93     25.90 o 
  12   0  16        0.41        6.14     13.78 o 
   1   1  16     1763.84     1973.50     55.70 o 
   2   1  16      272.72      341.85     12.48 o 
   3   1  16      229.37      252.59     10.18 o 
   4   1  16     3065.67     2811.53    105.22 o 
   5   1  16      557.30      503.14     28.45 o 
   6   1  16      698.48      583.36     22.06 o 
   7   1  16     1342.19     1076.84     54.95 o 
   8   1  16     1628.36     1317.64     78.02 o 
   9   1  16      122.14       74.64      7.80 o 
  10   1  16      422.90      380.35     24.28 o 
  11   1  16      816.56      886.24     54.81 o 
  12   1  16      127.63      168.91     18.52 o 
   0   2  16     4878.34     5531.50     77.61 o 
   1   2  16     1637.59     1804.72     34.12 o 
   2   2  16     4641.47     5135.68     95.65 o 
   3   2  16        0.62       13.56      3.41 o 
   4   2  16       18.95       32.83      4.42 o 
   5   2  16       15.53       13.25      3.46 o 
   6   2  16       78.21       71.89      5.23 o 
   7   2  16       85.10       69.77      5.64 o 
   8   2  16      203.40      182.46     10.86 o 
   9   2  16       69.17       46.92      7.12 o 
  10   2  16        9.80        1.78      9.90 o 
  11   2  16        2.45       22.30     10.40 o 
  12   2  16       59.88       94.66     15.10 o 
   1   3  16      755.98      884.59     29.09 o 
   2   3  16      701.35      797.91     20.04 o 
   3   3  16       87.78       72.29      5.56 o 
   4   3  16     1834.65     1880.86     71.42 o 
   5   3  16     1006.93      804.97     53.94 o 
   6   3  16      118.03       93.00      7.00 o 
   7   3  16      409.75      338.54     23.53 o 
   8   3  16      949.06      896.30     67.78 o 
   9   3  16       15.03        8.73     10.42 o 
  10   3  16      142.19      128.07     12.50 o 
  11   3  16       84.93      112.36     15.35 o 
   0   4  16       40.83       44.93      6.73 o 
   1   4  16     3183.98     3480.91    116.79 o 
   2   4  16     2917.76     2677.38     51.33 o 
   3   4  16     8439.20     8845.16    103.36 o 
   4   4  16      895.75      826.92     29.97 o 
   5   4  16      174.84      148.34      9.65 o 
   6   4  16      387.90      330.98     32.94 o 
   7   4  16      205.00      173.12     15.05 o 
   8   4  16      665.94      656.37     48.57 o 
   9   4  16       50.36       56.86      9.00 o 
  10   4  16        1.48       -1.89      6.54 o 
  11   4  16       89.68      105.68     10.78 o 
   1   5  16      784.96      743.64     20.04 o 
   2   5  16        4.50        1.83      3.09 o 
   3   5  16      328.23      342.59     13.74 o 
   4   5  16      171.46      146.48     13.06 o 
   5   5  16      806.80      766.55     26.05 o 
   6   5  16     8733.69     9060.71    353.88 o 
   7   5  16      142.96      119.72     17.02 o 
   8   5  16      823.23      828.79     30.17 o 
   9   5  16       19.00       24.72      7.97 o 
  10   5  16      119.54      111.19     12.54 o 
  11   5  16        5.56       16.48     12.62 o 
   0   6  16     1909.70     1947.43     67.31 o 
   1   6  16      182.80      192.42      8.66 o 
   2   6  16      373.59      432.22     13.85 o 
   3   6  16     1371.69     1267.10     50.10 o 
   4   6  16      177.67      196.11     10.57 o 
   5   6  16      115.05      111.37     17.48 o 
   6   6  16      417.53      393.14     39.21 o 
   7   6  16        7.13       11.09      6.98 o 
   8   6  16      109.65      110.43     11.88 o 
   9   6  16        2.47        4.09      8.63 o 
  10   6  16      274.32      382.69     36.35 o 
  11   6  16        7.21       32.91     14.06 o 
   1   7  16      222.22      191.91      8.90 o 
   2   7  16      329.97      328.48     13.77 o 
   3   7  16       79.99       86.41      6.68 o 
   4   7  16     1054.29     1038.15     48.56 o 
   5   7  16      341.49      341.23     21.63 o 
   6   7  16      609.01      628.34     32.76 o 
   7   7  16        3.60        3.55      7.29 o 
   8   7  16      152.63      142.18     13.23 o 
   9   7  16       69.88       52.35     12.62 o 
  10   7  16       65.12       72.47     12.54 o 
   0   8  16      423.44      357.76     26.14 o 
   1   8  16        1.02        3.99      5.49 o 
   2   8  16        2.51        8.69      4.55 o 
   3   8  16       10.47        8.72      4.71 o 
   4   8  16       30.64       43.75      8.42 o 
   5   8  16       95.99      116.41     22.84 o 
   6   8  16       26.69       20.86      6.42 o 
   7   8  16        3.98        5.04      6.70 o 
   8   8  16       40.83       21.31      7.85 o 
   9   8  16       70.51       82.55     10.05 o 
  10   8  16        7.50       18.84     10.70 o 
   1   9  16      132.62      179.79     12.05 o 
   2   9  16      333.79      364.19     14.98 o 
   3   9  16      281.26      227.13     10.88 o 
   4   9  16        0.08       -2.91      9.74 o 
   5   9  16        1.99       -7.48      7.48 o 
   6   9  16     1942.62     2117.50    151.67 o 
   7   9  16      128.95      118.28     12.73 o 
   8   9  16      184.21      224.43     28.34 o 
   9   9  16       11.81       15.25     13.48 o 
   0  10  16      802.42      830.89     63.09 o 
   1  10  16        0.02       -1.54      5.98 o 
   2  10  16      182.78      170.35     16.32 o 
   3  10  16     1818.26     1820.87     87.25 o 
   4  10  16        0.04        3.26      6.64 o 
   5  10  16       45.91       43.83     11.31 o 
   6  10  16      151.48      163.19     14.07 o 
   7  10  16        5.11        0.02     10.06 o 
   8  10  16      157.92      197.91     23.16 o 
   1  11  16      299.21      340.51     12.49 o 
   2  11  16      387.00      350.28     20.80 o 
   3  11  16      617.27      603.39     20.51 o 
   4  11  16      689.95      647.10     23.81 o 
   5  11  16       16.37        0.45      6.79 o 
   6  11  16      198.30      223.62     12.65 o 
   7  11  16       11.76       14.57      9.36 o 
   8  11  16       25.48       28.99     10.06 o 
   0  12  16       77.33       87.20     13.27 o 
   1  12  16        7.51        5.10      8.60 o 
   2  12  16        2.25       17.69      8.76 o 
   3  12  16        7.93        8.09      8.09 o 
   4  12  16       38.06       32.43     10.11 o 
   5  12  16      357.34      394.18     27.44 o 
   6  12  16       28.00       26.98      8.49 o 
   7  12  16        1.73        2.55      8.71 o 
   1  13  16       40.02       58.20     11.32 o 
   2  13  16        0.24       -3.30      7.18 o 
   3  13  16        2.40        0.82      7.41 o 
   4  13  16       60.08       63.29      9.65 o 
   5  13  16        7.30       -4.07      7.76 o 
   0  14  16      135.09      155.02     28.54 o 
   1  14  16      129.44      147.66     10.23 o 
   2  14  16      111.98      120.65      9.47 o 
   3  14  16        0.04       -5.23      7.70 o 
   1   1  17      995.86     1087.50     27.20 o 
   2   1  17     5123.30     5074.63    120.88 o 
   3   1  17      100.04       98.64      6.67 o 
   4   1  17      516.19      437.35     21.24 o 
   5   1  17      329.56      335.52     14.22 o 
   6   1  17      727.08      629.66     26.69 o 
   7   1  17       31.86       21.87      4.51 o 
   8   1  17       37.04       36.86      7.05 o 
   9   1  17       93.75      105.39     11.03 o 
  10   1  17       12.57       21.18     14.15 o 
  11   1  17       58.22       56.66     20.37 o 
  12   1  17        0.12       -6.46     11.64 o 
   0   2  17      326.68      287.13     12.42 o 
   1   2  17      814.55      772.14     26.32 o 
   2   2  17      203.44      230.64      9.42 o 
   3   2  17     3024.37     3010.98     65.28 o 
   4   2  17      578.80      507.14     26.75 o 
   5   2  17      352.95      294.69     13.76 o 
   6   2  17      942.20      734.64     32.50 o 
   7   2  17      692.06      555.00     28.28 o 
   8   2  17      301.75      227.18     16.91 o 
   9   2  17       75.01       57.26      7.99 o 
  10   2  17      491.32      443.36     49.83 o 
  11   2  17       61.11       66.34     11.37 o 
   1   3  17     2458.26     2393.20     77.88 o 
   2   3  17        0.38        2.33      4.01 o 
   3   3  17     5117.12     5024.00    143.21 o 
   4   3  17        5.32        4.12      4.30 o 
   5   3  17      287.01      285.63     24.12 o 
   6   3  17      390.76      304.45     15.64 o 
   7   3  17      247.09      192.53     12.76 o 
   8   3  17       59.83       52.64      8.35 o 
   9   3  17     1401.05     1315.02    112.39 o 
  10   3  17      318.83      358.96     23.39 o 
  11   3  17       18.70       52.93     12.98 o 
   0   4  17      745.53      727.14     30.60 o 
   1   4  17      409.68      348.16     15.79 o 
   2   4  17     1596.53     1704.14     55.83 o 
   3   4  17      742.54      794.45     47.56 o 
   4   4  17        0.59       -0.87      4.77 o 
   5   4  17     1751.58     1789.86     89.20 o 
   6   4  17      180.16      166.95     19.44 o 
   7   4  17      441.05      433.06     41.42 o 
   8   4  17       47.00       47.88      7.86 o 
   9   4  17       43.79       50.38      7.70 o 
  10   4  17       77.20       86.88      9.54 o 
  11   4  17      154.79      189.51     30.47 o 
   1   5  17      918.37      915.34     31.50 o 
   2   5  17       51.15       64.89      6.45 o 
   3   5  17       58.44       49.47      5.29 o 
   4   5  17       29.61       23.36     11.36 o 
   5   5  17       39.05       23.08      5.78 o 
   6   5  17       83.97       64.63     11.12 o 
   7   5  17       35.51       33.24      6.67 o 
   8   5  17      287.99      292.37     21.94 o 
   9   5  17        6.29        6.01      7.26 o 
  10   5  17      182.24      180.47     16.49 o 
  11   5  17        3.84       -1.86      8.55 o 
   0   6  17      782.04      741.52     64.15 o 
   1   6  17       57.51       55.05      4.82 o 
   2   6  17        2.47        4.18      4.00 o 
   3   6  17      372.46      392.28     18.80 o 
   4   6  17      182.25      187.11     10.98 o 
   5   6  17     3212.73     3106.90    150.82 o 
   6   6  17      174.02      162.57     12.22 o 
   7   6  17      258.96      215.59     19.06 o 
   8   6  17      383.20      344.92     38.44 o 
   9   6  17       38.61       43.93      8.87 o 
  10   6  17        0.97       -5.39      8.71 o 
  11   6  17      254.12      304.84     56.23 o 
   1   7  17       86.53       88.03      7.72 o 
   2   7  17       59.95       75.90      6.06 o 
   3   7  17       12.72       12.18      5.80 o 
   4   7  17     4011.09     4265.08    122.86 o 
   5   7  17     1165.90     1155.19     46.50 o 
   6   7  17      207.82      190.22     18.43 o 
   7   7  17      250.90      232.44     20.33 o 
   8   7  17      407.89      356.66     34.20 o 
   9   7  17      499.55      539.91     28.46 o 
  10   7  17        5.96        1.24      7.58 o 
   0   8  17     1369.72     1306.31     37.64 o 
   1   8  17      681.47      648.71     30.55 o 
   2   8  17      612.58      568.34     20.71 o 
   3   8  17        6.10       14.71     10.40 o 
   4   8  17       12.49       10.04      6.15 o 
   5   8  17     2074.67     2272.31     57.10 o 
   6   8  17       25.97       30.00      6.77 o 
   7   8  17       56.78       71.28     10.26 o 
   8   8  17       18.92       27.37      9.65 o 
   9   8  17       29.23       42.40     15.80 o 
  10   8  17       24.61       32.62      9.93 o 
   1   9  17        4.97        1.95      6.13 o 
   2   9  17      722.86      754.84     41.80 o 
   3   9  17        3.00        3.56      4.83 o 
   4   9  17     1041.40     1047.44     49.69 o 
   5   9  17       69.63       69.86      9.33 o 
   6   9  17        2.93        8.71     10.25 o 
   7   9  17      487.73      520.28     61.34 o 
   8   9  17       73.36      113.83     18.85 o 
   9   9  17      200.23      217.42     24.16 o 
   0  10  17       76.25       57.20     17.34 o 
   1  10  17       74.14       96.88      9.02 o 
   2  10  17       18.18        5.53      6.78 o 
   3  10  17      470.82      425.51     15.34 o 
   4  10  17       13.71       -0.89      6.04 o 
   5  10  17      225.46      243.60     20.94 o 
   6  10  17       19.93       21.20     18.87 o 
   7  10  17      163.58      199.10     14.03 o 
   8  10  17        0.12       -9.18     10.34 o 
   1  11  17       16.96       19.35      6.48 o 
   2  11  17       10.39       -3.73      9.10 o 
   3  11  17      170.57      188.22     15.83 o 
   4  11  17      182.36      176.74     11.93 o 
   5  11  17      121.41      134.64      9.47 o 
   6  11  17        4.18       -4.05      9.44 o 
   7  11  17        6.29       14.25      6.77 o 
   0  12  17        0.53       12.46     16.06 o 
   1  12  17      176.79      191.51     11.18 o 
   2  12  17       52.99       68.25      9.27 o 
   3  12  17      509.41      499.34     19.22 o 
   4  12  17      131.96      131.72      9.46 o 
   5  12  17       29.03       35.81     10.53 o 
   6  12  17        2.22       -2.84      7.24 o 
   1  13  17      517.52      460.51     21.27 o 
   2  13  17       37.20       38.50      7.03 o 
   3  13  17       13.67        8.32      8.15 o 
   4  13  17       76.89       60.56      8.91 o 
   5  13  17       55.68       55.33      8.69 o 
   0  14  17      230.47      240.78     26.93 o 
   1  14  17       39.44       22.91      8.58 o 
   2  14  17       32.80       26.27      7.88 o 
   3  14  17       45.06       43.15      9.10 o 
   0   0  18     1446.06     1306.40     95.15 o 
   1   0  18     1283.28     1254.92     36.17 o 
   2   0  18     8665.85     8140.79    265.44 o 
   3   0  18     2327.00     2374.64     54.16 o 
   4   0  18      107.30       79.40      8.07 o 
   5   0  18      563.72      514.97     31.30 o 
   6   0  18     2343.42     1905.21    113.99 o 
   7   0  18       34.57       28.96      5.67 o 
   8   0  18     2732.54     2389.43    249.08 o 
   9   0  18       29.51       35.08     10.17 o 
  10   0  18     1850.42     2134.93    151.65 o 
  11   0  18      568.63      728.08     56.21 o 
   1   1  18     1800.70     1828.65     46.59 o 
   2   1  18      542.19      564.79     18.87 o 
   3   1  18       24.91       20.59      3.56 o 
   4   1  18     1564.08     1372.35     58.31 o 
   5   1  18      224.16      215.53     11.76 o 
   6   1  18      731.45      675.14     27.90 o 
   7   1  18      269.52      185.90     10.62 o 
   8   1  18      109.48       76.53      6.98 o 
   9   1  18      130.65      100.44     12.04 o 
  10   1  18        0.02       -8.81     11.98 o 
  11   1  18      163.90      184.32     17.11 o 
   0   2  18        0.32       -1.37      5.03 o 
   1   2  18       36.56       45.65      5.23 o 
   2   2  18      542.58      542.80     17.92 o 
   3   2  18      541.29      539.33     18.10 o 
   4   2  18      953.38     1011.14     34.09 o 
   5   2  18      544.26      547.71     32.26 o 
   6   2  18      545.98      475.00     26.69 o 
   7   2  18      516.12      448.78     32.04 o 
   8   2  18      311.54      302.57     22.72 o 
   9   2  18      135.51      122.13     10.30 o 
  10   2  18      125.99      163.71     14.41 o 
  11   2  18      100.65      101.05     16.44 o 
   1   3  18     1874.34     1883.48     60.45 o 
   2   3  18        0.56        3.40      4.32 o 
   3   3  18      549.20      509.09     20.56 o 
   4   3  18     1344.81     1398.62     52.25 o 
   5   3  18     1395.91     1281.46     74.88 o 
   6   3  18        4.57        0.95      4.49 o 
   7   3  18       16.62       18.74      5.90 o 
   8   3  18        3.28       -1.47      5.54 o 
   9   3  18       32.67       11.37     12.28 o 
  10   3  18        7.10       -1.61      7.95 o 
  11   3  18       12.01        6.31     15.24 o 
   0   4  18       68.37       72.12      8.51 o 
   1   4  18     1566.09     1622.78     57.86 o 
   2   4  18      669.10      567.17     20.00 o 
   3   4  18      371.03      370.63     15.04 o 
   4   4  18       24.54       38.59      6.22 o 
   5   4  18      595.90      590.65     32.96 o 
   6   4  18      121.15      130.39     12.14 o 
   7   4  18       73.07       64.05      7.23 o 
   8   4  18      481.35      506.07     41.50 o 
   9   4  18        2.01        7.67      7.64 o 
  10   4  18       63.79       87.42     16.03 o 
  11   4  18       62.63       46.32     16.48 o 
   1   5  18     1879.34     1776.29     49.84 o 
   2   5  18     2011.12     2008.53     55.42 o 
   3   5  18       91.88      111.04      7.08 o 
   4   5  18     4025.67     3783.03    158.53 o 
   5   5  18        1.30        4.89      5.01 o 
   6   5  18      223.30      198.60     17.86 o 
   7   5  18      368.25      375.38     39.45 o 
   8   5  18      133.18      116.54     10.93 o 
   9   5  18       85.97       80.35      9.02 o 
  10   5  18        3.57       -7.65      7.65 o 
  11   5  18       31.11       22.02      9.04 o 
   0   6  18     3358.20     3241.27    188.24 o 
   1   6  18        4.72        3.02      3.58 o 
   2   6  18       74.73       76.32      6.11 o 
   3   6  18      265.91      270.39     12.98 o 
   4   6  18       38.57       39.33      6.29 o 
   5   6  18       36.01       13.22      8.53 o 
   6   6  18     2517.64     2542.35    120.08 o 
   7   6  18      137.26      114.39     10.16 o 
   8   6  18      769.29      789.47     43.81 o 
   9   6  18      108.29      127.65     14.84 o 
  10   6  18      521.55      657.11     55.10 o 
   1   7  18        4.15       22.72      4.75 o 
   2   7  18       13.61       18.31      4.42 o 
   3   7  18     1252.93     1235.38     56.03 o 
   4   7  18        7.44       21.31     11.74 o 
   5   7  18     1435.85     1299.20    134.58 o 
   6   7  18       27.70       42.48     22.14 o 
   7   7  18      382.00      348.13     28.88 o 
   8   7  18        1.09        1.81      9.78 o 
   9   7  18      120.13      154.21     19.39 o 
  10   7  18       23.88       29.40     10.57 o 
   0   8  18       24.15       21.79      8.59 o 
   1   8  18     1506.74     1487.62     55.19 o 
   2   8  18      595.48      605.24     19.96 o 
   3   8  18      965.55      933.55     31.80 o 
   4   8  18      440.49      416.11     15.30 o 
   5   8  18      415.17      417.66     21.09 o 
   6   8  18       95.60       83.23      8.29 o 
   7   8  18      145.77      171.14     15.80 o 
   8   8  18        3.47       -9.04      9.04 o 
   9   8  18       23.29       19.35      8.82 o 
   1   9  18       71.90       57.36      7.45 o 
   2   9  18      260.14      229.14     15.94 o 
   3   9  18       18.34       22.84      9.38 o 
   4   9  18        1.01       -5.89      5.89 o 
   5   9  18       71.97       76.61      9.31 o 
   6   9  18       10.19       15.39     10.77 o 
   7   9  18       15.12       14.35      8.26 o 
   8   9  18       16.74       19.58      8.54 o 
   9   9  18      118.69      128.48     13.07 o 
   0  10  18     2202.32     2224.89     68.41 o 
   1  10  18       99.06       79.28      9.10 o 
   2  10  18      200.37      212.23     11.94 o 
   3  10  18       20.04       22.05      7.42 o 
   4  10  18        6.60        7.30      5.88 o 
   5  10  18      369.75      379.78     18.17 o 
   6  10  18      451.94      432.83     26.18 o 
   7  10  18        3.62        8.00      9.16 o 
   8  10  18      357.17      483.77     29.61 o 
   1  11  18       14.91       11.10      6.53 o 
   2  11  18     1113.53     1153.35     43.25 o 
   3  11  18      558.35      579.35     31.57 o 
   4  11  18        0.69       -1.91      8.50 o 
   5  11  18        0.55       -6.91      7.14 o 
   6  11  18      115.81      121.74      9.58 o 
   7  11  18        1.95        3.38     10.25 o 
   0  12  18     2390.61     2493.28    171.08 o 
   1  12  18        5.57        7.28      6.16 o 
   2  12  18      265.68      256.61     16.14 o 
   3  12  18      123.35      106.63     11.64 o 
   4  12  18        0.10       -7.26      7.26 o 
   5  12  18       92.73      103.22     10.53 o 
   6  12  18       37.18       29.12      9.51 o 
   1  13  18       55.02       50.96      9.31 o 
   2  13  18       61.42       56.52      8.47 o 
   3  13  18       23.52       22.99      7.71 o 
   4  13  18       22.94       16.89      7.75 o 
   5  13  18      137.29      112.26     13.05 o 
   0  14  18      262.40      268.73     42.08 o 
   1  14  18      112.32      137.21     12.43 o 
   2  14  18       51.26       37.86      9.66 o 
   1   1  19      386.31      375.32     18.13 o 
   2   1  19       12.72        0.17      3.56 o 
   3   1  19      115.34      110.64      7.99 o 
   4   1  19       23.01       16.24      3.90 o 
   5   1  19      847.98      785.56     38.67 o 
   6   1  19      122.29      113.97      7.09 o 
   7   1  19        3.57        1.75      3.92 o 
   8   1  19       14.26       17.31      4.55 o 
   9   1  19        0.39       -5.93      5.93 o 
  10   1  19        4.36        3.46     12.72 o 
  11   1  19        0.47        5.57     13.08 o 
   0   2  19      194.07      216.63     15.41 o 
   1   2  19      725.24      790.15     25.40 o 
   2   2  19      123.26      112.26      7.49 o 
   3   2  19     6034.12     6005.67    163.94 o 
   4   2  19      389.36      367.22     14.75 o 
   5   2  19     3045.61     2754.93    132.70 o 
   6   2  19      280.13      284.27     19.33 o 
   7   2  19      650.53      507.40     23.00 o 
   8   2  19      123.53       92.12     10.64 o 
   9   2  19       54.09       47.84      9.89 o 
  10   2  19        4.60       12.58      9.50 o 
  11   2  19       34.12       79.79     13.17 o 
   1   3  19        5.21        6.56      3.92 o 
   2   3  19       26.83       49.32      5.50 o 
   3   3  19     1802.85     1662.49     81.60 o 
   4   3  19      294.57      271.58     12.09 o 
   5   3  19      621.17      518.00     30.64 o 
   6   3  19      529.53      469.92     33.80 o 
   7   3  19      111.71       92.40      9.46 o 
   8   3  19      672.69      688.03     70.86 o 
   9   3  19      184.12      177.29     11.75 o 
  10   3  19       57.30       55.36      9.67 o 
  11   3  19      229.62      250.41     71.75 o 
   0   4  19       86.18       84.34      9.62 o 
   1   4  19     1063.99      972.11     40.06 o 
   2   4  19     4186.83     4247.09    101.97 o 
   3   4  19     2369.30     2407.58     70.80 o 
   4   4  19       51.01       55.12      6.04 o 
   5   4  19     1796.93     1642.17     94.50 o 
   6   4  19      134.19      145.79     15.29 o 
   7   4  19      154.91      175.73     15.80 o 
   8   4  19       75.93       77.91      9.99 o 
   9   4  19      309.80      339.68     37.00 o 
  10   4  19        0.01        3.50      8.29 o 
  11   4  19       63.43      102.92     17.62 o 
   1   5  19      123.03      122.51      9.93 o 
   2   5  19       53.47       40.13      5.95 o 
   3   5  19       40.61       30.31      4.90 o 
   4   5  19      487.85      509.11     19.05 o 
   5   5  19       65.46       68.45      9.90 o 
   6   5  19      593.41      616.18     39.75 o 
   7   5  19      114.19      107.08     10.69 o 
   8   5  19      387.05      395.70     25.46 o 
   9   5  19       60.27       47.20      9.47 o 
  10   5  19       29.20       48.29      8.70 o 
  11   5  19      194.96      319.91     60.83 o 
   0   6  19       39.70       18.96      7.16 o 
   1   6  19      370.57      332.41     13.32 o 
   2   6  19     1374.54     1367.15     62.81 o 
   3   6  19     3912.06     4157.62    133.39 o 
   4   6  19       74.19       87.74      9.65 o 
   5   6  19     1131.66     1177.34     39.09 o 
   6   6  19        0.08       -8.00      8.00 o 
   7   6  19      417.08      371.83     31.37 o 
   8   6  19       18.75       32.31     10.31 o 
   9   6  19      205.04      244.95     17.96 o 
  10   6  19        0.60        7.34     10.21 o 
   1   7  19      834.48      715.32     26.06 o 
   2   7  19      183.67      221.69      9.98 o 
   3   7  19      207.40      200.12     10.38 o 
   4   7  19       36.37       35.97      6.12 o 
   5   7  19      471.65      500.19     21.20 o 
   6   7  19     1787.21     1948.47     64.55 o 
   7   7  19      149.31      123.35     15.70 o 
   8   7  19       66.74       62.29     12.08 o 
   9   7  19       54.01       29.57      9.87 o 
  10   7  19       11.47       16.36     10.09 o 
   0   8  19       26.16       22.96      7.19 o 
   1   8  19     2328.21     2285.16    123.27 o 
   2   8  19       76.86       74.00      7.37 o 
   3   8  19     3104.62     3141.95     85.55 o 
   4   8  19      317.84      319.22     13.76 o 
   5   8  19      780.77      767.02     36.90 o 
   6   8  19      248.76      263.64     29.52 o 
   7   8  19       17.29       22.64      7.72 o 
   8   8  19       37.48       30.51      9.23 o 
   9   8  19        4.24        5.10     10.34 o 
   1   9  19       31.57       23.25      7.53 o 
   2   9  19      198.61      173.42      9.40 o 
   3   9  19      766.61      726.64     29.26 o 
   4   9  19       17.33       11.62      6.62 o 
   5   9  19      124.08      160.72     10.13 o 
   6   9  19     1158.41     1212.47     96.70 o 
   7   9  19       47.23       30.49      8.98 o 
   8   9  19      101.03      125.08     11.23 o 
   9   9  19        5.09       19.44      9.66 o 
   0  10  19      112.47      121.19     20.71 o 
   1  10  19      131.81      110.71      9.49 o 
   2  10  19      272.91      289.59     20.48 o 
   3  10  19      318.00      332.10     18.25 o 
   4  10  19       24.26       29.68      6.81 o 
   5  10  19      110.24      110.08     14.57 o 
   6  10  19      484.12      458.65     40.10 o 
   7  10  19       14.61       21.78      8.30 o 
   8  10  19       64.64       82.82     12.92 o 
   1  11  19       22.04       22.22      6.41 o 
   2  11  19        1.87        1.79      9.14 o 
   3  11  19       47.19       25.83      9.14 o 
   4  11  19       24.28       24.69      7.50 o 
   5  11  19        8.08       11.02      6.77 o 
   6  11  19       49.21       46.18      7.58 o 
   7  11  19       16.16       24.23     12.48 o 
   0  12  19      117.46      126.58     22.95 o 
   1  12  19       15.57       11.25      9.96 o 
   2  12  19        2.03       -8.20      9.28 o 
   3  12  19      434.54      426.45     18.63 o 
   4  12  19       24.39       23.77      6.88 o 
   5  12  19      333.25      318.18     16.91 o 
   6  12  19       23.27       23.55      7.54 o 
   1  13  19       60.18       56.09     10.52 o 
   2  13  19        2.44       -3.99      7.92 o 
   3  13  19       13.05       21.63      6.52 o 
   4  13  19       96.06       95.27     11.51 o 
   0  14  19       98.33      157.29     19.71 o 
   1  14  19      119.31      102.76     17.35 o 
   0   0  20     5143.47     4762.68    167.40 o 
   1   0  20     1454.52     1316.98    145.30 o 
   2   0  20     4013.07     4033.37     82.66 o 
   3   0  20      137.93      165.13     19.39 o 
   4   0  20     1577.56     1175.29     39.81 o 
   5   0  20      461.22      451.92     26.03 o 
   6   0  20      221.26      206.02     17.95 o 
   7   0  20      598.31      420.87     25.47 o 
   8   0  20      879.74      796.01     56.55 o 
   9   0  20       83.30       78.80     15.67 o 
  10   0  20     1087.31     1188.45     80.99 o 
  11   0  20      372.63      432.04     36.15 o 
   1   1  20     1016.21      872.66     25.89 o 
   2   1  20      712.00      651.01     19.24 o 
   3   1  20      222.71      250.57     13.32 o 
   4   1  20      108.69      113.92      9.40 o 
   5   1  20       11.72        5.11      3.94 o 
   6   1  20      718.41      578.14     29.67 o 
   7   1  20       25.95       27.28      5.41 o 
   8   1  20      114.07      113.10     12.85 o 
   9   1  20      212.28      249.36     32.03 o 
  10   1  20       21.98       18.23     10.88 o 
  11   1  20       19.28       48.84     14.18 o 
   0   2  20      577.96      479.63     25.59 o 
   1   2  20     1355.41     1344.10     37.37 o 
   2   2  20       40.93       45.42      5.17 o 
   3   2  20     4843.47     4674.17     83.06 o 
   4   2  20        0.95       -2.30      4.69 o 
   5   2  20      103.16       80.47      6.99 o 
   6   2  20       94.79      109.94      7.96 o 
   7   2  20       66.48       58.46      6.90 o 
   8   2  20       36.43       29.09      6.00 o 
   9   2  20       26.73       31.47      7.73 o 
  10   2  20        0.40        9.64     11.95 o 
  11   2  20       19.51       13.51     10.15 o 
   1   3  20      425.52      437.19     16.30 o 
   2   3  20       49.04       55.76      5.87 o 
   3   3  20       26.87       28.48      5.71 o 
   4   3  20      683.37      673.02     35.80 o 
   5   3  20      347.17      388.75     28.62 o 
   6   3  20       15.87       14.80      5.41 o 
   7   3  20       51.26       48.37      6.60 o 
   8   3  20      246.28      253.54     14.40 o 
   9   3  20       29.96       28.83      7.81 o 
  10   3  20       16.45        2.84     10.78 o 
  11   3  20        0.20      -10.75     10.75 o 
   0   4  20     1423.04     1511.44     57.99 o 
   1   4  20      329.08      316.40     15.09 o 
   2   4  20     5449.83     5548.70    177.10 o 
   3   4  20     1708.13     1899.51     47.12 o 
   4   4  20      681.83      681.15     20.45 o 
   5   4  20      307.38      295.78     22.19 o 
   6   4  20      191.71      182.22     11.84 o 
   7   4  20       14.15        6.01      6.80 o 
   8   4  20      206.91      252.33     15.63 o 
   9   4  20      215.85      220.12     14.58 o 
  10   4  20      534.24      720.85     85.91 o 
  11   4  20       42.11       55.07     15.38 o 
   1   5  20      881.91      829.32     27.56 o 
   2   5  20      140.58      146.01     10.10 o 
   3   5  20     1062.75     1040.51     23.65 o 
   4   5  20       11.33       11.06      5.67 o 
   5   5  20     1349.85     1397.48     72.52 o 
   6   5  20        4.27        9.13      7.32 o 
   7   5  20        9.53       15.01      5.79 o 
   8   5  20      314.79      308.84     26.96 o 
   9   5  20      389.31      381.46     45.45 o 
  10   5  20      160.17      198.05     16.47 o 
   0   6  20     2778.72     2701.98     62.83 o 
   1   6  20      277.63      277.45     13.18 o 
   2   6  20     1201.43     1064.20     46.63 o 
   3   6  20      426.18      422.86     21.60 o 
   4   6  20     1997.90     2009.60     87.94 o 
   5   6  20      149.65      133.78      8.72 o 
   6   6  20      349.22      370.06     36.01 o 
   7   6  20       50.76       51.92      8.49 o 
   8   6  20      476.79      482.45     25.36 o 
   9   6  20       12.33       14.87      8.10 o 
  10   6  20      255.92      327.18     29.29 o 
   1   7  20        2.20        4.32      4.97 o 
   2   7  20      918.86      982.13     42.88 o 
   3   7  20      272.27      239.58     12.56 o 
   4   7  20      105.78       93.80      7.58 o 
   5   7  20       13.31       15.83      5.69 o 
   6   7  20        7.39        8.36      8.05 o 
   7   7  20      102.35      112.35     12.84 o 
   8   7  20       34.68       32.66      8.51 o 
   9   7  20       96.38      146.27     23.42 o 
  10   7  20       11.77       11.36     10.19 o 
   0   8  20      292.06      292.09     25.01 o 
   1   8  20      331.00      348.60     19.20 o 
   2   8  20       57.56       56.65      8.06 o 
   3   8  20      558.58      559.09     22.64 o 
   4   8  20      140.72      152.33      9.56 o 
   5   8  20        9.25       13.20      9.52 o 
   6   8  20        2.36       -0.90      7.68 o 
   7   8  20      322.90      326.42     30.65 o 
   8   8  20       28.83       37.24      9.52 o 
   9   8  20        6.38       22.64      8.28 o 
   1   9  20      101.58      109.60      9.34 o 
   2   9  20       65.75       77.80      6.83 o 
   3   9  20      755.49      771.00     26.86 o 
   4   9  20       56.60       68.45      7.43 o 
   5   9  20      342.69      318.05     27.13 o 
   6   9  20      444.30      460.24     25.27 o 
   7   9  20        0.23        2.37      7.17 o 
   8   9  20       17.62       -5.30      8.31 o 
   0  10  20     3122.43     3071.55    250.59 o 
   1  10  20       39.26       13.89      8.64 o 
   2  10  20     1169.54     1199.63     64.27 o 
   3  10  20       81.62       98.82     10.71 o 
   4  10  20       50.06       55.00      8.34 o 
   5  10  20        1.11       -1.73      7.04 o 
   6  10  20       47.13       60.43      9.71 o 
   7  10  20        7.75        9.81     10.80 o 
   8  10  20      325.23      384.67     22.55 o 
   1  11  20       87.65       84.80      7.84 o 
   2  11  20        0.14       -6.38      6.38 o 
   3  11  20      152.27      156.49     11.43 o 
   4  11  20       50.93       68.61      7.86 o 
   5  11  20        1.06       -6.36      6.36 o 
   6  11  20        0.04       -2.84      7.29 o 
   7  11  20      355.67      414.61     30.21 o 
   0  12  20      554.59      539.12     33.03 o 
   1  12  20      160.45      138.77     13.12 o 
   2  12  20      337.38      354.27     18.55 o 
   3  12  20        2.09        0.85     10.15 o 
   4  12  20      116.46       91.59     10.11 o 
   5  12  20      126.52      138.90     13.97 o 
   6  12  20       30.79       22.70      8.02 o 
   1  13  20      134.20      155.02     13.06 o 
   2  13  20       75.46       58.22     12.41 o 
   3  13  20       14.24        0.60      7.72 o 
   4  13  20       99.31       92.91     11.83 o 
   1   1  21      329.38      297.72     15.48 o 
   2   1  21       89.75      109.38      8.47 o 
   3   1  21     1534.62     1410.29     35.00 o 
   4   1  21      430.19      367.07     16.64 o 
   5   1  21        4.88        2.97      4.48 o 
   6   1  21     2009.61     1784.63     71.41 o 
   7   1  21     1240.51      973.29     61.42 o 
   8   1  21      129.56      111.54      9.63 o 
   9   1  21      247.25      256.36     39.24 o 
  10   1  21       16.25       20.19     10.85 o 
  11   1  21       51.34       71.90     14.56 o 
   0   2  21     5435.69     5623.61    117.94 o 
   1   2  21      363.13      310.47     14.49 o 
   2   2  21      158.30      191.41     10.16 o 
   3   2  21     2132.79     1977.71     85.71 o 
   4   2  21       63.39       59.31      7.33 o 
   5   2  21     3232.75     2965.33     91.62 o 
   6   2  21     1346.63     1095.23     43.64 o 
   7   2  21      157.39      129.94      8.95 o 
   8   2  21      206.46      155.56     16.97 o 
   9   2  21        1.16        7.97      7.41 o 
  10   2  21       48.99       51.60     16.81 o 
  11   2  21      248.68      278.30     54.21 o 
   1   3  21     2373.79     2255.42     58.32 o 
   2   3  21       43.15       31.61      4.75 o 
   3   3  21      703.51      612.05     24.34 o 
   4   3  21     2463.23     2389.91     67.31 o 
   5   3  21     2519.65     2433.56    119.49 o 
   6   3  21       48.98       52.97      7.27 o 
   7   3  21        0.86        2.81      6.08 o 
   8   3  21      150.97      163.22     20.70 o 
   9   3  21      418.43      438.74     44.78 o 
  10   3  21      412.81      470.05     60.74 o 
  11   3  21       24.49       15.98     13.79 o 
   0   4  21      148.85      156.84     16.37 o 
   1   4  21        4.40        6.90      4.03 o 
   2   4  21        3.20        8.03      6.77 o 
   3   4  21       86.79       77.87      9.64 o 
   4   4  21       21.00       21.33      5.21 o 
   5   4  21     1055.65     1013.23     63.87 o 
   6   4  21       37.70       27.14      6.27 o 
   7   4  21       13.62       12.55      5.35 o 
   8   4  21      217.66      185.05     12.34 o 
   9   4  21        2.06        8.15     10.38 o 
  10   4  21       27.42       42.16     17.00 o 
  11   4  21       20.62        3.53     11.17 o 
   1   5  21      227.86      219.92     13.31 o 
   2   5  21      158.86      170.46     10.82 o 
   3   5  21      541.24      525.40     20.12 o 
   4   5  21      112.08      121.09      8.36 o 
   5   5  21      496.79      462.10     25.12 o 
   6   5  21      243.58      242.88     14.72 o 
   7   5  21        6.75       13.91      6.15 o 
   8   5  21       10.38        7.48      6.67 o 
   9   5  21       92.31       74.64     10.89 o 
  10   5  21       37.26       52.50      9.30 o 
   0   6  21     2465.56     2622.16    117.45 o 
   1   6  21      307.85      274.25     14.97 o 
   2   6  21        3.25       -4.91      4.91 o 
   3   6  21      630.79      640.29     27.99 o 
   4   6  21      877.94      905.54     38.87 o 
   5   6  21        9.50        6.66      5.41 o 
   6   6  21        0.10       -2.20      6.37 o 
   7   6  21        0.71        1.36      6.17 o 
   8   6  21       29.41       16.50      8.90 o 
   9   6  21       69.99       73.05     12.64 o 
  10   6  21        4.62        5.58      9.28 o 
   1   7  21        0.32        0.57      4.57 o 
   2   7  21      311.89      337.67     16.32 o 
   3   7  21      136.49      145.14     10.06 o 
   4   7  21       78.51       94.38      8.18 o 
   5   7  21      157.07      134.42      9.68 o 
   6   7  21        9.06       10.09      7.60 o 
   7   7  21      644.60      729.48     32.53 o 
   8   7  21       61.90       56.59      8.44 o 
   9   7  21      636.65      785.04     56.32 o 
   0   8  21     2114.76     1932.28     62.21 o 
   1   8  21      202.90      158.30     12.02 o 
   2   8  21     2239.66     2275.20     53.60 o 
   3   8  21     1650.98     1699.07     52.64 o 
   4   8  21        7.07       17.82      8.52 o 
   5   8  21      751.13      682.09     50.57 o 
   6   8  21      127.01      116.38      8.64 o 
   7   8  21      181.12      185.16     20.92 o 
   8   8  21       75.71       62.01     10.66 o 
   9   8  21        1.23        2.46      9.97 o 
   1   9  21        0.27        0.15      6.21 o 
   2   9  21        2.56        1.82      5.22 o 
   3   9  21      161.60      146.88     10.09 o 
   4   9  21       15.49       16.15      6.20 o 
   5   9  21       58.28       64.40      7.11 o 
   6   9  21       13.47       13.23      6.61 o 
   7   9  21       79.77       88.29     14.59 o 
   8   9  21        6.16       10.68      9.46 o 
   0  10  21      342.71      377.15     35.97 o 
   1  10  21      313.44      277.80     15.18 o 
   2  10  21      249.47      215.51     13.03 o 
   3  10  21      256.28      242.34     14.14 o 
   4  10  21      265.71      293.07     13.45 o 
   5  10  21      151.34      160.84     11.23 o 
   6  10  21       70.32       73.12      7.87 o 
   7  10  21      236.34      271.71     17.09 o 
   1  11  21        6.67       -2.11      8.33 o 
   2  11  21       35.88       39.54     10.11 o 
   3  11  21      248.68      242.63     16.22 o 
   4  11  21       14.79       14.94      7.84 o 
   5  11  21       76.12       67.97      7.32 o 
   6  11  21        3.38       -6.09      8.94 o 
   0  12  21      121.85      161.44     30.30 o 
   1  12  21       75.31       77.47     10.42 o 
   2  12  21      283.75      295.23     15.88 o 
   3  12  21      421.83      409.08     19.61 o 
   4  12  21        0.36       -5.02      7.96 o 
   5  12  21       24.86       33.76      7.42 o 
   1  13  21        0.48       -3.11     20.48 o 
   2  13  21       56.44       41.25      8.87 o 
   3  13  21      142.36      122.99     11.62 o 
   0   0  22       19.29        8.35     10.78 o 
   1   0  22     1572.64     1567.54     75.93 o 
   2   0  22      305.95      352.82     27.11 o 
   3   0  22      237.24      177.85     15.87 o 
   4   0  22      980.48      820.66     28.06 o 
   5   0  22     4220.34     3905.12    202.68 o 
   6   0  22      995.83      760.84     60.26 o 
   7   0  22       54.63       32.02      6.99 o 
   8   0  22      460.56      452.45     77.69 o 
   9   0  22      104.23       99.85     24.18 o 
  10   0  22      212.58      297.28     29.83 o 
  11   0  22      155.96      189.05     25.26 o 
   1   1  22       52.08       75.62      7.58 o 
   2   1  22      238.46      205.58     11.98 o 
   3   1  22        0.07       -2.26      4.27 o 
   4   1  22     1818.90     1585.12     49.23 o 
   5   1  22      139.19      144.18     11.42 o 
   6   1  22       85.28       72.84      6.66 o 
   7   1  22        1.73       -0.27      5.66 o 
   8   1  22      494.57      519.66     54.93 o 
   9   1  22      443.93      497.54     60.05 o 
  10   1  22       88.21      102.35     20.91 o 
  11   1  22        4.20        4.40     11.57 o 
   0   2  22     1210.17     1082.97     35.57 o 
   1   2  22        0.18       -1.81      3.83 o 
   2   2  22     1617.49     1620.31     33.77 o 
   3   2  22        9.04       13.93      5.26 o 
   4   2  22        0.10       -0.61      4.69 o 
   5   2  22      255.06      243.18     15.64 o 
   6   2  22       60.98       50.64      6.75 o 
   7   2  22        9.87       15.89      5.34 o 
   8   2  22        0.31        0.12      5.61 o 
   9   2  22       37.43       49.09     13.53 o 
  10   2  22       45.67       63.68     18.87 o 
  11   2  22       33.53       35.69     13.52 o 
   1   3  22      230.23      226.26     12.05 o 
   2   3  22      174.99      206.90     10.41 o 
   3   3  22     1783.41     1689.31     37.43 o 
   4   3  22     1595.89     1488.45     45.79 o 
   5   3  22      242.27      232.91     16.39 o 
   6   3  22      303.39      284.87     17.09 o 
   7   3  22       91.15      110.42     11.22 o 
   8   3  22        5.71       -1.79      5.70 o 
   9   3  22       83.14       84.68     21.37 o 
  10   3  22       45.03       45.06     12.68 o 
  11   3  22       97.13      112.32     40.41 o 
   0   4  22     2460.31     2488.54     65.21 o 
   1   4  22       38.41       37.47      5.23 o 
   2   4  22       98.73       98.94      9.03 o 
   3   4  22      915.79      849.09     27.61 o 
   4   4  22     2267.11     2110.67     73.60 o 
   5   4  22      336.54      326.24     17.08 o 
   6   4  22      404.29      379.57     21.81 o 
   7   4  22        1.10       -6.05      6.46 o 
   8   4  22      178.08      191.26     14.19 o 
   9   4  22      115.88      134.92     13.21 o 
  10   4  22       23.29       17.19     10.07 o 
   1   5  22       10.54        4.03      5.68 o 
   2   5  22      478.20      444.50     19.79 o 
   3   5  22      135.26      137.52     10.79 o 
   4   5  22      758.46      687.10     39.86 o 
   5   5  22       36.97       41.53      5.62 o 
   6   5  22      610.88      622.37     43.00 o 
   7   5  22       26.72       29.08      6.69 o 
   8   5  22      191.09      210.31     14.70 o 
   9   5  22      179.31      150.41     76.65 o 
  10   5  22       22.98       41.53     10.30 o 
   0   6  22      821.93      843.32     39.98 o 
   1   6  22      341.27      297.33     17.91 o 
   2   6  22     1277.78     1085.09     70.45 o 
   3   6  22        2.09        8.00      5.65 o 
   4   6  22        6.17        2.66      6.55 o 
   5   6  22      351.10      367.88     31.79 o 
   6   6  22        4.40        7.69      5.54 o 
   7   6  22       95.01       93.13      9.30 o 
   8   6  22      148.17      130.37     11.09 o 
   9   6  22       19.09       30.36      8.19 o 
  10   6  22        0.18       -2.73      8.92 o 
   1   7  22        0.46        1.33      6.78 o 
   2   7  22       50.42       46.42      6.37 o 
   3   7  22       40.95       33.55      6.18 o 
   4   7  22      126.21      115.64      8.58 o 
   5   7  22        0.57       -3.89      5.42 o 
   6   7  22       34.04       24.35      5.75 o 
   7   7  22      590.30      687.14     30.04 o 
   8   7  22       60.86       91.49     11.23 o 
   9   7  22       76.96       99.98     12.75 o 
   0   8  22      183.34      161.32     17.47 o 
   1   8  22       26.66       32.93      6.94 o 
   2   8  22       37.18       45.36      7.91 o 
   3   8  22        2.46       -6.79      6.79 o 
   4   8  22     1153.67     1052.39     32.28 o 
   5   8  22       65.85       62.60      7.67 o 
   6   8  22       86.65       77.35      7.86 o 
   7   8  22      113.04      117.48     11.66 o 
   8   8  22       53.24       43.17      9.43 o 
   9   8  22       22.39       16.83     10.82 o 
   1   9  22       11.01        3.33      8.11 o 
   2   9  22        2.47        0.18      6.60 o 
   3   9  22        7.82       13.98      6.49 o 
   4   9  22       25.57       11.38      6.35 o 
   5   9  22      172.89      174.60     10.80 o 
   6   9  22       99.76      111.12      8.71 o 
   7   9  22      786.98      798.58     72.82 o 
   8   9  22        3.67       15.82     10.19 o 
   0  10  22      155.98      151.42     21.19 o 
   1  10  22       45.08       38.24      8.82 o 
   2  10  22      180.32      206.86     14.30 o 
   3  10  22      486.92      529.09     28.85 o 
   4  10  22        5.80       -6.64     12.62 o 
   5  10  22        3.59        3.17      7.04 o 
   6  10  22        3.04       -6.18      6.54 o 
   7  10  22      400.94      510.08     30.33 o 
   1  11  22      143.72      148.03     11.69 o 
   2  11  22      877.37      873.80     64.48 o 
   3  11  22       18.54       10.63      7.28 o 
   4  11  22       20.77       21.34      7.32 o 
   5  11  22        4.48       -2.41      7.16 o 
   6  11  22      336.82      336.85     38.57 o 
   0  12  22      134.27      154.21     32.29 o 
   1  12  22        3.60        2.66      7.52 o 
   2  12  22       17.24       -0.05      9.92 o 
   3  12  22        6.31       14.98     11.15 o 
   4  12  22       28.18       33.54      7.78 o 
   5  12  22        4.86       12.84      7.57 o 
   1  13  22      229.82      295.37     22.52 o 
   2  13  22        0.29       11.52     19.76 o 
   3  13  22      238.71      239.52     13.99 o 
   1   1  23      248.77      183.51     14.65 o 
   2   1  23      529.90      507.53     19.71 o 
   3   1  23       78.74       60.86      6.55 o 
   4   1  23        0.01        3.29      5.01 o 
   5   1  23       38.06       33.34      6.06 o 
   6   1  23      210.02      187.17     13.59 o 
   7   1  23      292.79      290.68     27.19 o 
   8   1  23       47.91       41.97      7.75 o 
   9   1  23      242.51      271.05     44.00 o 
  10   1  23        2.66       13.59     10.30 o 
  11   1  23       56.74       91.50     14.08 o 
   0   2  23      498.48      455.94     23.97 o 
   1   2  23      753.71      683.40     21.50 o 
   2   2  23      793.47      770.59     20.73 o 
   3   2  23      188.76      152.19     11.01 o 
   4   2  23        2.82        3.27      6.14 o 
   5   2  23     1195.42     1054.24     43.54 o 
   6   2  23      282.76      271.03     18.45 o 
   7   2  23      268.82      270.10     14.10 o 
   8   2  23       41.07       51.00     10.04 o 
   9   2  23        1.44        5.15      8.56 o 
  10   2  23      111.20      168.03     28.86 o 
  11   2  23       71.80       95.60     15.69 o 
   1   3  23     1384.62     1311.96     34.42 o 
   2   3  23      512.48      469.95     17.22 o 
   3   3  23     1377.56     1302.18     44.75 o 
   4   3  23      519.95      457.41     26.57 o 
   5   3  23       45.61       48.96      8.59 o 
   6   3  23      508.59      473.72     45.66 o 
   7   3  23      144.86      164.02     19.31 o 
   8   3  23      177.72      163.22     11.24 o 
   9   3  23      677.25      730.03    109.00 o 
  10   3  23      205.04      210.48     23.47 o 
   0   4  23      140.83      150.27     12.65 o 
   1   4  23       13.12       19.27      5.02 o 
   2   4  23      355.95      339.54     17.58 o 
   3   4  23     1247.35     1286.61     55.68 o 
   4   4  23      472.71      480.61     25.14 o 
   5   4  23      327.61      326.94     15.94 o 
   6   4  23      156.28      158.82     10.60 o 
   7   4  23      223.81      185.91     12.31 o 
   8   4  23      134.58      154.89     14.54 o 
   9   4  23       17.80       15.88      8.72 o 
  10   4  23       31.24       50.79     11.16 o 
   1   5  23     1120.19      997.44     49.34 o 
   2   5  23      209.36      210.95     11.72 o 
   3   5  23       22.28       28.54      6.55 o 
   4   5  23      209.19      223.96     13.23 o 
   5   5  23        3.56        5.93      4.96 o 
   6   5  23      240.40      205.02     14.86 o 
   7   5  23        4.41       -4.25      5.63 o 
   8   5  23        0.17       -7.54      7.54 o 
   9   5  23        0.22        3.29     11.94 o 
  10   5  23       24.28       45.91     14.05 o 
   0   6  23      248.14      200.70     17.48 o 
   1   6  23       35.41       47.04      7.10 o 
   2   6  23     1487.88     1425.09     33.80 o 
   3   6  23       27.93       23.05      6.40 o 
   4   6  23      911.40      880.12     29.07 o 
   5   6  23      268.37      260.40     12.93 o 
   6   6  23       20.12       29.50      6.50 o 
   7   6  23       90.05       96.92      9.99 o 
   8   6  23       33.56       38.49      7.85 o 
   9   6  23      307.85      370.38     23.06 o 
   1   7  23     1538.94     1511.23     65.53 o 
   2   7  23      164.66      146.23     10.25 o 
   3   7  23      696.50      689.83     25.31 o 
   4   7  23      647.69      632.37     30.29 o 
   5   7  23      262.73      217.26     11.13 o 
   6   7  23        0.05        7.46      6.47 o 
   7   7  23       29.70       55.28      9.31 o 
   8   7  23      188.95      186.96     23.47 o 
   9   7  23      175.33      128.36     12.28 o 
   0   8  23      166.72      223.30     23.46 o 
   1   8  23      172.26      169.42     12.52 o 
   2   8  23        0.95        4.99      6.37 o 
   3   8  23      403.88      398.12     16.18 o 
   4   8  23      195.99      195.68     12.39 o 
   5   8  23      174.13      179.11     10.00 o 
   6   8  23      277.10      298.99     23.65 o 
   7   8  23      457.19      458.08     54.29 o 
   8   8  23      191.91      240.40     16.19 o 
   1   9  23     1452.45     1511.49     52.17 o 
   2   9  23      407.98      447.54     22.09 o 
   3   9  23       53.99       49.19      6.68 o 
   4   9  23        0.03        2.06      7.13 o 
   5   9  23       15.81       14.08      7.41 o 
   6   9  23       67.22       62.60      8.45 o 
   7   9  23      138.80      173.14     13.05 o 
   8   9  23      503.56      551.83     27.84 o 
   0  10  23       12.42       23.35     12.93 o 
   1  10  23      212.45      201.54     14.65 o 
   2  10  23       33.59       25.01      9.06 o 
   3  10  23       15.95       20.50     10.48 o 
   4  10  23      459.22      409.53     21.03 o 
   5  10  23       37.26       34.81      7.42 o 
   6  10  23        0.58       -8.56      8.56 o 
   7  10  23        0.00       -0.01      9.38 o 
   1  11  23      217.63      213.20     14.87 o 
   2  11  23       79.09       60.24     10.64 o 
   3  11  23       27.95       21.47      6.96 o 
   4  11  23       10.94       14.40     16.18 o 
   5  11  23      112.78      112.05     10.29 o 
   6  11  23        9.38       12.59     14.51 o 
   0  12  23      108.41       99.75     30.49 o 
   1  12  23        4.32      -10.78     11.10 o 
   2  12  23      143.10      158.49     13.72 o 
   3  12  23      120.69      144.74     10.44 o 
   4  12  23        0.01       -8.21      8.21 o 
   1  13  23      287.88      319.66     21.92 o 
   2  13  23      408.78      417.70     22.27 o 
   0   0  24       53.27       79.52     17.67 o 
   1   0  24      156.23      180.31     14.96 o 
   2   0  24      592.63      614.40     33.90 o 
   3   0  24      916.47      704.90     50.40 o 
   4   0  24      699.79      693.67     45.60 o 
   5   0  24     1480.93     1315.19     87.06 o 
   6   0  24      546.46      489.16     45.44 o 
   7   0  24      262.76      244.23     18.78 o 
   8   0  24        2.89       12.07      9.96 o 
   9   0  24       97.41       82.14     28.18 o 
  10   0  24       31.69       34.58     20.50 o 
   1   1  24        0.32        1.63      4.92 o 
   2   1  24      309.66      286.24     14.43 o 
   3   1  24      192.01      173.90     11.69 o 
   4   1  24     2673.13     2358.19     62.89 o 
   5   1  24       10.46        4.56      5.61 o 
   6   1  24      116.28      120.33     12.77 o 
   7   1  24       36.78       42.83      6.49 o 
   8   1  24      689.41      633.85     80.18 o 
   9   1  24       13.05       14.12      8.96 o 
  10   1  24      106.60      109.21     13.54 o 
   0   2  24        5.20       10.38      5.60 o 
   1   2  24      217.84      228.85     12.24 o 
   2   2  24      204.77      199.60     10.64 o 
   3   2  24      202.34      194.15     13.52 o 
   4   2  24      132.65      125.58     10.89 o 
   5   2  24      202.86      182.19     12.76 o 
   6   2  24      355.00      296.51     20.26 o 
   7   2  24        2.50       -0.47      5.17 o 
   8   2  24       57.31       44.20      8.90 o 
   9   2  24        0.05        4.41      7.77 o 
  10   2  24      165.88      219.05     52.13 o 
   1   3  24        0.54        4.74      4.42 o 
   2   3  24       75.95       70.56      6.25 o 
   3   3  24      185.71      170.63     13.80 o 
   4   3  24      843.76      826.38     35.53 o 
   5   3  24      319.94      320.41     22.55 o 
   6   3  24      234.12      195.05     12.45 o 
   7   3  24      543.26      509.68     41.06 o 
   8   3  24       55.03       58.94      7.45 o 
   9   3  24        9.80        7.44     11.76 o 
  10   3  24        7.71        7.85     10.92 o 
   0   4  24       68.83       65.19      9.44 o 
   1   4  24       26.89       15.49      5.11 o 
   2   4  24     1013.84      956.13     40.85 o 
   3   4  24      241.90      239.41     17.68 o 
   4   4  24      159.52      184.92     20.73 o 
   5   4  24      245.88      226.44     26.70 o 
   6   4  24      316.99      281.98     26.49 o 
   7   4  24       47.22       39.20      7.89 o 
   8   4  24        0.20       -4.86      7.77 o 
   9   4  24      259.22      365.09     99.02 o 
  10   4  24       82.17      111.60     18.08 o 
   1   5  24       14.92       23.30      6.04 o 
   2   5  24     1749.86     1585.33     86.78 o 
   3   5  24       16.32        7.91      5.84 o 
   4   5  24     4781.60     4620.75     94.73 o 
   5   5  24        0.42       -1.81      5.97 o 
   6   5  24     1178.30     1150.77    101.84 o 
   7   5  24       59.38       48.89      7.89 o 
   8   5  24      245.05      267.64     17.64 o 
   9   5  24      147.86      122.30     12.89 o 
  10   5  24      148.75      186.34     29.26 o 
   0   6  24     1749.63     1584.45     80.02 o 
   1   6  24      498.87      418.62     20.22 o 
   2   6  24      126.07      138.24     11.28 o 
   3   6  24       31.54       19.32      8.23 o 
   4   6  24        3.73       -2.23      7.54 o 
   5   6  24     1114.91     1116.25     66.32 o 
   6   6  24        0.77       -4.50      6.67 o 
   7   6  24       31.75       32.98      7.46 o 
   8   6  24      151.62      165.70     13.74 o 
   9   6  24       10.69        1.71      9.04 o 
   1   7  24      542.48      522.19     32.35 o 
   2   7  24       52.98       41.34      6.80 o 
   3   7  24      386.10      360.57     22.50 o 
   4   7  24      160.92      165.14     11.97 o 
   5   7  24        1.38        0.00      4.88 o 
   6   7  24        4.49        1.37      7.77 o 
   7   7  24        3.21       11.91      7.25 o 
   8   7  24      156.45      169.99     14.99 o 
   9   7  24      199.19      260.95     19.52 o 
   0   8  24      101.12      109.05     14.26 o 
   1   8  24      272.14      227.45     13.04 o 
   2   8  24      144.26      145.67     13.39 o 
   3   8  24       45.58       45.76      7.47 o 
   4   8  24        3.41       -3.40      7.40 o 
   5   8  24       11.67        4.33      6.81 o 
   6   8  24        6.42       -4.04      7.74 o 
   7   8  24       15.87        8.36      9.88 o 
   8   8  24      110.44      156.45     27.26 o 
   1   9  24       72.80       71.79     12.51 o 
   2   9  24       28.95       16.07      7.02 o 
   3   9  24        4.67        9.78      7.03 o 
   4   9  24      125.84      141.75     12.88 o 
   5   9  24       27.44       25.75      6.94 o 
   6   9  24      178.59      192.33     13.52 o 
   7   9  24       24.11       25.31      9.97 o 
   8   9  24        5.59        2.45     11.24 o 
   0  10  24       10.57        7.96      8.31 o 
   1  10  24       32.36       25.57     11.99 o 
   2  10  24       38.73       36.48      7.53 o 
   3  10  24      835.84      860.61     50.14 o 
   4  10  24      104.05      117.46     10.83 o 
   5  10  24      309.35      319.57     24.77 o 
   6  10  24       48.49       61.27      9.52 o 
   7  10  24       23.77       38.71      9.73 o 
   1  11  24       96.32       80.92      9.76 o 
   2  11  24      253.99      271.14     17.43 o 
   3  11  24        3.49       -4.22      7.51 o 
   4  11  24      752.33      760.01     30.27 o 
   5  11  24       27.55       20.75      8.99 o 
   6  11  24      209.50      233.77     17.38 o 
   0  12  24       23.39       21.79     18.46 o 
   1  12  24       51.29       81.65     27.54 o 
   2  12  24      461.25      456.47     43.05 o 
   3  12  24        1.81       -5.31      8.15 o 
   4  12  24       17.84       -3.83      9.51 o 
   1  13  24       17.54       24.91     20.08 o 
   1   1  25     1453.95     1296.86     55.00 o 
   2   1  25      536.82      510.99     19.60 o 
   3   1  25      515.83      434.29     17.97 o 
   4   1  25        0.24       -1.57      4.96 o 
   5   1  25      734.26      651.94     26.66 o 
   6   1  25      196.43      208.04     21.08 o 
   7   1  25      812.31      696.86     51.11 o 
   8   1  25        0.03        6.32      6.51 o 
   9   1  25      156.44      160.50     28.03 o 
  10   1  25       18.00       12.15      9.53 o 
   0   2  25        7.86       20.67      6.42 o 
   1   2  25      273.05      275.29     14.55 o 
   2   2  25     3489.49     3070.22     47.35 o 
   3   2  25       48.40       52.43      6.44 o 
   4   2  25       69.89       53.20      7.45 o 
   5   2  25      403.39      366.81     21.39 o 
   6   2  25      273.83      201.51     16.32 o 
   7   2  25      852.57      823.11     56.40 o 
   8   2  25        3.01       -1.48      7.28 o 
   9   2  25       92.16       98.97     15.65 o 
  10   2  25       93.45      150.96     31.86 o 
   1   3  25      853.65      800.24     22.83 o 
   2   3  25      375.11      360.14     14.57 o 
   3   3  25       29.32       29.36      6.56 o 
   4   3  25     1461.47     1332.17     78.65 o 
   5   3  25      665.62      531.52     28.99 o 
   6   3  25      185.17      138.41     12.94 o 
   7   3  25     1718.90     1631.62    111.50 o 
   8   3  25       28.53       30.86      8.37 o 
   9   3  25     1066.57     1351.31    219.77 o 
  10   3  25        0.86       12.36     11.80 o 
   0   4  25      617.17      614.73     32.47 o 
   1   4  25      168.20      167.85     12.36 o 
   2   4  25       15.60       17.70      6.55 o 
   3   4  25      921.65      886.31     38.35 o 
   4   4  25     1859.56     1684.30     51.01 o 
   5   4  25       17.56       24.22      7.29 o 
   6   4  25       28.45       33.46      6.77 o 
   7   4  25       12.74       17.08      6.07 o 
   8   4  25      146.13      156.06     12.82 o 
   9   4  25       56.45       78.22     18.50 o 
  10   4  25       16.71       44.99     19.03 o 
   1   5  25      241.06      194.72     12.83 o 
   2   5  25      629.08      656.61     27.27 o 
   3   5  25       42.01       48.24      8.01 o 
   4   5  25       63.82       73.09     11.52 o 
   5   5  25      905.30      908.74     36.98 o 
   6   5  25      105.34       87.37      9.31 o 
   7   5  25        4.19        8.79      6.26 o 
   8   5  25      110.21      125.60     10.94 o 
   9   5  25       78.10       92.84     10.17 o 
   0   6  25      299.08      325.46     27.45 o 
   1   6  25      851.96      781.82     38.80 o 
   2   6  25       29.31       32.78      6.31 o 
   3   6  25      575.22      561.18     29.45 o 
   4   6  25      307.52      270.11     17.32 o 
   5   6  25      109.07      111.78     11.98 o 
   6   6  25       22.91       15.33      6.88 o 
   7   6  25      179.94      178.97     17.88 o 
   8   6  25      339.20      416.98     25.71 o 
   9   6  25       70.16       52.75     15.17 o 
   1   7  25     1418.13     1401.86     46.66 o 
   2   7  25      314.79      341.59     19.44 o 
   3   7  25      200.44      229.09     16.81 o 
   4   7  25      470.69      457.15     28.44 o 
   5   7  25       14.11       12.94      8.14 o 
   6   7  25        1.56        3.04      7.85 o 
   7   7  25       25.15       30.45      7.37 o 
   8   7  25       86.34       75.57     10.64 o 
   9   7  25      119.28      114.07     12.63 o 
   0   8  25      370.69      380.36     26.11 o 
   1   8  25      172.22      192.10     13.33 o 
   2   8  25      446.76      468.42     20.37 o 
   3   8  25      195.16      187.12     13.27 o 
   4   8  25      102.92      120.58     10.91 o 
   5   8  25      409.84      374.86     28.77 o 
   6   8  25        0.41        7.94      7.63 o 
   7   8  25       32.47       29.04      9.14 o 
   8   8  25      109.84      136.08     12.48 o 
   1   9  25      708.09      671.55     32.50 o 
   2   9  25        4.99       12.09      7.62 o 
   3   9  25       18.58       15.41      7.13 o 
   4   9  25       40.04       27.36      7.09 o 
   5   9  25        0.78        1.88      8.27 o 
   6   9  25       16.69       15.45      8.26 o 
   7   9  25      174.29      185.09     14.98 o 
   0  10  25       16.78       23.85     25.85 o 
   1  10  25       81.15       93.30     13.23 o 
   2  10  25       56.85       63.59      9.27 o 
   3  10  25       80.84       89.89     11.58 o 
   4  10  25      168.13      160.21     13.23 o 
   5  10  25       95.07      100.85     14.43 o 
   6  10  25       28.90        8.87     13.66 o 
   1  11  25      225.00      277.21     19.45 o 
   2  11  25       57.15       60.15      9.63 o 
   3  11  25      143.64      134.50     11.73 o 
   4  11  25        6.46       -6.19      9.75 o 
   5  11  25       16.09       13.16      8.24 o 
   0  12  25       90.63       67.99     19.65 o 
   1  12  25        0.03       10.78      9.58 o 
   2  12  25        0.25       -4.19     18.36 o 
   3  12  25        8.44       12.30      9.11 o 
   0   0  26     1710.54     1727.45    117.09 o 
   1   0  26       60.08       62.29      8.69 o 
   2   0  26      281.90      275.80     26.01 o 
   3   0  26      850.14      699.88     33.38 o 
   4   0  26       32.83       21.12      6.62 o 
   5   0  26        6.57       11.01     10.00 o 
   6   0  26      431.61      413.65     25.37 o 
   7   0  26      636.58      600.71     98.04 o 
   8   0  26       14.35        4.19      8.84 o 
   9   0  26       54.55       50.04     22.59 o 
  10   0  26      412.46      579.07     64.34 o 
   1   1  26       22.10       26.64      4.93 o 
   2   1  26      855.44      778.78     23.08 o 
   3   1  26     2055.87     1868.43     36.52 o 
   4   1  26     1235.63     1061.43     37.56 o 
   5   1  26      120.32      130.03      8.94 o 
   6   1  26       91.13       82.67      8.98 o 
   7   1  26      218.98      234.79     16.08 o 
   8   1  26        0.45        1.04      5.89 o 
   9   1  26      238.30      287.69     44.60 o 
  10   1  26      180.29      270.74     24.14 o 
   0   2  26     1507.22     1402.46     44.60 o 
   1   2  26      346.25      336.59     16.16 o 
   2   2  26      963.06      925.47     24.93 o 
   3   2  26       21.91       16.90      5.87 o 
   4   2  26      213.43      190.72     12.88 o 
   5   2  26        0.39        2.33      6.82 o 
   6   2  26        9.20        5.40      6.65 o 
   7   2  26        0.01       -4.17      6.90 o 
   8   2  26       12.51        9.52      7.40 o 
   9   2  26        1.20       -2.65     10.49 o 
  10   2  26        0.47       15.58     13.35 o 
   1   3  26      127.18      125.91      8.79 o 
   2   3  26      278.17      262.42     12.92 o 
   3   3  26       27.65       25.83      6.23 o 
   4   3  26       67.50       44.98      8.17 o 
   5   3  26       18.83       16.67      7.53 o 
   6   3  26      474.39      463.92     28.06 o 
   7   3  26      363.26      352.19     32.95 o 
   8   3  26      291.59      319.35     40.01 o 
   9   3  26       19.27       60.59     14.66 o 
  10   3  26       13.35       17.61     15.10 o 
   0   4  26      139.04      125.15     15.06 o 
   1   4  26     1000.14     1018.06     34.95 o 
   2   4  26      115.72      118.76      9.67 o 
   3   4  26      361.01      382.40     23.91 o 
   4   4  26      765.69      731.82     30.52 o 
   5   4  26       67.32       50.27      8.09 o 
   6   4  26      104.16       85.39     10.20 o 
   7   4  26      146.33      152.77     11.64 o 
   8   4  26      249.76      281.25     25.09 o 
   9   4  26        0.00       -0.87     10.20 o 
  10   4  26       21.14       32.70     12.01 o 
   1   5  26      148.33      158.04     12.63 o 
   2   5  26     1629.91     1605.34     43.85 o 
   3   5  26       57.51       56.15      9.01 o 
   4   5  26     1728.36     1544.57     76.27 o 
   5   5  26       63.33       50.50      9.19 o 
   6   5  26       27.29       28.46      8.57 o 
   7   5  26       38.92       47.95      8.42 o 
   8   5  26       36.51       63.48     10.60 o 
   9   5  26       59.43       84.18     20.88 o 
   0   6  26      221.06      198.90     16.92 o 
   1   6  26        2.41        4.42      5.89 o 
   2   6  26       65.32       50.93      7.27 o 
   3   6  26       30.44       25.66      6.23 o 
   4   6  26       66.30       57.55      8.72 o 
   5   6  26      206.03      247.58     17.13 o 
   6   6  26       11.33        4.43      8.06 o 
   7   6  26      109.71      130.75     14.34 o 
   8   6  26        0.12       -3.34      8.04 o 
   9   6  26        1.96       -2.58     15.16 o 
   1   7  26       12.95       23.93      7.31 o 
   2   7  26       73.54       62.99      7.66 o 
   3   7  26       25.28       41.20      7.46 o 
   4   7  26      422.21      408.94     21.45 o 
   5   7  26       20.40       27.16      9.16 o 
   6   7  26      246.88      264.79     19.20 o 
   7   7  26       54.03       63.64     12.14 o 
   8   7  26       43.17       54.90      8.52 o 
   0   8  26      846.22      676.37     40.14 o 
   1   8  26      763.61      697.31     43.37 o 
   2   8  26       73.82       75.96      8.82 o 
   3   8  26      453.18      449.44     20.49 o 
   4   8  26       73.87       54.77     10.46 o 
   5   8  26      241.46      211.06     18.10 o 
   6   8  26       56.43       56.19      9.85 o 
   7   8  26        0.08        9.54      8.50 o 
   8   8  26       65.01       77.71     12.00 o 
   1   9  26        1.13       -8.33      8.33 o 
   2   9  26       50.79       32.42     10.58 o 
   3   9  26       17.51       14.43      6.95 o 
   4   9  26      114.91      113.32     11.26 o 
   5   9  26       49.17       36.01      9.82 o 
   6   9  26      121.69      121.90     12.97 o 
   7   9  26      217.85      291.44     20.11 o 
   0  10  26       13.66       20.48     19.57 o 
   1  10  26       59.76       62.16     15.92 o 
   2  10  26      462.78      550.35     24.39 o 
   3  10  26       96.58      101.46      8.96 o 
   4  10  26      150.05      156.69     13.93 o 
   5  10  26      122.45      133.91     13.50 o 
   6  10  26        4.96        4.82     10.71 o 
   1  11  26      115.04      121.21     12.91 o 
   2  11  26      529.96      551.61     27.25 o 
   3  11  26        8.10       -1.38      9.02 o 
   4  11  26      115.68      118.35     12.81 o 
   5  11  26      116.06      135.33     15.68 o 
   0  12  26      138.18      123.76     22.23 o 
   1  12  26       20.62       17.53     11.75 o 
   2  12  26      354.01      338.00     21.37 o 
   3  12  26      103.94      119.07     31.87 o 
   1   1  27      752.04      682.31     21.66 o 
   2   1  27       27.54       28.35      4.92 o 
   3   1  27      384.06      348.20     15.21 o 
   4   1  27      281.91      257.95     15.82 o 
   5   1  27      111.53      108.89      8.75 o 
   6   1  27      166.08      161.40     13.22 o 
   7   1  27        0.21       -5.78      5.78 o 
   8   1  27       14.47        8.97      7.97 o 
   9   1  27        1.52        2.37      9.01 o 
  10   1  27        5.56        6.61     11.02 o 
   0   2  27      560.56      585.31     26.47 o 
   1   2  27      116.08      108.55      9.10 o 
   2   2  27      191.59      184.30     10.46 o 
   3   2  27       44.67       44.80      6.67 o 
   4   2  27        0.01        2.63      5.89 o 
   5   2  27      738.80      668.61     39.86 o 
   6   2  27        0.95        1.35      6.97 o 
   7   2  27      192.67      208.37     23.68 o 
   8   2  27        7.57        3.14      8.15 o 
   9   2  27      130.97      159.89     22.88 o 
  10   2  27      136.43      216.93     55.80 o 
   1   3  27     1245.58     1145.70     37.57 o 
   2   3  27      331.46      322.93     15.12 o 
   3   3  27      176.72      180.58     20.94 o 
   4   3  27     1294.21     1248.31     47.44 o 
   5   3  27       41.25       31.64      7.07 o 
   6   3  27       67.86       46.88      8.74 o 
   7   3  27      351.40      342.29     31.46 o 
   8   3  27       18.97       12.49      8.17 o 
   9   3  27       72.04       67.60     14.38 o 
  10   3  27       87.85      101.61     21.23 o 
   0   4  27       39.26       38.86      9.92 o 
   1   4  27      107.10       97.48      9.91 o 
   2   4  27       11.19        4.71      4.97 o 
   3   4  27       54.04       53.89      7.84 o 
   4   4  27       12.78       25.07      7.01 o 
   5   4  27       99.79      125.56     11.77 o 
   6   4  27        0.64        0.30      7.42 o 
   7   4  27      373.07      351.39     22.65 o 
   8   4  27       50.07       57.56     12.08 o 
   9   4  27       15.14       31.79     13.22 o 
   1   5  27       68.08       71.68      8.51 o 
   2   5  27       19.13       22.40      6.80 o 
   3   5  27      158.61      148.10     14.06 o 
   4   5  27       24.76       30.75      8.39 o 
   5   5  27      804.12      770.16     35.05 o 
   6   5  27       56.08       69.81     12.79 o 
   7   5  27      155.40      145.07     14.07 o 
   8   5  27        0.02       -4.86      8.18 o 
   9   5  27        3.59       16.13     11.31 o 
   0   6  27        0.02        0.88      9.06 o 
   1   6  27      356.14      309.84     18.35 o 
   2   6  27       13.16       17.13      9.07 o 
   3   6  27       52.31       60.83      7.96 o 
   4   6  27     1043.46      991.81     61.34 o 
   5   6  27        0.09       -0.82      6.82 o 
   6   6  27        4.60        6.17      8.54 o 
   7   6  27       33.39       26.61      6.64 o 
   8   6  27        0.47       -6.26      8.88 o 
   9   6  27        0.30        0.41     10.88 o 
   1   7  27      503.01      489.32     37.94 o 
   2   7  27      366.09      366.55     18.10 o 
   3   7  27      118.86      110.37     10.43 o 
   4   7  27      942.42      986.43     60.67 o 
   5   7  27      438.74      491.16     28.09 o 
   6   7  27       13.37        8.24      9.07 o 
   7   7  27       16.25       29.46      8.61 o 
   8   7  27        2.55       -3.24      8.68 o 
   0   8  27      344.08      333.32     23.43 o 
   1   8  27      275.58      283.88     18.76 o 
   2   8  27       63.44       56.72      7.42 o 
   3   8  27      230.25      225.90     16.06 o 
   4   8  27       94.68       81.03     10.10 o 
   5   8  27     1200.74     1256.01     71.86 o 
   6   8  27      141.59      152.11     17.40 o 
   7   8  27       46.70       36.73      8.59 o 
   1   9  27       52.14       58.75      9.14 o 
   2   9  27       49.77       25.42      7.26 o 
   3   9  27      200.07      208.86     22.06 o 
   4   9  27      149.86      151.50     15.12 o 
   5   9  27       15.97       13.83     10.76 o 
   6   9  27      289.97      340.45     43.66 o 
   7   9  27       74.82       92.44     18.61 o 
   0  10  27       54.19       57.86     17.12 o 
   1  10  27       16.29       -0.08      7.67 o 
   2  10  27        2.69        5.47      7.36 o 
   3  10  27       46.49       42.23     10.40 o 
   4  10  27       11.68        2.93      9.51 o 
   5  10  27       83.62       98.81     12.51 o 
   6  10  27       12.86       10.80      9.76 o 
   1  11  27        4.42        0.64     12.90 o 
   2  11  27       28.79       24.92     13.09 o 
   3  11  27      127.98      165.97     15.70 o 
   4  11  27      182.39      194.16     18.75 o 
   0  12  27      257.27      242.19     34.56 o 
   1  12  27      421.62      470.31     25.54 o 
   2  12  27      113.29      121.57     19.87 o 
   0   0  28     2161.80     1910.42    106.97 o 
   1   0  28     2645.31     2378.15     69.35 o 
   2   0  28        4.21       13.72      7.68 o 
   3   0  28      746.62      622.35     44.82 o 
   4   0  28     1421.04     1272.24     81.30 o 
   5   0  28      616.04      543.95     43.26 o 
   6   0  28       42.47       43.63     10.99 o 
   7   0  28        0.23       -5.54      9.00 o 
   8   0  28      936.25      972.89    168.35 o 
   9   0  28        1.88      -11.48     11.48 o 
  10   0  28      948.89     1461.82    108.37 o 
   1   1  28     1170.26     1052.08     37.22 o 
   2   1  28      398.49      372.47     16.76 o 
   3   1  28      465.24      432.46     19.24 o 
   4   1  28      674.09      572.25     25.37 o 
   5   1  28      293.72      306.60     17.17 o 
   6   1  28      121.21      110.20      9.39 o 
   7   1  28       28.69       32.99      7.17 o 
   8   1  28       95.07      101.48     11.23 o 
   9   1  28       48.66       56.40      9.49 o 
  10   1  28       57.14      112.47     16.84 o 
   0   2  28      291.29      280.55     17.11 o 
   1   2  28       77.10       71.62      7.58 o 
   2   2  28       17.52       10.71      5.43 o 
   3   2  28        2.32        9.68      7.68 o 
   4   2  28       51.77       46.22     10.28 o 
   5   2  28      843.88      777.81     46.95 o 
   6   2  28        9.02        9.08      7.92 o 
   7   2  28       56.11       60.91      8.26 o 
   8   2  28       32.83       27.65      9.36 o 
   9   2  28        8.12        5.72     11.70 o 
   1   3  28      212.29      210.35     13.05 o 
   2   3  28      241.97      218.88     12.34 o 
   3   3  28       89.27       73.67      9.07 o 
   4   3  28       24.79       11.48      9.75 o 
   5   3  28       69.32       42.46      9.25 o 
   6   3  28       19.32       18.94      7.38 o 
   7   3  28       46.96       55.02     11.25 o 
   8   3  28        9.98       -0.07      8.24 o 
   9   3  28      106.56      182.93     42.51 o 
   0   4  28      906.21      899.67     43.74 o 
   1   4  28       29.36       11.41      5.83 o 
   2   4  28      162.16      161.53     11.28 o 
   3   4  28        5.82        2.79      6.46 o 
   4   4  28       29.58       17.09      6.61 o 
   5   4  28        1.98        3.18      7.24 o 
   6   4  28       55.54       63.50      8.77 o 
   7   4  28        6.70       11.75      8.24 o 
   8   4  28      171.72      195.87     25.44 o 
   9   4  28        0.41       -4.54      9.55 o 
   1   5  28     1384.02     1310.67     37.84 o 
   2   5  28      155.92      159.09     11.46 o 
   3   5  28      247.81      230.88     18.13 o 
   4   5  28       91.28       96.04     12.14 o 
   5   5  28       83.32       79.27     10.16 o 
   6   5  28       69.00       71.34     10.61 o 
   7   5  28       21.11       27.36      8.61 o 
   8   5  28        9.88       32.22     10.27 o 
   9   5  28       22.56       24.69     12.77 o 
   0   6  28      477.08      520.78     33.04 o 
   1   6  28       74.13       59.67      8.62 o 
   2   6  28      224.13      217.71     14.30 o 
   3   6  28        0.05        7.09      7.42 o 
   4   6  28      383.18      356.50     21.73 o 
   5   6  28       71.76       65.71     11.21 o 
   6   6  28       12.35       14.10      8.60 o 
   7   6  28        4.63       12.24     10.56 o 
   8   6  28      306.50      400.58     30.36 o 
   1   7  28       77.58       68.42     10.36 o 
   2   7  28      127.89      122.46     10.87 o 
   3   7  28        6.98        6.48     13.40 o 
   4   7  28      342.82      353.84     27.65 o 
   5   7  28       12.51       -2.48      8.89 o 
   6   7  28       19.84       22.71     14.39 o 
   7   7  28      282.12      309.72     26.36 o 
   8   7  28        1.51        5.57      8.84 o 
   0   8  28       17.38        9.75     20.02 o 
   1   8  28        0.65       -1.91      8.66 o 
   2   8  28        0.05       -2.47      6.99 o 
   3   8  28        1.65       -4.74      8.39 o 
   4   8  28      347.48      401.15     23.41 o 
   5   8  28       55.15       59.48     11.97 o 
   6   8  28        3.80       -0.19      7.72 o 
   7   8  28       71.19       59.81     16.67 o 
   1   9  28      227.31      249.05     21.47 o 
   2   9  28      113.60       93.26      9.53 o 
   3   9  28        1.23        3.38      8.84 o 
   4   9  28      108.02      131.69     14.26 o 
   5   9  28       16.00       27.88     10.14 o 
   6   9  28        0.64       -5.44      9.66 o 
   0  10  28       22.03        7.80     21.10 o 
   1  10  28        1.62       -0.97      9.78 o 
   2  10  28      425.22      431.51     33.69 o 
   3  10  28        2.48       -5.39     10.07 o 
   4  10  28       71.12       79.38     14.54 o 
   5  10  28       98.07      115.98     14.77 o 
   1  11  28      918.24     1073.03     33.12 o 
   2  11  28        1.77       -7.93     10.87 o 
   3  11  28       71.11       73.87     13.51 o 
   4  11  28        0.32       11.56      9.80 o 
   0  12  28       48.59       27.15     19.09 o 
   1   1  29      167.87      143.30      9.00 o 
   2   1  29        7.97        9.80      4.99 o 
   3   1  29       23.29       26.64      6.23 o 
   4   1  29      938.76      916.25     56.61 o 
   5   1  29      693.01      668.11     45.37 o 
   6   1  29        1.21        3.12      6.70 o 
   7   1  29       40.55       28.57      7.69 o 
   8   1  29      167.94      168.98     15.80 o 
   9   1  29      106.70      111.84     18.56 o 
   0   2  29     1344.36     1187.14     50.17 o 
   1   2  29     1270.33     1119.03     69.48 o 
   2   2  29     1586.60     1449.77     79.00 o 
   3   2  29     1742.75     1696.02     86.02 o 
   4   2  29      306.13      282.51     18.24 o 
   5   2  29      330.59      290.21     28.29 o 
   6   2  29       34.65       31.87      6.10 o 
   7   2  29       15.21       38.51      8.01 o 
   8   2  29      498.41      576.89     76.64 o 
   9   2  29        1.18       15.54      8.50 o 
   1   3  29      540.19      486.17     22.87 o 
   2   3  29      602.97      528.90     23.44 o 
   3   3  29       54.73       54.01      7.77 o 
   4   3  29      386.46      431.73     21.90 o 
   5   3  29       10.06        5.62      8.08 o 
   6   3  29      483.18      456.45     38.72 o 
   7   3  29       15.76       12.95      5.91 o 
   8   3  29       49.90       68.06      9.77 o 
   9   3  29      209.50      283.78     39.03 o 
   0   4  29      482.76      424.33     36.07 o 
   1   4  29       41.49       38.83      6.75 o 
   2   4  29        1.16       -5.38      5.38 o 
   3   4  29      958.57      903.18     33.51 o 
   4   4  29      531.74      514.19     38.84 o 
   5   4  29      801.96      778.92     43.71 o 
   6   4  29        0.95        6.80      7.31 o 
   7   4  29      217.05      231.08     18.16 o 
   8   4  29       13.11       11.14      8.60 o 
   9   4  29       54.77       74.57     13.02 o 
   1   5  29        4.21       -1.71      6.05 o 
   2   5  29      125.55      126.09     10.85 o 
   3   5  29       32.37       32.95      7.74 o 
   4   5  29      154.36      148.86     13.68 o 
   5   5  29      283.08      283.92     22.48 o 
   6   5  29       53.47       55.10     14.98 o 
   7   5  29        0.17        5.50      9.07 o 
   8   5  29      129.22      141.12     25.34 o 
   0   6  29        3.42        9.45      8.49 o 
   1   6  29      114.49       95.93      9.90 o 
   2   6  29        1.13        0.19      6.20 o 
   3   6  29      364.63      367.50     21.30 o 
   4   6  29        9.30        9.74      8.97 o 
   5   6  29       77.80      107.70     10.70 o 
   6   6  29       15.10        7.38      9.16 o 
   7   6  29       12.08       13.84     10.21 o 
   8   6  29        8.12        9.48     11.90 o 
   1   7  29      206.35      238.51     15.80 o 
   2   7  29      141.63      157.63     12.10 o 
   3   7  29      207.29      186.49     14.64 o 
   4   7  29      107.11      101.25     12.84 o 
   5   7  29      232.93      253.53     19.84 o 
   6   7  29      223.47      275.13     25.46 o 
   7   7  29       56.74       75.82     13.64 o 
   0   8  29       34.23        9.61     12.33 o 
   1   8  29       13.79       16.60      8.86 o 
   2   8  29       34.70       24.72      8.25 o 
   3   8  29      503.91      554.48     31.10 o 
   4   8  29        9.55        8.27     11.26 o 
   5   8  29        0.47       -4.71      8.26 o 
   6   8  29        0.79       -1.08      8.93 o 
   7   8  29      107.84      110.37     16.88 o 
   1   9  29        3.14        0.32     10.90 o 
   2   9  29      552.49      564.18     28.64 o 
   3   9  29       14.39       27.16      9.37 o 
   4   9  29       10.68        3.40     10.99 o 
   5   9  29       54.17       85.12     11.17 o 
   6   9  29       41.33       63.90     11.83 o 
   0  10  29        7.70       -5.59     16.17 o 
   1  10  29       92.20       76.97      9.20 o 
   2  10  29        0.02       -5.39     11.28 o 
   3  10  29      147.70      168.23     14.82 o 
   4  10  29       97.04      109.88     13.36 o 
   5  10  29      116.03      139.62     15.03 o 
   1  11  29       86.65       81.33     16.16 o 
   2  11  29       10.09       18.21     10.65 o 
   3  11  29      182.73      242.60     24.69 o 
   0   0  30      508.27      426.13     50.91 o 
   1   0  30     1138.35      976.53     67.54 o 
   2   0  30      810.14      696.47     59.66 o 
   3   0  30      275.80      282.45     23.11 o 
   4   0  30        6.50       19.30      8.34 o 
   5   0  30      344.33      355.33     43.07 o 
   6   0  30      264.75      284.93     41.28 o 
   7   0  30      278.89      280.95     47.15 o 
   8   0  30       52.79       39.92     29.42 o 
   9   0  30      109.70      129.99     34.29 o 
   1   1  30       42.16       40.19      5.61 o 
   2   1  30      823.03      841.66     32.75 o 
   3   1  30       10.87        7.40      5.39 o 
   4   1  30       52.35       43.36      8.60 o 
   5   1  30        0.48        6.07      5.86 o 
   6   1  30        6.26       -1.48      6.34 o 
   7   1  30      147.54      186.52     24.82 o 
   8   1  30       35.88       32.23     11.25 o 
   9   1  30       36.21       46.01      9.74 o 
   0   2  30       91.01       92.49     11.53 o 
   1   2  30      179.65      188.59     14.67 o 
   2   2  30      107.42       95.67      8.59 o 
   3   2  30        0.26       12.56      7.38 o 
   4   2  30      545.09      526.12     34.32 o 
   5   2  30       49.06       42.62      8.07 o 
   6   2  30       93.44      109.80     10.28 o 
   7   2  30      139.56      176.83     19.35 o 
   8   2  30       98.26      145.17     19.01 o 
   9   2  30        7.37       10.83      9.52 o 
   1   3  30      265.68      255.79     15.44 o 
   2   3  30       43.28       36.22      7.06 o 
   3   3  30      128.45      154.55     12.13 o 
   4   3  30      103.42      109.62     10.70 o 
   5   3  30      507.14      499.47     29.25 o 
   6   3  30       17.63       11.21      7.84 o 
   7   3  30        2.26        7.98      7.27 o 
   8   3  30       21.26       14.81      7.28 o 
   9   3  30      222.56      315.04     49.83 o 
   0   4  30      463.49      443.19     32.00 o 
   1   4  30      218.90      210.29     13.94 o 
   2   4  30      583.53      588.32     28.18 o 
   3   4  30      426.19      430.28     22.10 o 
   4   4  30       73.69       72.55     12.81 o 
   5   4  30      232.41      206.91     25.97 o 
   6   4  30      154.75      156.58     21.01 o 
   7   4  30       84.29       67.79     10.39 o 
   8   4  30        8.49        9.13      8.43 o 
   1   5  30       39.87       50.05      9.12 o 
   2   5  30       37.60       51.41      9.15 o 
   3   5  30        0.38        3.61      6.99 o 
   4   5  30      215.95      196.72     17.25 o 
   5   5  30      625.32      664.70     39.41 o 
   6   5  30        0.22       -0.94      7.88 o 
   7   5  30       96.99      125.15     17.79 o 
   8   5  30        0.94        3.75     10.30 o 
   0   6  30      653.96      606.98     66.43 o 
   1   6  30      140.89      161.92     15.08 o 
   2   6  30      714.02      753.72     37.70 o 
   3   6  30      386.54      342.45     22.08 o 
   4   6  30        1.73       -0.31      8.48 o 
   5   6  30      219.72      238.86     20.18 o 
   6   6  30       64.99       58.42     10.35 o 
   7   6  30      120.85      109.81     16.83 o 
   8   6  30      354.38      406.30     30.97 o 
   1   7  30       30.28       31.69      9.05 o 
   2   7  30       20.62       11.17      7.89 o 
   3   7  30        9.53       18.22      7.59 o 
   4   7  30       60.91       50.61      8.97 o 
   5   7  30      273.22      274.44     20.84 o 
   6   7  30       39.95       39.94     10.49 o 
   7   7  30      231.58      234.37     23.34 o 
   0   8  30       22.87        6.76     15.99 o 
   1   8  30       29.02       26.48      9.27 o 
   2   8  30       15.76       14.69      8.51 o 
   3   8  30        0.93       -3.39      8.81 o 
   4   8  30        0.54        7.98      8.53 o 
   5   8  30       57.29       27.39     12.61 o 
   6   8  30       31.90       32.24      8.76 o 
   1   9  30        0.04       -0.66      9.13 o 
   2   9  30        4.54       -2.10     10.08 o 
   3   9  30       34.55       38.68      9.08 o 
   4   9  30       35.74       32.60      9.19 o 
   5   9  30       50.38       42.70     10.82 o 
   0  10  30      110.25      122.24     23.11 o 
   1  10  30        0.41      -10.98     10.98 o 
   2  10  30       45.98       61.91     11.44 o 
   3  10  30        3.37        2.37     12.58 o 
   4  10  30      149.36      157.31     15.22 o 
   1  11  30       75.86      120.88     16.27 o 
   2  11  30      216.77      266.72     19.91 o 
   1   1  31      256.41      283.33     15.09 o 
   2   1  31       29.26       26.61      5.33 o 
   3   1  31       13.77       15.44      6.03 o 
   4   1  31      145.09      155.54     12.47 o 
   5   1  31       11.49        9.55      5.78 o 
   6   1  31      194.61      219.25     21.79 o 
   7   1  31        1.60        8.84      7.07 o 
   8   1  31       32.18       26.33     10.03 o 
   9   1  31        6.67        9.89     11.00 o 
   0   2  31       17.98       31.64      9.09 o 
   1   2  31       89.94       97.56      7.79 o 
   2   2  31      196.69      211.17     15.92 o 
   3   2  31      631.85      630.36     26.05 o 
   4   2  31      188.29      172.39     12.97 o 
   5   2  31      341.67      283.14     19.52 o 
   6   2  31        0.16       -4.70      6.06 o 
   7   2  31       59.42       77.39     16.17 o 
   8   2  31      326.81      387.44     39.46 o 
   9   2  31        5.66        6.44      9.04 o 
   1   3  31      716.29      734.63     31.41 o 
   2   3  31       43.61       38.31      8.50 o 
   3   3  31       34.57       33.57      8.26 o 
   4   3  31        8.05       16.95      7.59 o 
   5   3  31      102.33      109.61     10.49 o 
   6   3  31       12.09        0.03      7.12 o 
   7   3  31        0.10       15.56      8.40 o 
   8   3  31        0.22        0.07      8.48 o 
   0   4  31        0.68       20.92     14.07 o 
   1   4  31      112.60      106.70     12.24 o 
   2   4  31       14.07        8.22      7.68 o 
   3   4  31      552.21      527.52     26.12 o 
   4   4  31        1.89        9.41      7.62 o 
   5   4  31      459.11      483.09     42.11 o 
   6   4  31        7.39        3.32      8.03 o 
   7   4  31      231.86      302.95     32.12 o 
   8   4  31       44.96       66.01     16.35 o 
   1   5  31       57.19       57.96      8.52 o 
   2   5  31       57.45       69.42     10.51 o 
   3   5  31       43.65       30.65      8.14 o 
   4   5  31        3.56       -1.68      7.48 o 
   5   5  31       10.52        8.09      7.63 o 
   6   5  31        0.91        3.68      9.28 o 
   7   5  31      293.41      290.18     24.39 o 
   8   5  31      286.60      369.65     25.44 o 
   0   6  31      663.61      671.60     50.09 o 
   1   6  31      726.89      703.70     32.11 o 
   2   6  31      761.00      854.79     44.96 o 
   3   6  31      312.20      321.11     21.80 o 
   4   6  31       34.94       43.21     10.39 o 
   5   6  31      539.17      496.34     58.69 o 
   6   6  31      164.09      198.35     20.93 o 
   7   6  31       25.55       32.70     11.26 o 
   1   7  31      291.33      300.14     21.29 o 
   2   7  31        0.52       -3.79      7.55 o 
   3   7  31        1.80        6.33     10.69 o 
   4   7  31       48.55       79.40     10.91 o 
   5   7  31      351.28      401.58     25.02 o 
   6   7  31        0.32       -7.97      8.93 o 
   7   7  31       86.17      118.56     15.35 o 
   0   8  31      426.95      568.07     44.24 o 
   1   8  31       76.46       83.17     13.60 o 
   2   8  31       21.29       21.69      9.84 o 
   3   8  31       39.19       32.74     10.68 o 
   4   8  31      151.75      146.34     15.46 o 
   5   8  31      144.19      183.87     15.56 o 
   6   8  31      146.68      136.03     17.74 o 
   1   9  31       99.71      128.13     14.23 o 
   2   9  31       72.32       93.74     11.87 o 
   3   9  31      154.48      174.54     20.87 o 
   4   9  31      107.53      114.07     14.21 o 
   5   9  31       81.01       72.73     13.47 o 
   0  10  31        0.07      -11.39     11.39 o 
   1  10  31        1.83       -0.54     11.50 o 
   2  10  31       84.39      123.62     24.28 o 
   3  10  31       78.50       62.06     12.80 o 
   0   0  32     2895.60     2548.58    137.14 o 
   1   0  32      408.96      387.79     37.77 o 
   2   0  32     1669.55     1364.10     78.56 o 
   3   0  32      457.12      568.28     74.70 o 
   4   0  32     1169.82     1205.83     96.92 o 
   5   0  32      189.17      167.96     17.10 o 
   6   0  32        1.93       -1.84      8.31 o 
   7   0  32        0.71        7.22     10.29 o 
   8   0  32      124.61      161.80     28.92 o 
   1   1  32       23.90       31.42      6.51 o 
   2   1  32       11.71       11.88      5.58 o 
   3   1  32       37.48       43.36      8.70 o 
   4   1  32      580.35      586.30     42.67 o 
   5   1  32      229.91      222.12     28.59 o 
   6   1  32      455.36      495.07     36.57 o 
   7   1  32      249.00      267.43     22.31 o 
   8   1  32      142.79      205.10     18.85 o 
   0   2  32      120.42      130.30     12.65 o 
   1   2  32      166.13      172.82     12.65 o 
   2   2  32       91.09       95.07      8.97 o 
   3   2  32      570.77      563.32     24.87 o 
   4   2  32       21.91       24.80      6.82 o 
   5   2  32      171.33      154.11     13.89 o 
   6   2  32      204.81      219.04     22.56 o 
   7   2  32       22.87       21.73      7.20 o 
   8   2  32       14.72        7.16      8.11 o 
   1   3  32        6.29       19.55      7.01 o 
   2   3  32       80.04       82.86     10.93 o 
   3   3  32      184.44      183.25     14.85 o 
   4   3  32      239.82      253.42     18.59 o 
   5   3  32        3.32        0.62      7.46 o 
   6   3  32       31.80       38.54      8.17 o 
   7   3  32        0.02        2.05      7.32 o 
   8   3  32       17.19        9.85      8.61 o 
   0   4  32      954.63      992.32     54.19 o 
   1   4  32        4.18       12.80      7.64 o 
   2   4  32      210.62      212.94     15.74 o 
   3   4  32      763.48      742.73     46.79 o 
   4   4  32        2.29       -1.55      8.16 o 
   5   4  32       46.36       68.71      9.83 o 
   6   4  32        2.82        0.85      8.29 o 
   7   4  32      109.22      109.55     16.50 o 
   8   4  32       29.77       45.55     10.20 o 
   1   5  32      229.39      209.20     14.58 o 
   2   5  32      160.79      204.10     17.08 o 
   3   5  32       12.21       21.67      7.96 o 
   4   5  32       64.31       65.06     10.35 o 
   5   5  32      737.64      631.45     64.25 o 
   6   5  32      142.06      168.12     23.35 o 
   7   5  32      105.40      112.88     14.44 o 
   0   6  32       22.55       11.79     14.21 o 
   1   6  32      176.99      177.88     12.97 o 
   2   6  32      514.97      520.09     32.95 o 
   3   6  32        1.27       -0.35      7.99 o 
   4   6  32      350.43      370.72     30.09 o 
   5   6  32      373.71      384.08     32.27 o 
   6   6  32       64.55       60.88     11.79 o 
   7   6  32       15.31       26.18     12.39 o 
   1   7  32       73.02       54.71     11.21 o 
   2   7  32       93.01       99.83     12.03 o 
   3   7  32        8.22        9.04      8.27 o 
   4   7  32      119.16      161.67     22.93 o 
   5   7  32        0.03       -5.55      9.12 o 
   6   7  32      203.43      221.46     26.00 o 
   0   8  32        5.83       -5.05     23.78 o 
   1   8  32       32.97       35.50     10.66 o 
   2   8  32       28.86       48.21     11.12 o 
   3   8  32        9.59       17.13     10.76 o 
   4   8  32        0.22        5.61      9.12 o 
   5   8  32       30.88       34.88      9.25 o 
   1   9  32       10.21       15.42     14.04 o 
   2   9  32       17.10        5.98     14.46 o 
   3   9  32        0.11       -9.80      9.80 o 
   4   9  32      323.63      312.01     24.12 o 
   0  10  32      392.73      374.21     41.02 o 
   1  10  32      107.84      125.55     15.09 o 
   2  10  32        0.64        7.38     11.08 o 
   3  10  32       66.48       67.22     17.40 o 
   1   1  33     1460.33     1517.89     97.41 o 
   2   1  33      124.61      113.54     10.39 o 
   3   1  33       91.11       82.97     10.45 o 
   4   1  33      124.99      120.05     10.29 o 
   5   1  33        7.81       16.14      6.96 o 
   6   1  33       37.56       41.27      7.34 o 
   7   1  33        1.76        8.46      7.38 o 
   8   1  33       70.34       67.53     10.67 o 
   0   2  33     1475.13     1577.50    203.43 o 
   1   2  33       40.93       28.70      6.36 o 
   2   2  33      800.01      906.02     60.05 o 
   3   2  33       63.95       67.33      9.39 o 
   4   2  33      360.32      341.59     25.18 o 
   5   2  33        0.21       -4.33      7.71 o 
   6   2  33      120.87      139.92     11.16 o 
   7   2  33       30.17       35.90      8.52 o 
   8   2  33      246.09      326.60     43.23 o 
   1   3  33     1707.16     1623.46     60.33 o 
   2   3  33       46.30       35.95      7.46 o 
   3   3  33      352.38      317.80     18.86 o 
   4   3  33       17.19       26.94      7.99 o 
   5   3  33        7.29       -0.04      8.04 o 
   6   3  33       26.83       32.73      8.38 o 
   7   3  33      137.23      180.86     17.09 o 
   8   3  33       11.30       14.12      8.37 o 
   0   4  33        0.10       -7.22      7.74 o 
   1   4  33      474.20      427.43     22.81 o 
   2   4  33       23.10       31.06      7.14 o 
   3   4  33       59.95       70.16      8.96 o 
   4   4  33      121.85      121.78     13.74 o 
   5   4  33       58.84       45.88     11.60 o 
   6   4  33       26.47       25.70      9.40 o 
   7   4  33        0.33        2.86      9.19 o 
   1   5  33      122.61      106.34     12.45 o 
   2   5  33      179.90      163.73     13.97 o 
   3   5  33        2.76        1.46     11.31 o 
   4   5  33        7.50       -0.32      8.77 o 
   5   5  33       46.24       36.32      8.93 o 
   6   5  33       36.20       16.92     11.36 o 
   7   5  33        6.24       17.54      9.19 o 
   0   6  33       65.73       44.89     17.56 o 
   1   6  33       66.69       54.35     10.14 o 
   2   6  33      120.11      155.66     15.12 o 
   3   6  33        2.92       18.47      8.36 o 
   4   6  33      120.73      153.69     12.88 o 
   5   6  33       31.34       22.71      8.38 o 
   6   6  33      128.02      122.13     15.65 o 
   1   7  33        0.25       -7.56     11.79 o 
   2   7  33       17.82       -5.64     13.12 o 
   3   7  33       24.09       38.72     10.34 o 
   4   7  33        4.04       -8.15      9.36 o 
   5   7  33      271.90      324.31     38.06 o 
   6   7  33       31.31       47.22     10.31 o 
   0   8  33      880.22     1123.87     80.99 o 
   1   8  33        1.65        0.64     12.13 o 
   2   8  33       39.90       67.43     12.67 o 
   3   8  33       67.76       83.01     12.74 o 
   4   8  33       14.06       20.02      8.51 o 
   5   8  33      184.19      253.87     28.56 o 
   1   9  33       87.70       82.63     12.39 o 
   2   9  33       47.10       50.12     17.98 o 
   3   9  33       31.06       52.45     14.77 o 
   4   9  33        6.91       17.30     11.36 o 
   0  10  33       10.49       11.72     13.83 o 
   1  10  33        0.00        7.57     13.16 o 
   0   0  34     1328.10     1269.90    113.26 o 
   1   0  34       14.78       -3.83     11.30 o 
   2   0  34      343.59      359.07     26.43 o 
   3   0  34      272.89      253.09     37.91 o 
   4   0  34      165.96      186.43     40.69 o 
   5   0  34       32.92       49.17     10.97 o 
   6   0  34        6.17       11.59     10.95 o 
   7   0  34       34.69       46.29     14.15 o 
   8   0  34        4.95       -5.46     14.61 o 
   1   1  34       29.46       27.30      6.49 o 
   2   1  34      810.06      784.01     54.82 o 
   3   1  34       62.55       58.31      9.86 o 
   4   1  34       26.04       39.23      7.02 o 
   5   1  34       31.85       28.53      9.20 o 
   6   1  34       85.75       98.22     14.67 o 
   7   1  34       26.04       20.50      7.14 o 
   8   1  34        8.51       13.21      8.93 o 
   0   2  34        1.32       -2.90      7.99 o 
   1   2  34      147.95      174.27     15.19 o 
   2   2  34        2.22        0.91      8.09 o 
   3   2  34      274.72      283.78     18.01 o 
   4   2  34       32.96       42.00      7.90 o 
   5   2  34        0.17        5.65      7.41 o 
   6   2  34       10.75       13.41      6.98 o 
   7   2  34       18.63       17.65      9.82 o 
   8   2  34        1.19        0.85     10.05 o 
   1   3  34       19.91       20.20      7.84 o 
   2   3  34        0.75        2.14      6.40 o 
   3   3  34       20.03        9.44      7.82 o 
   4   3  34      332.94      357.79     24.22 o 
   5   3  34      101.65       97.12     12.49 o 
   6   3  34        2.78       -6.55      9.52 o 
   7   3  34        0.09        5.13      6.70 o 
   0   4  34       49.79       41.04     12.52 o 
   1   4  34       37.91       37.96      8.72 o 
   2   4  34       80.54       90.89     12.04 o 
   3   4  34       40.49       67.51     10.71 o 
   4   4  34        1.04        2.97      7.74 o 
   5   4  34       80.41       89.50     11.32 o 
   6   4  34      243.13      274.75     22.93 o 
   7   4  34        8.24        3.13     10.58 o 
   1   5  34       21.49       22.86      9.50 o 
   2   5  34       60.34       57.97      8.63 o 
   3   5  34       21.56       19.46      8.46 o 
   4   5  34      352.95      451.06     30.17 o 
   5   5  34       14.45       20.22     11.33 o 
   6   5  34        1.49       -2.71      8.32 o 
   7   5  34      108.37      112.57     14.51 o 
   0   6  34       62.27       61.57     15.73 o 
   1   6  34        0.36        1.90      8.69 o 
   2   6  34       22.97       28.96      9.90 o 
   3   6  34      337.73      375.90     27.62 o 
   4   6  34       85.48       95.39     11.89 o 
   5   6  34      144.78      179.08     24.24 o 
   6   6  34        3.21       -8.71      8.71 o 
   1   7  34        0.26       -0.22     10.10 o 
   2   7  34       31.68       16.63     15.28 o 
   3   7  34        6.90        8.93     11.54 o 
   4   7  34       32.16       43.92     10.17 o 
   5   7  34       11.41       10.69     10.71 o 
   0   8  34      167.87      151.34     22.22 o 
   1   8  34        7.26       10.24     16.88 o 
   2   8  34        9.08        2.10     10.78 o 
   3   8  34        6.70        3.42     13.72 o 
   4   8  34        2.31        8.74     14.27 o 
   1   9  34        0.07       -7.68     11.93 o 
   2   9  34        9.41        7.19     11.06 o 
   3   9  34        2.31       14.58     11.56 o 
   1   1  35       53.12       50.08      7.69 o 
   2   1  35        8.21       11.99      7.23 o 
   3   1  35      138.57      137.50     12.37 o 
   4   1  35      232.13      274.02     19.51 o 
   5   1  35       29.74       27.68      7.17 o 
   6   1  35        0.37        1.02      8.37 o 
   7   1  35       99.16      100.85     12.19 o 
   0   2  35      428.73      444.22     31.65 o 
   1   2  35        6.30       10.71      6.87 o 
   2   2  35      171.66      203.88     15.31 o 
   3   2  35       11.70       14.75     11.96 o 
   4   2  35        0.05       -1.61      8.35 o 
   5   2  35       77.04       69.07      7.57 o 
   6   2  35       24.47       33.97      9.74 o 
   7   2  35      177.38      246.88     25.37 o 
   1   3  35       58.83       75.55      9.09 o 
   2   3  35       18.96       15.59      6.79 o 
   3   3  35        8.92       13.31      6.75 o 
   4   3  35        8.11        8.14      7.23 o 
   5   3  35       15.74       17.82     11.86 o 
   6   3  35        2.08       -6.22      7.16 o 
   7   3  35      165.55      194.94     18.78 o 
   0   4  35      588.83      544.29     45.42 o 
   1   4  35        6.40       -8.07      9.16 o 
   2   4  35      577.59      601.56     36.19 o 
   3   4  35      149.29      181.35     14.87 o 
   4   4  35        0.65       -8.41      8.41 o 
   5   4  35       11.51        6.39      9.12 o 
   6   4  35       65.65       62.48     10.31 o 
   7   4  35      137.02      159.09     17.35 o 
   1   5  35       50.04       46.95     11.06 o 
   2   5  35      236.36      213.26     20.14 o 
   3   5  35       29.97       48.55     10.08 o 
   4   5  35       58.62       65.10     10.55 o 
   5   5  35       19.24       25.59      8.96 o 
   6   5  35       33.32       44.07      8.78 o 
   0   6  35      499.27      485.71     40.55 o 
   1   6  35       31.87       19.69     10.60 o 
   2   6  35       23.93       31.59     12.73 o 
   3   6  35      118.44      145.31     16.45 o 
   4   6  35       89.77      117.61     12.91 o 
   5   6  35       90.53      101.70     14.52 o 
   6   6  35       49.04       41.11      9.80 o 
   1   7  35      187.08      179.01     16.73 o 
   2   7  35       13.89       31.00     15.51 o 
   3   7  35       14.01       18.25     11.83 o 
   4   7  35      190.52      216.83     20.32 o 
   5   7  35      167.69      145.75     17.79 o 
   0   8  35       77.89      105.63     19.76 o 
   1   8  35       10.60        4.62     11.12 o 
   2   8  35      126.49      159.71     21.97 o 
   3   8  35       41.22       45.31     13.53 o 
   4   8  35       36.51       55.25     18.03 o 
   1   9  35       58.40       47.80     14.13 o 
   2   9  35      206.49      262.21     22.92 o 
   0   0  36        0.52      -13.99     13.99 o 
   1   0  36      149.65      131.95     24.82 o 
   2   0  36      970.10     1095.48    104.83 o 
   3   0  36      640.72      782.71    128.55 o 
   4   0  36       31.68       35.81      9.87 o 
   5   0  36       75.99      105.09     22.98 o 
   6   0  36       78.69       86.88     29.71 o 
   7   0  36       11.72        6.44      9.73 o 
   1   1  36       95.78      110.81     13.60 o 
   2   1  36      470.90      464.61     41.45 o 
   3   1  36      221.80      237.53     15.98 o 
   4   1  36      288.17      354.79     41.87 o 
   5   1  36        0.26       -2.66      6.38 o 
   6   1  36       90.44       77.76     10.53 o 
   7   1  36        0.08       -7.21      7.21 o 
   0   2  36       35.29       10.25     14.84 o 
   1   2  36        6.58        9.36      7.25 o 
   2   2  36      231.67      225.63     16.24 o 
   3   2  36      141.51      139.31     11.86 o 
   4   2  36       10.26        6.49      6.83 o 
   5   2  36       69.36       76.13      9.69 o 
   6   2  36       23.57       25.82      7.38 o 
   7   2  36       14.47       14.23      8.79 o 
   1   3  36      179.82      195.32     14.92 o 
   2   3  36        3.50       24.19      7.33 o 
   3   3  36      108.31      134.94     13.64 o 
   4   3  36       35.03       35.60      8.91 o 
   5   3  36        0.78        7.36      9.42 o 
   6   3  36       55.65       78.81      8.56 o 
   0   4  36      686.98      702.74     54.02 o 
   1   4  36       26.99       39.34     11.70 o 
   2   4  36      385.50      417.86     25.74 o 
   3   4  36      104.36      110.05     10.88 o 
   4   4  36       92.36      120.55     19.33 o 
   5   4  36       50.05       63.62     10.55 o 
   6   4  36        3.91       12.45      8.44 o 
   1   5  36       51.45       46.41     12.25 o 
   2   5  36      174.60      174.99     22.10 o 
   3   5  36       72.51       86.42     12.23 o 
   4   5  36      256.54      304.18     20.29 o 
   5   5  36       37.62       29.64      8.45 o 
   6   5  36      180.18      210.06     28.94 o 
   0   6  36       48.99       39.84     13.96 o 
   1   6  36       10.83       16.97      9.78 o 
   2   6  36       20.90       14.23     10.82 o 
   3   6  36       27.12       22.40     10.28 o 
   4   6  36        0.07        2.32      8.16 o 
   5   6  36        1.07        1.32      9.68 o 
   1   7  36      172.47      182.38     17.00 o 
   2   7  36       81.92      105.76     12.57 o 
   3   7  36       18.16       29.21     10.95 o 
   4   7  36        0.05      -13.09     13.49 o 
   0   8  36      120.08       92.82     21.73 o 
   1   8  36        6.00        4.55     12.36 o 
   2   8  36       49.18       54.54     12.96 o 
   3   8  36       18.21       19.18     12.44 o 
   1   1  37        3.17       -2.29      6.85 o 
   2   1  37       88.92      106.38     11.93 o 
   3   1  37       32.53       40.32      7.23 o 
   4   1  37       26.81       45.22      7.63 o 
   5   1  37       97.75      139.68     21.78 o 
   6   1  37       45.16       78.29     10.93 o 
   0   2  37       91.49      115.17     22.03 o 
   1   2  37       95.02      114.81     11.61 o 
   2   2  37       77.87       77.42      9.84 o 
   3   2  37      759.17      864.56     79.85 o 
   4   2  37      224.39      253.05     19.46 o 
   5   2  37       29.24       32.13      8.49 o 
   6   2  37       13.20       15.85      8.56 o 
   1   3  37       35.11       30.22      8.64 o 
   2   3  37        5.60        5.14      9.29 o 
   3   3  37       76.76       89.51     12.32 o 
   4   3  37        0.72        6.21      7.25 o 
   5   3  37      179.27      177.09     15.57 o 
   6   3  37      522.82      715.98     66.58 o 
   0   4  37      447.74      442.06     41.72 o 
   1   4  37       68.38       63.42     12.07 o 
   2   4  37      123.65      116.41     16.73 o 
   3   4  37      453.98      452.09     27.77 o 
   4   4  37       22.07       23.48      8.65 o 
   5   4  37       89.72      109.85     12.00 o 
   6   4  37        0.57       11.99      8.14 o 
   1   5  37       78.38       83.42     13.17 o 
   2   5  37       82.93       92.96     22.39 o 
   3   5  37      125.02      126.85     19.12 o 
   4   5  37       48.07       51.69     10.47 o 
   5   5  37       60.44       73.31     12.92 o 
   0   6  37      112.34       99.43     20.77 o 
   1   6  37        0.03       -6.09     13.81 o 
   2   6  37      101.76       75.76     17.47 o 
   3   6  37       19.33       14.70     12.15 o 
   4   6  37       32.72       22.43     11.87 o 
   1   7  37       53.31       53.59     11.44 o 
   2   7  37       34.81       24.52     15.62 o 
   3   7  37      228.11      321.77     33.37 o 
   0   8  37      105.28       96.78     23.83 o 
   1   8  37       63.21       96.40     12.64 o 
   0   0  38      589.58      768.13    170.20 o 
   1   0  38      216.19      249.95     55.20 o 
   2   0  38        4.75        6.74      8.27 o 
   3   0  38        2.95       10.93      9.69 o 
   4   0  38       13.00        6.77     12.63 o 
   5   0  38       11.02        2.05     11.31 o 
   6   0  38      253.73      401.57     69.86 o 
   1   1  38       42.41       34.41      8.73 o 
   2   1  38       16.62        4.29      7.09 o 
   3   1  38       14.72       10.64      7.58 o 
   4   1  38        0.18       -6.50      6.50 o 
   5   1  38       11.25       17.02      7.21 o 
   6   1  38       14.66       23.24      7.87 o 
   0   2  38      433.68      458.35     44.43 o 
   1   2  38       23.32       41.00     11.30 o 
   2   2  38       17.82       18.35      7.52 o 
   3   2  38       75.61       78.63     10.45 o 
   4   2  38        2.44       20.89      7.69 o 
   5   2  38        4.89       13.19      6.51 o 
   6   2  38        0.30       -7.55      7.55 o 
   1   3  38       81.75       92.70     12.00 o 
   2   3  38       35.85       26.67     10.14 o 
   3   3  38        0.00        8.14      8.74 o 
   4   3  38      103.91      123.55     13.44 o 
   5   3  38       29.06       28.35      9.38 o 
   0   4  38       91.80       68.20     21.23 o 
   1   4  38      360.84      330.70     25.96 o 
   2   4  38      104.07      132.59     15.76 o 
   3   4  38      102.33       95.77     13.05 o 
   4   4  38       78.34      101.42     11.93 o 
   5   4  38        8.00       17.96     10.33 o 
   1   5  38       17.61       25.71     11.28 o 
   2   5  38       57.24       59.50     13.06 o 
   3   5  38       20.94       15.67     10.54 o 
   4   5  38       31.78       30.09      9.86 o 
   0   6  38      234.67      218.86     32.19 o 
   1   6  38       29.17       37.71     11.27 o 
   2   6  38       25.85       39.44     11.31 o 
   3   6  38       26.15        0.76     12.69 o 
   4   6  38        4.46       21.00     14.92 o 
   1   7  38      222.72      246.37     27.12 o 
   2   7  38        8.06       16.07     11.31 o 
   1   1  39       12.08        8.73      7.56 o 
   2   1  39       42.40       45.13      7.06 o 
   3   1  39       10.74        8.03      7.31 o 
   4   1  39        0.52        9.38      7.27 o 
   5   1  39       11.54        3.13      7.33 o 
   0   2  39       96.94       90.63     18.19 o 
   1   2  39      118.54      116.30     16.77 o 
   2   2  39       14.21        7.45      8.06 o 
   3   2  39      548.07      692.07     59.58 o 
   4   2  39       18.76       28.67      7.76 o 
   5   2  39      194.58      238.36     22.75 o 
   1   3  39      570.28      527.06     34.26 o 
   2   3  39      197.54      235.98     29.15 o 
   3   3  39        0.02       -2.59      7.02 o 
   4   3  39      150.98      175.00     14.63 o 
   5   3  39        0.00        4.89      9.91 o 
   0   4  39       76.77       58.94     19.32 o 
   1   4  39        8.88       -1.45     11.02 o 
   2   4  39      674.84      713.56     36.90 o 
   3   4  39       58.38       56.40     13.33 o 
   4   4  39        6.31        0.18      8.26 o 
   1   5  39       77.79       87.91     14.21 o 
   2   5  39        3.97       -2.91     13.64 o 
   3   5  39       81.32       69.89     13.30 o 
   4   5  39        1.20       -5.57     13.46 o 
   0   6  39       14.59        4.35     16.10 o 
   1   6  39       25.53       21.75     10.16 o 
   2   6  39       16.98        2.86     10.70 o 
   3   6  39       32.22       21.43     11.91 o 
   0   0  40      348.18      339.18     63.09 o 
   1   0  40       65.12       58.71     24.36 o 
   2   0  40      383.73      506.02     55.54 o 
   3   0  40      390.73      504.66     42.26 o 
   4   0  40        9.66       13.54      9.54 o 
   5   0  40        2.64       -3.10      9.78 o 
   1   1  40      172.22      173.01     17.77 o 
   2   1  40        0.19        3.58      7.03 o 
   3   1  40        5.43       12.32      7.50 o 
   4   1  40       15.19       18.90      7.40 o 
   5   1  40        5.49       12.76      8.30 o 
   0   2  40       66.13       80.08     21.33 o 
   1   2  40       21.47       15.53     10.15 o 
   2   2  40       18.63       22.55      9.32 o 
   3   2  40      227.66      274.16     27.77 o 
   4   2  40       93.92      114.68     10.83 o 
   1   3  40       48.28       53.40     11.62 o 
   2   3  40       19.71        6.78      9.61 o 
   3   3  40       10.12        7.37     10.90 o 
   4   3  40        2.28       -1.74     11.32 o 
   0   4  40       20.42       14.53     15.41 o 
   1   4  40       30.95       46.08     13.22 o 
   2   4  40       38.31       69.33     12.35 o 
   3   4  40       58.91       68.66     14.87 o 
   1   5  40        0.11       17.17     10.67 o 
   2   5  40       69.30       58.02     11.68 o 
   3   5  40       49.67       50.94     13.22 o 
   0   6  40      326.99      393.82     43.91 o 
   1   6  40       37.57       31.04      9.90 o 
   1   1  41      115.28       95.48     15.80 o 
   2   1  41        8.21        8.22      8.48 o 
   3   1  41        7.48       13.64      7.70 o 
   4   1  41       86.77      111.68     11.70 o 
   0   2  41      141.91      143.61     21.60 o 
   1   2  41       92.76       80.11     13.62 o 
   2   2  41       57.55       77.54     15.77 o 
   3   2  41        6.89       -7.09     12.28 o 
   4   2  41       84.39      120.54     11.38 o 
   1   3  41       46.51       43.72     11.90 o 
   2   3  41        9.43        7.05     10.09 o 
   3   3  41       40.36       47.33     10.53 o 
   0   4  41      267.59      363.18     84.16 o 
   1   4  41       44.32       52.88     11.29 o 
   2   4  41        1.72        3.78      9.74 o 
   1   5  41        0.20       18.27      9.68 o 
   0   0  42        2.61       13.01     17.77 o 
   1   0  42      154.18      180.82     25.10 o 
   2   0  42        9.79       18.43     15.57 o 
   3   0  42       13.71       12.41      8.79 o 
   1   1  42       21.88       23.91     11.23 o 
   2   1  42        9.84        8.55      7.80 o 
   3   1  42        8.08       13.42      8.01 o 
   0   2  42       48.29       55.70     27.08 o 
   1   2  42      173.90      166.38     18.60 o 
   2   2  42      167.65      152.68     20.99 o 
   3   2  42        5.31        7.04      8.30 o 
   1   3  42        0.72       17.39     13.51 o 
   2   3  42       18.66        3.13      9.63 o 
   0   4  42       63.71       85.65     23.38 o 
   1   1  43        2.83       13.08     10.49 o 
   0   2  43       24.24        0.54     14.38 o 
   1   2  43       10.96        5.05     12.43 o 
                                                 
