# Supplementary material for: Crystal structures of four indole derivatives as possible cannabinoid allosteric antagonists
Source: Acta Crystallogr E Crystallogr Commun. 2015 May 20;71(Pt 6):654–9. doi: 10.1107/S2056989015008476 (PMC4459378; doi:10.1107/S2056989015008476)
Supplement: Supplementary file 3 [file e-71-00654-IIsup3.hkl]

# 
# h,k,l, Fc-squared, Fo-squared, sigma(Fo-squared) and status flag 
# 
data_II
_shelx_title ' 2013ncs0397' 
_shelx_refln_list_code          4 
_shelx_F_calc_maximum      166.52 
_exptl_crystal_F_000       696.00 
_reflns_d_resolution_high  0.7690 
 
loop_ 
 _symmetry_equiv_pos_as_xyz 
 'x, y, z' 
 '-x, y+1/2, -z+1/2' 
 '-x, -y, -z' 
 'x, -y-1/2, z-1/2' 
 
_cell_length_a     9.7223 
_cell_length_b    10.2804 
_cell_length_c    13.9652 
_cell_angle_alpha  90.000 
_cell_angle_beta   91.238 
_cell_angle_gamma  90.000 
 
_shelx_F_squared_multiplier     1.000 
 
loop_ 
 _refln_index_h 
 _refln_index_k 
 _refln_index_l 
 _refln_F_squared_calc 
 _refln_F_squared_meas 
 _refln_F_squared_sigma 
 _refln_observed_status 
   2   0   0     4679.23     4979.65     74.25 o 
   3   0   0     1517.49     1663.65     24.76 o 
   4   0   0     2358.82     2346.11     36.56 o 
   5   0   0     9495.08     9619.55     45.77 o 
   6   0   0      192.49      203.32      6.89 o 
   7   0   0      591.86      621.38     23.11 o 
   8   0   0     3215.76     3001.63     79.57 o 
   9   0   0      806.24      857.50     16.41 o 
  10   0   0       50.23       48.79      6.05 o 
  11   0   0      222.21      247.92     18.57 o 
  12   0   0      484.90      551.27     25.79 o 
   1   1   0     3840.19     4128.90     36.22 o 
   2   1   0     1315.22     1113.86     13.26 o 
   3   1   0     6925.94     7111.42     85.34 o 
   4   1   0      196.47      235.38      4.41 o 
   5   1   0     3867.90     3908.81     43.08 o 
   6   1   0     9672.30     9753.13     78.64 o 
   7   1   0     2096.06     1896.75     48.11 o 
   8   1   0       89.65      102.17      4.04 o 
   9   1   0      916.33      908.11     13.03 o 
  10   1   0     1354.15     1222.10     33.35 o 
  11   1   0      484.66      461.27     26.34 o 
  12   1   0       33.47       42.84     15.39 o 
   0   2   0     2361.04     2101.32     27.73 o 
   1   2   0    26096.74    27066.64    130.66 o 
   2   2   0      892.77      937.44     20.01 o 
   3   2   0     4614.12     4516.05     22.55 o 
   4   2   0    12918.48    12802.81     79.54 o 
   5   2   0      543.76      398.11     12.04 o 
   6   2   0      436.39      480.62      9.24 o 
   7   2   0     1814.21     1680.52     19.47 o 
   8   2   0     2811.96     2736.32     68.59 o 
   9   2   0      409.99      357.60      7.43 o 
  10   2   0       85.62       77.49     15.32 o 
  11   2   0      457.01      451.49     19.43 o 
  12   2   0      762.62      828.84     70.08 o 
   1   3   0     3899.26     4090.82     60.39 o 
   2   3   0    20409.83    22159.79    134.28 o 
   3   3   0     5869.36     5674.96     38.15 o 
   4   3   0        4.72       33.12      2.10 o 
   5   3   0     6128.44     6244.42     66.28 o 
   6   3   0     1841.86     1812.27     22.84 o 
   7   3   0     3870.64     3764.40     68.40 o 
   8   3   0       15.84       22.18      3.30 o 
   9   3   0      155.74      164.93      5.36 o 
  10   3   0      782.22      814.41     17.51 o 
  11   3   0      765.69      748.61     45.87 o 
  12   3   0        2.09       -7.15     10.28 o 
   0   4   0     2534.76     2166.78     28.87 o 
   1   4   0     5397.38     5388.64     34.44 o 
   2   4   0       70.25       98.32      2.82 o 
   3   4   0     1071.78      975.48     13.47 o 
   4   4   0     5211.46     4921.89     80.66 o 
   5   4   0     1378.76     1231.65     20.74 o 
   6   4   0       25.25       38.85      3.13 o 
   7   4   0     2110.88     2019.70     39.47 o 
   8   4   0     2764.79     2762.07     67.85 o 
   9   4   0      603.52      624.69     17.10 o 
  10   4   0      352.98      339.65      8.91 o 
  11   4   0      548.39      576.48     16.60 o 
  12   4   0      439.03      452.36     41.53 o 
   1   5   0     5977.52     5698.16     52.45 o 
   2   5   0     4922.73     4808.14     80.02 o 
   3   5   0    10317.69    10376.68    160.09 o 
   4   5   0      236.77      243.03      6.30 o 
   5   5   0     4784.15     4680.02     49.58 o 
   6   5   0     2295.69     2157.29     51.91 o 
   7   5   0      620.11      593.13     20.43 o 
   8   5   0      987.52      951.10     40.29 o 
   9   5   0      217.63      234.97     13.06 o 
  10   5   0      536.17      495.84     12.67 o 
  11   5   0      369.64      357.13     10.45 o 
   0   6   0     9648.05     8642.86    251.43 o 
   1   6   0     1200.13     1153.25     23.13 o 
   2   6   0       44.07       44.38      2.94 o 
   3   6   0      976.46      912.31     20.38 o 
   4   6   0     2294.00     2121.20     75.99 o 
   5   6   0     1753.74     1651.26     54.62 o 
   6   6   0       13.64       29.54      3.26 o 
   7   6   0     1253.24     1292.27     33.30 o 
   8   6   0     1150.26     1193.94     20.20 o 
   9   6   0      729.61      746.68     18.62 o 
  10   6   0       93.37       73.62      6.62 o 
  11   6   0      612.63      653.22     15.07 o 
   1   7   0     1533.37     1394.04     18.28 o 
   2   7   0     5643.00     5879.79     85.44 o 
   3   7   0      125.83       93.74      6.57 o 
   4   7   0      105.78      104.91      5.53 o 
   5   7   0      177.30      164.73      8.22 o 
   6   7   0     2834.90     2765.74     31.49 o 
   7   7   0     1588.61     1728.68     63.24 o 
   8   7   0       95.05       87.74      7.60 o 
   9   7   0      293.47      315.90     13.77 o 
  10   7   0      473.11      492.22     30.01 o 
   0   8   0     3618.62     3515.58     41.20 o 
   1   8   0     3002.45     2815.40     32.07 o 
   2   8   0       68.20       82.89      4.76 o 
   3   8   0     2713.95     2714.49     73.01 o 
   4   8   0     1094.75     1063.97     55.78 o 
   5   8   0      874.79      872.11     34.33 o 
   6   8   0       34.64       47.14      7.19 o 
   7   8   0      130.55      145.65      6.77 o 
   8   8   0     1410.22     1481.16     56.77 o 
   9   8   0       73.34       93.16      8.37 o 
  10   8   0        1.23       -1.48      7.92 o 
   1   9   0      140.34      153.25      5.78 o 
   2   9   0     1049.90     1000.00     17.41 o 
   3   9   0      313.87      325.91      8.51 o 
   4   9   0       35.30       48.39      5.69 o 
   5   9   0     1848.96     1785.16     21.43 o 
   6   9   0     1294.01     1362.03     68.19 o 
   7   9   0       14.02       24.53      6.94 o 
   8   9   0       12.90       13.85      8.18 o 
   9   9   0      351.38      331.22     12.69 o 
   0  10   0     1929.77     1898.33     25.33 o 
   1  10   0     1386.36     1417.97     23.00 o 
   2  10   0       41.80       42.00      4.89 o 
   3  10   0      147.24      157.14     14.93 o 
   4  10   0     1274.34     1339.92     34.08 o 
   5  10   0      687.24      664.82     29.06 o 
   6  10   0       55.22       52.16      8.21 o 
   7  10   0      139.70      152.64      9.89 o 
   8  10   0       93.19      123.09      9.82 o 
   1  11   0      627.88      674.93     11.09 o 
   2  11   0      529.16      538.71      9.84 o 
   3  11   0       59.61       70.08      6.72 o 
   4  11   0        0.13        7.46      5.64 o 
   5  11   0      215.40      176.17      8.37 o 
   6  11   0      703.37      688.35     42.32 o 
   7  11   0      189.36      262.66     12.40 o 
   0  12   0       91.80      132.76      9.70 o 
   1  12   0      359.79      363.89      8.72 o 
   2  12   0        9.64       18.10      7.86 o 
   3  12   0      309.94      323.41      9.72 o 
   4  12   0      147.39      160.57      7.97 o 
   5  12   0      174.24      212.87     10.34 o 
   1  13   0      190.40      224.76      9.56 o 
   2  13   0      447.94      518.69     16.37 o 
 -12   1   1        2.90       10.28     26.50 o 
 -11   1   1        0.60       -5.31      8.05 o 
 -10   1   1      115.36       97.36      7.61 o 
  -9   1   1      462.82      437.66      9.15 o 
  -8   1   1      190.26      210.18     10.00 o 
  -7   1   1        0.38        8.66      2.59 o 
  -6   1   1       85.72      119.11      5.27 o 
  -5   1   1        0.83        7.43      1.69 o 
  -4   1   1      546.87      701.52     21.38 o 
  -3   1   1       30.07       51.81      4.30 o 
  -2   1   1      921.24      981.54     18.88 o 
  -1   1   1     5265.76     5542.53     43.62 o 
   1   1   1     1233.13     1296.09     21.62 o 
   2   1   1        0.56       24.57      3.98 o 
   3   1   1       73.70       70.94      3.60 o 
   4   1   1       48.74       50.24      2.39 o 
   5   1   1       84.93      151.16     13.34 o 
   6   1   1        7.73       17.96      2.50 o 
   7   1   1      280.42      301.62     18.49 o 
   8   1   1      273.47      241.75     14.58 o 
   9   1   1        0.79        2.57      4.00 o 
  10   1   1       35.78       46.42      5.98 o 
  11   1   1        0.03       -0.41      6.68 o 
  12   1   1       54.78       82.60     11.78 o 
 -12   2   1       73.54       66.47     10.07 o 
 -11   2   1       34.27       22.15      6.41 o 
 -10   2   1      256.79      247.17      7.73 o 
  -9   2   1      375.02      400.44     25.02 o 
  -8   2   1      822.10      787.39     25.20 o 
  -7   2   1       35.77       28.30      2.95 o 
  -6   2   1       11.80       12.49      2.69 o 
  -5   2   1     1012.86     1111.84     31.31 o 
  -4   2   1       52.63       48.22      2.74 o 
  -3   2   1       13.29       15.22      2.01 o 
  -2   2   1      272.43      261.44      6.36 o 
  -1   2   1      204.53      186.30      3.32 o 
   0   2   1     1624.38     1849.45     25.47 o 
   1   2   1      632.14      501.94     15.54 o 
   2   2   1      221.45      258.04      4.55 o 
   3   2   1      250.52      302.10     17.16 o 
   4   2   1       68.05       91.99     10.79 o 
   5   2   1       63.75      111.84      4.75 o 
   6   2   1      314.94      325.96     12.39 o 
   7   2   1       13.81       28.66      3.14 o 
   8   2   1      249.56      274.52     17.35 o 
   9   2   1      325.45      316.13      8.85 o 
  10   2   1      184.85      185.94      6.10 o 
  11   2   1       40.79       61.59      8.72 o 
  12   2   1        8.27       -4.87      8.92 o 
 -12   3   1       58.93       41.99     12.40 o 
 -11   3   1      265.10      226.31     16.78 o 
 -10   3   1       25.17       27.45      5.39 o 
  -9   3   1      182.79      164.81      5.76 o 
  -8   3   1       46.53       58.08      3.87 o 
  -7   3   1       10.52       18.63      2.76 o 
  -6   3   1      354.07      339.93     13.49 o 
  -5   3   1      156.50      230.45      4.79 o 
  -4   3   1     1468.20     1705.82     40.34 o 
  -3   3   1        6.64       31.46      4.48 o 
  -2   3   1       90.28      179.32      7.38 o 
  -1   3   1      445.26      501.75      5.91 o 
   0   3   1     1011.64     1199.97     13.75 o 
   1   3   1      117.89      133.45      3.60 o 
   2   3   1     2482.33     3044.84     34.47 o 
   3   3   1      633.06      633.46     21.97 o 
   4   3   1      740.89      705.72     21.17 o 
   5   3   1       15.76       28.04      2.83 o 
   6   3   1        3.15       16.70      3.43 o 
   7   3   1      335.22      323.93      8.54 o 
   8   3   1      418.44      394.30      8.26 o 
   9   3   1      245.38      224.93     10.17 o 
  10   3   1       41.64       31.16      5.27 o 
  11   3   1       41.99       40.27      5.85 o 
  12   3   1        4.83        5.47      9.89 o 
 -12   4   1        0.43       -8.65     11.39 o 
 -11   4   1       14.74       27.21      6.97 o 
 -10   4   1        2.01        6.36      5.79 o 
  -9   4   1      334.00      343.70     22.85 o 
  -8   4   1       89.18      108.80      5.69 o 
  -7   4   1       64.34       73.86      3.85 o 
  -6   4   1     1006.51     1035.52     20.39 o 
  -5   4   1      164.62      215.03     14.42 o 
  -4   4   1      409.88      419.66     12.85 o 
  -3   4   1      496.39      587.69     12.84 o 
  -2   4   1      523.30      518.96     13.02 o 
  -1   4   1     1572.22     1778.58     18.59 o 
   0   4   1      903.31     1107.78     16.14 o 
   1   4   1      286.61      301.60      6.32 o 
   2   4   1      243.23      391.62      9.83 o 
   3   4   1       12.39       36.70      4.28 o 
   4   4   1       84.32      109.12      5.25 o 
   5   4   1      321.38      271.56      8.50 o 
   6   4   1      260.83      236.28      8.29 o 
   7   4   1     1929.73     1893.68     30.33 o 
   8   4   1      119.32      112.63     12.17 o 
   9   4   1       74.27       85.90      5.32 o 
  10   4   1      122.89      127.05      7.53 o 
  11   4   1      186.02      178.91      7.15 o 
  12   4   1       24.51       39.67      9.17 o 
 -11   5   1      150.11      118.09      7.22 o 
 -10   5   1       81.65       89.65      6.71 o 
  -9   5   1       13.07       10.08      6.08 o 
  -8   5   1      264.21      272.14     11.78 o 
  -7   5   1      353.47      345.93     13.31 o 
  -6   5   1       39.94       55.79      3.75 o 
  -5   5   1       36.73       55.91      4.09 o 
  -4   5   1      306.95      354.31     16.22 o 
  -3   5   1     2023.87     2399.93     33.89 o 
  -2   5   1      904.26     1060.23     17.75 o 
  -1   5   1      358.24      366.13     14.78 o 
   0   5   1     3049.48     3139.50     23.16 o 
   1   5   1     1162.86     1503.56     15.29 o 
   2   5   1       20.43       49.04      5.37 o 
   3   5   1      549.52      722.92     24.19 o 
   4   5   1      119.68      171.45      4.72 o 
   5   5   1      466.85      502.09     21.70 o 
   6   5   1      467.47      448.63     28.29 o 
   7   5   1        5.65        9.50      3.68 o 
   8   5   1        4.28       11.47      5.33 o 
   9   5   1       27.01       27.52      6.74 o 
  10   5   1      162.71      156.61      7.28 o 
  11   5   1      170.96      139.40      6.74 o 
 -11   6   1       26.38       40.45      6.58 o 
 -10   6   1        1.88        6.47      6.17 o 
  -9   6   1      245.22      226.92     14.58 o 
  -8   6   1      122.80      102.44      7.35 o 
  -7   6   1       96.68       87.06      6.03 o 
  -6   6   1       73.36       72.06      4.73 o 
  -5   6   1      400.93      363.13     19.29 o 
  -4   6   1     1497.75     1590.42     30.79 o 
  -3   6   1      185.28      191.71      5.00 o 
  -2   6   1       47.51       64.89      6.07 o 
  -1   6   1      542.84      571.03      8.98 o 
   0   6   1     1302.94     1488.48     15.64 o 
   1   6   1       86.06      103.88      3.27 o 
   2   6   1       36.01       56.75      4.49 o 
   3   6   1      481.32      507.06      8.69 o 
   4   6   1     1106.45     1131.52     13.57 o 
   5   6   1      187.19      200.34      5.97 o 
   6   6   1       38.01       39.42      3.79 o 
   7   6   1      403.15      432.17      9.78 o 
   8   6   1      134.23      135.29      8.89 o 
   9   6   1       17.23       14.83      6.56 o 
  10   6   1        6.30        1.68      7.87 o 
  11   6   1        2.89       -0.91      8.43 o 
 -10   7   1       82.98       77.34      6.96 o 
  -9   7   1        0.19        3.85      7.25 o 
  -8   7   1      143.61      134.36      8.00 o 
  -7   7   1      645.09      617.45     16.83 o 
  -6   7   1        4.02       15.68      5.14 o 
  -5   7   1      656.76      589.94     23.52 o 
  -4   7   1     1069.63     1028.92     55.74 o 
  -3   7   1      868.56      903.25     17.69 o 
  -2   7   1      283.83      328.77      8.86 o 
  -1   7   1      220.55      221.38      5.89 o 
   0   7   1        3.88       30.38      4.53 o 
   1   7   1     1155.61     1287.95     17.62 o 
   2   7   1      505.27      572.81     16.11 o 
   3   7   1      467.72      420.65     18.07 o 
   4   7   1      371.25      431.57     11.78 o 
   5   7   1      378.85      350.00     10.20 o 
   6   7   1      398.65      372.24     10.33 o 
   7   7   1       11.73       12.33      5.77 o 
   8   7   1        7.23        8.68      6.72 o 
   9   7   1      396.40      412.52     10.54 o 
  10   7   1      315.09      290.65      9.86 o 
 -10   8   1       93.09       88.91      8.75 o 
  -9   8   1       12.04       14.45      9.31 o 
  -8   8   1      633.00      669.38     22.93 o 
  -7   8   1      138.89      188.52     20.02 o 
  -6   8   1      472.23      437.12     14.87 o 
  -5   8   1      392.58      393.07     11.46 o 
  -4   8   1       70.41       75.95      6.38 o 
  -3   8   1      344.16      371.68     18.87 o 
  -2   8   1       10.64       40.26      5.53 o 
  -1   8   1     2010.31     2182.06     28.69 o 
   0   8   1      702.00      740.68     22.75 o 
   1   8   1      238.33      268.57     15.57 o 
   2   8   1      261.61      244.61      7.70 o 
   3   8   1     2242.54     2397.59     28.73 o 
   4   8   1      223.56      249.07     14.10 o 
   5   8   1      208.45      245.33     16.14 o 
   6   8   1      161.81      186.30     17.03 o 
   7   8   1      100.32      109.40     14.68 o 
   8   8   1      449.31      446.74     12.93 o 
   9   8   1      157.89      162.93      9.76 o 
  10   8   1       20.20       22.99      7.28 o 
  -9   9   1       15.64       14.27      7.93 o 
  -8   9   1      133.09      116.58     10.24 o 
  -7   9   1      116.60      113.00      9.68 o 
  -6   9   1      855.72      774.92     29.04 o 
  -5   9   1        2.67        7.20      6.27 o 
  -4   9   1      409.07      364.16      8.93 o 
  -3   9   1     1355.47     1320.40     27.47 o 
  -2   9   1       40.59       42.42      4.39 o 
  -1   9   1       21.61       23.38      4.40 o 
   0   9   1      353.11      337.20     15.03 o 
   1   9   1       38.76       38.50      4.63 o 
   2   9   1     1996.41     1899.83     30.59 o 
   3   9   1      550.84      563.81     11.53 o 
   4   9   1      356.47      364.96     18.64 o 
   5   9   1      333.33      304.90      9.97 o 
   6   9   1      186.84      179.59     15.45 o 
   7   9   1      370.82      371.21     11.42 o 
   8   9   1      256.75      263.25     11.18 o 
   9   9   1       88.91       72.98     10.62 o 
  -8  10   1        3.25       13.25     14.44 o 
  -7  10   1        0.68        3.75      6.36 o 
  -6  10   1       58.23       66.56      8.37 o 
  -5  10   1      464.71      482.79     11.10 o 
  -4  10   1      769.63      773.18     28.72 o 
  -3  10   1        4.88        7.47      5.74 o 
  -2  10   1      374.75      418.44     10.75 o 
  -1  10   1       34.17       53.70      5.85 o 
   0  10   1     2176.15     2281.09     20.10 o 
   1  10   1       19.33       21.91      5.01 o 
   2  10   1      817.23      888.61     19.89 o 
   3  10   1      624.18      620.84     13.01 o 
   4  10   1       51.55       61.68      6.42 o 
   5  10   1      222.57      216.00     26.94 o 
   6  10   1      119.83      121.22      9.52 o 
   7  10   1      212.25      215.64     15.03 o 
   8  10   1      334.96      286.03     10.95 o 
  -7  11   1      175.54      139.34      9.57 o 
  -6  11   1      129.22       88.75      7.89 o 
  -5  11   1        7.21        5.40      7.09 o 
  -4  11   1      160.99      153.18      6.57 o 
  -3  11   1      619.78      603.93     11.99 o 
  -2  11   1      220.81      221.46      6.77 o 
  -1  11   1       83.21       76.92      5.64 o 
   0  11   1      233.65      243.99      8.18 o 
   1  11   1      871.34      824.07     14.31 o 
   2  11   1      273.89      316.05      8.92 o 
   3  11   1      128.55      121.82      7.25 o 
   4  11   1        7.54        7.96      6.38 o 
   5  11   1      497.53      456.48     20.36 o 
   6  11   1      221.75      165.41      8.79 o 
   7  11   1       10.69       21.34     10.87 o 
  -5  12   1      271.30      242.35     12.54 o 
  -4  12   1       69.04       53.88      9.89 o 
  -3  12   1       57.58       43.79      6.93 o 
  -2  12   1       22.52       22.24      5.97 o 
  -1  12   1     1002.35      979.75     14.30 o 
   0  12   1       86.64       83.58      6.37 o 
   1  12   1        1.16        9.13      5.56 o 
   2  12   1      128.01      138.90      7.86 o 
   3  12   1       32.31       25.93      6.90 o 
   4  12   1      624.84      547.11     14.91 o 
   5  12   1       88.51       94.09      9.98 o 
  -2  13   1      847.10      796.49     24.01 o 
  -1  13   1       16.48       30.45      6.59 o 
   0  13   1      104.15      107.10      7.03 o 
   1  13   1      540.13      479.74     17.74 o 
   2  13   1      299.63      286.90     13.58 o 
 -12   0   2        6.65       21.30     14.47 o 
 -11   0   2      278.56      220.60     26.19 o 
 -10   0   2      971.05      940.13     67.53 o 
  -9   0   2     2170.82     2146.52     26.41 o 
  -8   0   2       14.35       29.63      5.50 o 
  -7   0   2      810.26      749.92     18.78 o 
  -6   0   2     1438.57     1288.18     16.30 o 
  -5   0   2     4375.38     4012.60     55.50 o 
  -4   0   2      682.54      523.56      7.53 o 
  -3   0   2     2021.96     2171.12     36.62 o 
  -2   0   2    23401.21    25217.56    831.58 o 
  -1   0   2    16927.74    18564.87    864.83 o 
   0   0   2     4782.92     5001.50     47.96 o 
   1   0   2      362.13      477.20      9.85 o 
   3   0   2    27730.09    26981.05    123.30 o 
   4   0   2     1304.45     1285.34     15.54 o 
   5   0   2      552.96      542.08     11.48 o 
   6   0   2     1156.08      986.87     26.22 o 
   7   0   2     4781.03     4309.67    109.92 o 
   8   0   2      126.85      105.12      5.31 o 
   9   0   2      225.27      211.01     13.34 o 
  10   0   2      732.75      731.04     20.67 o 
  11   0   2     1593.24     1523.18    155.02 o 
  12   0   2       60.73       47.46     17.13 o 
 -12   1   2      520.85      575.20     18.76 o 
 -11   1   2     1285.51     1382.28     25.00 o 
 -10   1   2      140.04      146.03      7.14 o 
  -9   1   2       26.31       22.94      4.29 o 
  -8   1   2     3113.07     3023.62     38.34 o 
  -7   1   2     3312.96     3141.76     38.06 o 
  -6   1   2     2555.81     2794.58     31.72 o 
  -5   1   2      117.48      108.78      4.67 o 
  -4   1   2    14371.48    14388.55    134.33 o 
  -3   1   2    13636.20    15098.46    165.10 o 
  -2   1   2     2534.30     2532.42     23.88 o 
  -1   1   2       37.54       39.32      2.79 o 
   0   1   2     4266.17     4122.60     27.51 o 
   1   1   2       92.88       98.70      6.15 o 
   2   1   2     1355.97     1343.04     12.86 o 
   3   1   2      666.44      755.35      9.56 o 
   4   1   2     7090.68     7014.14     68.03 o 
   5   1   2     8207.86     7957.42     90.74 o 
   6   1   2      662.45      575.81     18.64 o 
   7   1   2     1047.22     1049.46     27.61 o 
   8   1   2     3036.90     2961.58     62.45 o 
   9   1   2      892.46      919.96     15.35 o 
  10   1   2      732.39      709.95     23.71 o 
  11   1   2      113.12      141.42      8.29 o 
  12   1   2      389.04      410.22     16.57 o 
 -12   2   2       85.18      118.52     28.95 o 
 -11   2   2      453.34      421.83     12.69 o 
 -10   2   2     1165.40     1134.45     43.00 o 
  -9   2   2     1063.53     1061.52     15.45 o 
  -8   2   2     1392.63     1406.72     25.19 o 
  -7   2   2      363.30      305.95      5.97 o 
  -6   2   2     4216.41     3999.87     53.21 o 
  -5   2   2     5875.16     5487.62     53.98 o 
  -4   2   2       64.91       82.68      3.52 o 
  -3   2   2      798.58      621.44     13.97 o 
  -2   2   2     1256.36     1335.18     22.76 o 
   0   2   2     2536.40     2683.10     18.25 o 
   1   2   2    11193.25    11577.46     94.78 o 
   2   2   2     7849.19     8113.20     67.82 o 
   3   2   2    11348.79    11792.43    112.15 o 
   4   2   2     2325.61     2292.41     27.18 o 
   5   2   2       11.28       22.95      3.47 o 
   6   2   2     3018.95     2874.51     61.37 o 
   7   2   2     3711.97     3703.14     95.21 o 
   8   2   2      231.02      234.37      8.88 o 
   9   2   2      182.41      197.24      5.88 o 
  10   2   2      735.16      834.59     16.23 o 
  11   2   2      469.95      480.18     23.85 o 
  12   2   2      218.39      241.50     23.05 o 
 -12   3   2      330.15      357.25     25.68 o 
 -11   3   2      385.41      376.05     11.71 o 
 -10   3   2      106.81      115.14      6.26 o 
  -9   3   2      301.17      277.96      9.39 o 
  -8   3   2     1787.72     1605.65     58.95 o 
  -7   3   2     2590.22     2431.59     40.58 o 
  -6   3   2       82.02       79.15      3.79 o 
  -5   3   2      876.73      756.28     14.22 o 
  -4   3   2     7811.08     8380.08     56.83 o 
  -3   3   2     7209.90     6685.03     54.21 o 
  -2   3   2     5077.14     5313.72     46.97 o 
  -1   3   2      248.40      293.82      6.31 o 
   0   3   2    18726.86    18673.06    144.42 o 
   1   3   2     7624.10     7014.11     53.57 o 
   2   3   2     4753.85     4655.72     39.66 o 
   3   3   2     4572.29     4851.89     48.98 o 
   4   3   2     7790.33     8220.52    102.88 o 
   5   3   2     2362.11     2096.71     49.49 o 
   6   3   2     2230.01     2153.17     53.80 o 
   7   3   2      279.53      313.83      9.56 o 
   8   3   2     1083.79     1086.15     17.27 o 
   9   3   2     2381.52     2288.27     30.96 o 
  10   3   2      446.78      408.22     12.55 o 
  11   3   2        3.45       11.82      6.46 o 
  12   3   2      376.57      393.95     36.38 o 
 -12   4   2       94.30      102.05     17.93 o 
 -11   4   2       70.92       72.36      7.25 o 
 -10   4   2      479.83      485.20     16.24 o 
  -9   4   2     3242.13     3279.46     49.70 o 
  -8   4   2     2118.92     2267.38     40.09 o 
  -7   4   2      151.11      160.92      6.52 o 
  -6   4   2     3708.35     3476.74     76.46 o 
  -5   4   2     4067.26     3811.02     33.45 o 
  -4   4   2     1148.25     1146.52     13.85 o 
  -3   4   2     1181.51     1262.79     22.24 o 
  -2   4   2      882.34      660.89     11.39 o 
  -1   4   2     4304.60     4000.04     40.26 o 
   0   4   2     3923.40     3804.79     32.21 o 
   1   4   2     1839.39     1746.48     14.47 o 
   2   4   2     2144.38     1819.59     16.61 o 
   3   4   2     7942.64     8068.68     62.19 o 
   4   4   2      170.08      121.82      4.90 o 
   5   4   2       47.50       65.80      5.33 o 
   6   4   2     2090.99     1949.08     36.25 o 
   7   4   2     1158.67     1137.81     46.59 o 
   8   4   2     1132.19     1096.75     28.91 o 
   9   4   2      804.90      849.10     18.88 o 
  10   4   2     1412.37     1400.12     27.93 o 
  11   4   2      516.02      565.39     18.13 o 
 -11   5   2      303.15      322.64      9.45 o 
 -10   5   2       87.94       96.51      6.18 o 
  -9   5   2      965.65      947.82     29.32 o 
  -8   5   2      959.09      952.97     26.80 o 
  -7   5   2      538.47      531.55     24.07 o 
  -6   5   2      131.36      132.72      5.38 o 
  -5   5   2      311.45      259.01      8.12 o 
  -4   5   2     4530.75     4107.47    101.78 o 
  -3   5   2     8490.12     8615.44     58.07 o 
  -2   5   2     4048.65     4331.71     31.24 o 
  -1   5   2     2946.65     2850.64     21.39 o 
   0   5   2     4022.03     4106.44     34.99 o 
   1   5   2     9855.30     9614.98     66.65 o 
   2   5   2     1278.75     1220.25     14.71 o 
   3   5   2     1179.62     1248.35     27.04 o 
   4   5   2     5704.51     5535.81     33.23 o 
   5   5   2     3912.19     3753.98    136.51 o 
   6   5   2     1114.64     1081.17     41.46 o 
   7   5   2      361.40      356.30     16.45 o 
   8   5   2     1033.51     1074.47     35.09 o 
   9   5   2      951.07      959.52     33.54 o 
  10   5   2      416.26      413.86     20.48 o 
  11   5   2        8.79        4.97      6.26 o 
 -11   6   2        1.93        2.77      6.55 o 
 -10   6   2      753.91      805.72     18.27 o 
  -9   6   2     1732.03     1839.56     30.62 o 
  -8   6   2      619.80      600.02     11.75 o 
  -7   6   2      211.94      228.11     13.39 o 
  -6   6   2      629.47      619.75     18.32 o 
  -5   6   2     3230.73     3239.42     42.08 o 
  -4   6   2     1592.04     1435.66     27.02 o 
  -3   6   2      474.74      476.46      9.62 o 
  -2   6   2     6881.63     6369.04     92.13 o 
  -1   6   2     1211.73      922.81     11.83 o 
   0   6   2      229.00      164.07      4.33 o 
   1   6   2       72.43      104.28      3.70 o 
   2   6   2     6671.66     6491.95     90.51 o 
   3   6   2     2143.04     1724.75     46.37 o 
   4   6   2     1412.97     1237.31     31.08 o 
   5   6   2      448.50      418.77      8.81 o 
   6   6   2      209.33      190.27     14.55 o 
   7   6   2     3051.06     2929.22     59.79 o 
   8   6   2       43.20       43.51      5.69 o 
   9   6   2      261.37      259.01     10.12 o 
  10   6   2      658.59      641.52     13.29 o 
  11   6   2      264.07      258.93      9.35 o 
 -10   7   2      131.27      139.77      7.71 o 
  -9   7   2       36.00       41.43      8.05 o 
  -8   7   2     1165.72     1281.59     46.55 o 
  -7   7   2      823.41      862.35     27.70 o 
  -6   7   2      427.05      388.75      9.95 o 
  -5   7   2       78.66      104.51      4.90 o 
  -4   7   2     2718.62     2501.43     29.64 o 
  -3   7   2     4352.97     4062.92     94.71 o 
  -2   7   2      416.45      357.63      8.97 o 
  -1   7   2      316.41      298.19      8.08 o 
   0   7   2      867.14      791.85     16.66 o 
   1   7   2     2204.64     2020.19     21.90 o 
   2   7   2     1144.15     1115.24     24.03 o 
   3   7   2       40.77       40.42      3.83 o 
   4   7   2     3887.11     3719.23     77.50 o 
   5   7   2     2379.26     2335.38     47.40 o 
   6   7   2       44.99       51.62      5.57 o 
   7   7   2        2.22        8.37      5.24 o 
   8   7   2      960.00      955.52     40.57 o 
   9   7   2      610.71      597.68     29.23 o 
  10   7   2      174.65      198.94     21.64 o 
 -10   8   2      499.94      562.88     24.23 o 
  -9   8   2      289.54      328.53     10.70 o 
  -8   8   2        8.19       14.03      8.62 o 
  -7   8   2       15.60       18.35      7.65 o 
  -6   8   2     1428.53     1441.12     54.70 o 
  -5   8   2      898.47      982.15     19.01 o 
  -4   8   2      187.37      221.38     10.58 o 
  -3   8   2      116.95      110.63      5.80 o 
  -2   8   2     3012.63     3001.78     27.47 o 
  -1   8   2     3964.20     3692.13     75.41 o 
   0   8   2      198.40      190.46      6.18 o 
   1   8   2      732.55      680.58     17.17 o 
   2   8   2     2075.31     2025.26     45.17 o 
   3   8   2     3307.25     3226.09     87.85 o 
   4   8   2      819.87      827.52     28.93 o 
   5   8   2       76.30       87.13      6.29 o 
   6   8   2     1575.71     1608.67     56.99 o 
   7   8   2      252.56      291.64     20.28 o 
   8   8   2      295.45      306.61     14.82 o 
   9   8   2        3.83       15.94      6.96 o 
  -9   9   2        1.11       12.70     11.59 o 
  -8   9   2      372.12      443.79     18.06 o 
  -7   9   2     1152.46     1160.07     21.15 o 
  -6   9   2      598.19      585.89     11.60 o 
  -5   9   2      256.07      282.59      9.95 o 
  -4   9   2      416.99      411.49     13.29 o 
  -3   9   2     2197.29     2179.55     22.41 o 
  -2   9   2      181.26      135.67     11.33 o 
  -1   9   2      205.51      218.84      6.15 o 
   0   9   2     1504.85     1432.45     24.48 o 
   1   9   2      544.39      545.82     11.24 o 
   2   9   2       88.87       64.82      5.33 o 
   3   9   2      264.49      263.51      7.17 o 
   4   9   2       73.49       66.26      6.17 o 
   5   9   2     1447.86     1370.80     62.35 o 
   6   9   2      132.01      194.41     11.16 o 
   7   9   2      376.02      346.99     11.16 o 
   8   9   2      567.68      615.12     16.74 o 
   9   9   2      376.31      421.29     29.93 o 
  -8  10   2      122.14      110.07     10.28 o 
  -7  10   2        3.90       11.92      8.41 o 
  -6  10   2      843.02      981.07     39.15 o 
  -5  10   2      336.46      343.62     11.17 o 
  -4  10   2        5.39       10.05      5.79 o 
  -3  10   2       71.61       74.80      5.25 o 
  -2  10   2      721.62      805.97     25.99 o 
  -1  10   2     1267.06     1201.87     24.41 o 
   0  10   2      813.92      800.00     12.54 o 
   1  10   2      344.92      352.95      9.11 o 
   2  10   2     2461.71     2413.11     34.12 o 
   3  10   2      763.03      782.69     20.64 o 
   4  10   2      338.20      325.70      9.93 o 
   5  10   2        8.93       21.79      8.05 o 
   6  10   2      674.53      712.57     61.62 o 
   7  10   2      211.64      216.92     12.67 o 
   8  10   2       78.29       87.43      7.57 o 
  -7  11   2      803.14      859.06     37.54 o 
  -6  11   2       87.26       91.36      7.42 o 
  -5  11   2      143.27      182.89      9.21 o 
  -4  11   2      507.03      518.42     11.86 o 
  -3  11   2      234.34      256.36      7.53 o 
  -2  11   2      931.07      917.41     22.34 o 
  -1  11   2      262.67      273.44     11.95 o 
   0  11   2      108.25      112.04      6.15 o 
   1  11   2     1532.25     1628.25     19.74 o 
   2  11   2       40.22       45.26      6.31 o 
   3  11   2       49.25       40.54      5.92 o 
   4  11   2      412.66      440.06     22.69 o 
   5  11   2      174.58      219.62      9.61 o 
   6  11   2       72.98       73.59     10.24 o 
   7  11   2       23.04       15.02     14.54 o 
  -5  12   2      258.11      301.58     13.68 o 
  -4  12   2      232.08      257.41     10.58 o 
  -3  12   2        1.44       -1.82      7.27 o 
  -2  12   2      615.48      673.42     12.43 o 
  -1  12   2       74.43       91.08      7.45 o 
   0  12   2      155.46      158.57      7.63 o 
   1  12   2       37.95       52.95      8.02 o 
   2  12   2      246.39      289.34      9.93 o 
   3  12   2      223.62      224.89     11.69 o 
   4  12   2      232.41      270.62     10.75 o 
   5  12   2       97.28      109.01      8.71 o 
  -2  13   2       38.33       54.33      6.82 o 
  -1  13   2       46.57       65.11      7.24 o 
   0  13   2      312.49      372.21     12.14 o 
   1  13   2      300.87      324.80     11.81 o 
   2  13   2       43.53       58.51      9.72 o 
 -12   1   3        1.15        0.32     13.62 o 
 -11   1   3        0.31        7.25      6.48 o 
 -10   1   3        0.19        2.52      4.99 o 
  -9   1   3      116.59      112.11     10.99 o 
  -8   1   3       92.53      117.50     10.87 o 
  -7   1   3      238.57      227.72      7.26 o 
  -6   1   3       63.51       56.26      3.02 o 
  -5   1   3      343.01      348.92     18.21 o 
  -4   1   3       31.64       68.75      3.21 o 
  -3   1   3      349.20      453.99      6.72 o 
  -2   1   3        7.19        8.81      1.51 o 
  -1   1   3     1564.63     2046.12     47.88 o 
   0   1   3     2788.47     3091.66     36.48 o 
   1   1   3        1.35       12.53      1.57 o 
   2   1   3     3546.46     3836.27     40.78 o 
   3   1   3     1034.57     1023.18     16.37 o 
   4   1   3      234.82      352.67     10.32 o 
   5   1   3      749.14      881.40     26.87 o 
   6   1   3        1.64        0.53      3.46 o 
   7   1   3        0.32        6.10      3.41 o 
   8   1   3        0.61        8.35      3.49 o 
   9   1   3        6.46       17.97      3.72 o 
  10   1   3        2.06        6.51      4.95 o 
  11   1   3        1.20        9.72      7.33 o 
  12   1   3       22.62       10.99     11.59 o 
 -12   2   3        0.59       -4.61     11.46 o 
 -11   2   3        0.50       -0.36      8.34 o 
 -10   2   3       48.63       63.54      6.49 o 
  -9   2   3       72.95       85.94      5.47 o 
  -8   2   3      163.66      166.35      6.52 o 
  -7   2   3       54.88       53.64      6.89 o 
  -6   2   3      253.95      289.85     10.56 o 
  -5   2   3        6.96       12.71      2.17 o 
  -4   2   3        0.66       14.56      1.88 o 
  -3   2   3      143.69      192.82      9.74 o 
  -2   2   3     3902.27     3945.15     33.02 o 
  -1   2   3    20331.04    23131.69    184.75 o 
   0   2   3    10992.50    11992.82     73.41 o 
   1   2   3     2493.94     3092.04     29.76 o 
   2   2   3      971.06      970.24     28.01 o 
   3   2   3     2462.93     2385.18     45.22 o 
   4   2   3      379.91      348.61      7.05 o 
   5   2   3        2.18       13.97      2.41 o 
   6   2   3      648.56      721.24     38.86 o 
   7   2   3      364.38      309.82     22.04 o 
   8   2   3      342.65      318.02      9.36 o 
   9   2   3       11.77        8.77      4.33 o 
  10   2   3      172.54      169.62      8.36 o 
  11   2   3      128.38      148.21      9.06 o 
  12   2   3        0.39        5.81      8.98 o 
 -12   3   3       45.25       46.84      8.63 o 
 -11   3   3       15.47       14.62      7.88 o 
 -10   3   3      116.22      104.59     12.12 o 
  -9   3   3       27.16       35.42      5.83 o 
  -8   3   3      396.55      368.59     15.11 o 
  -7   3   3        0.40        2.10      3.17 o 
  -6   3   3      531.85      589.95     13.51 o 
  -5   3   3        7.92       16.53      2.59 o 
  -4   3   3        9.38       21.87      2.47 o 
  -3   3   3     1049.50     1218.74     16.68 o 
  -2   3   3     1573.98     1798.82     18.72 o 
  -1   3   3     4414.90     4796.48     42.97 o 
   0   3   3      904.87     1193.99     16.90 o 
   1   3   3      127.57      234.62     15.82 o 
   2   3   3       51.83       56.53      3.63 o 
   3   3   3      229.49      194.46     11.96 o 
   4   3   3      270.94      363.98     20.14 o 
   5   3   3     1616.27     1562.71     40.22 o 
   6   3   3       18.76       21.93      5.34 o 
   7   3   3      697.67      678.33     36.74 o 
   8   3   3      141.61      169.73     17.41 o 
   9   3   3       14.96       15.25      5.07 o 
  10   3   3       74.37       68.54      5.44 o 
  11   3   3       28.03       18.56      7.76 o 
  12   3   3        0.50        8.16      8.24 o 
 -11   4   3      218.98      167.45      8.63 o 
 -10   4   3      206.05      225.48     22.17 o 
  -9   4   3      145.64      147.21      6.16 o 
  -8   4   3      331.26      353.61     16.13 o 
  -7   4   3      873.47      834.99     43.55 o 
  -6   4   3      238.38      203.54     11.58 o 
  -5   4   3      484.09      540.38      8.16 o 
  -4   4   3     1199.05     1231.96     28.23 o 
  -3   4   3       93.01      110.67      4.05 o 
  -2   4   3     1530.07     1490.29     15.71 o 
  -1   4   3      950.02      988.61      8.34 o 
   0   4   3      637.27      707.99     15.43 o 
   1   4   3       73.09      122.41      4.41 o 
   2   4   3     1287.40     1388.91     11.91 o 
   3   4   3      882.99      909.82     36.02 o 
   4   4   3      858.98      832.59     15.62 o 
   5   4   3       13.61       14.22      3.58 o 
   6   4   3       19.23       41.97     11.56 o 
   7   4   3      298.84      329.18      9.83 o 
   8   4   3      100.82       90.71      7.84 o 
   9   4   3      102.32      122.53      8.52 o 
  10   4   3      303.20      264.57     11.84 o 
  11   4   3       11.98       11.89      6.90 o 
 -11   5   3        8.17        1.49      7.49 o 
 -10   5   3      107.44      104.78      7.53 o 
  -9   5   3      145.20      134.08      8.66 o 
  -8   5   3      195.55      190.58      9.80 o 
  -7   5   3      114.57       99.76      4.95 o 
  -6   5   3      672.76      692.20     10.01 o 
  -5   5   3      906.26      929.05     25.50 o 
  -4   5   3      849.23      919.35     36.40 o 
  -3   5   3        9.68       18.62      2.37 o 
  -2   5   3        9.23       22.34      2.52 o 
  -1   5   3      141.38      245.58      7.29 o 
   0   5   3      659.16      840.19     14.57 o 
   1   5   3      214.62      234.27      8.11 o 
   2   5   3      429.08      512.40      9.94 o 
   3   5   3     1831.89     2016.99     28.93 o 
   4   5   3     1349.02     1463.01     36.51 o 
   5   5   3       35.92       42.08      3.32 o 
   6   5   3        1.18        9.43      5.47 o 
   7   5   3        3.27       15.52      5.31 o 
   8   5   3       66.16       77.00      9.57 o 
   9   5   3      228.08      201.74     11.11 o 
  10   5   3       58.77       45.41      8.52 o 
  11   5   3       84.41       76.91      8.08 o 
 -11   6   3       14.15       10.97      6.61 o 
 -10   6   3      154.85      151.44      8.56 o 
  -9   6   3       46.73       42.11      6.45 o 
  -8   6   3      130.60      147.38      6.29 o 
  -7   6   3      184.15      179.31      9.46 o 
  -6   6   3      457.15      472.85     16.11 o 
  -5   6   3      433.41      465.58     11.21 o 
  -4   6   3      450.90      432.73     19.30 o 
  -3   6   3      386.95      394.36     15.91 o 
  -2   6   3      705.53      804.24     10.54 o 
  -1   6   3      867.82      917.18     21.84 o 
   0   6   3       42.51       64.89      3.86 o 
   1   6   3      275.16      380.15     10.99 o 
   2   6   3      399.70      450.70     17.97 o 
   3   6   3     1018.13     1045.83     24.46 o 
   4   6   3        0.54       15.45      3.16 o 
   5   6   3        4.80        6.76      4.35 o 
   6   6   3     1320.11     1274.15     44.49 o 
   7   6   3       52.00       57.78      6.16 o 
   8   6   3       55.37       54.44      6.09 o 
   9   6   3       23.89       35.78      7.19 o 
  10   6   3       33.77       26.19      8.44 o 
  11   6   3       11.00        2.71      7.55 o 
 -10   7   3        7.87       20.43      8.15 o 
  -9   7   3      458.02      422.36     18.21 o 
  -8   7   3      204.26      208.87      8.54 o 
  -7   7   3       50.64       37.99      6.26 o 
  -6   7   3       17.67       17.17      5.64 o 
  -5   7   3        6.24       14.58      4.38 o 
  -4   7   3     1805.41     1677.81     43.14 o 
  -3   7   3       15.85       22.97      3.39 o 
  -2   7   3        0.83       16.78      2.79 o 
  -1   7   3     1603.57     1615.63     31.84 o 
   0   7   3      507.12      519.70     12.21 o 
   1   7   3       39.16       34.18      3.98 o 
   2   7   3      105.03       89.18      4.33 o 
   3   7   3      559.55      525.46     19.60 o 
   4   7   3      630.06      601.34     24.41 o 
   5   7   3       65.58       70.16      5.53 o 
   6   7   3      140.08      138.01      6.90 o 
   7   7   3      326.42      321.88     11.59 o 
   8   7   3      316.79      271.46     13.98 o 
   9   7   3       92.33       87.37      9.12 o 
  10   7   3       17.09       17.62      7.71 o 
  -9   8   3        1.31        8.49      7.26 o 
  -8   8   3       42.90       39.11      8.68 o 
  -7   8   3      446.33      423.77     11.45 o 
  -6   8   3      211.65      215.99     14.50 o 
  -5   8   3      162.25      169.79      8.94 o 
  -4   8   3       47.63       51.22      5.94 o 
  -3   8   3      834.66      915.47     24.69 o 
  -2   8   3      214.21      278.83      9.40 o 
  -1   8   3     1466.90     1339.66     28.97 o 
   0   8   3      116.45      111.71      5.31 o 
   1   8   3      399.56      429.82      9.76 o 
   2   8   3     2623.17     2623.10     37.84 o 
   3   8   3      117.11      125.47      7.86 o 
   4   8   3       81.32       79.00      5.44 o 
   5   8   3       84.41      111.83      6.84 o 
   6   8   3      134.25      121.24      7.64 o 
   7   8   3      434.19      439.29     12.17 o 
   8   8   3        3.38        7.56      7.38 o 
   9   8   3        1.08        3.84      6.76 o 
  -9   9   3       84.56       92.99      9.62 o 
  -8   9   3      670.51      629.95     16.00 o 
  -7   9   3       32.10       23.29      8.14 o 
  -6   9   3       25.76       43.79      7.34 o 
  -5   9   3      162.03      184.71     16.54 o 
  -4   9   3      482.82      476.86      9.82 o 
  -3   9   3      888.37      869.24     22.51 o 
  -2   9   3      391.48      407.10     20.92 o 
  -1   9   3      791.79      822.92     12.94 o 
   0   9   3      233.66      252.44      6.71 o 
   1   9   3       68.51       85.89      5.58 o 
   2   9   3       45.31       45.89      6.19 o 
   3   9   3       81.51       93.94      6.12 o 
   4   9   3      346.46      336.56      9.11 o 
   5   9   3     1066.87     1004.68     27.45 o 
   6   9   3       39.57       37.56      8.05 o 
   7   9   3      239.55      237.52      9.84 o 
   8   9   3      225.02      198.34      9.42 o 
   9   9   3       83.63       71.85      7.64 o 
  -8  10   3      250.63      279.88     19.25 o 
  -7  10   3      285.80      274.07     11.88 o 
  -6  10   3      159.98      121.45      9.58 o 
  -5  10   3        2.62       -5.62      5.62 o 
  -4  10   3       19.21        7.31      5.80 o 
  -3  10   3      108.02      115.84      5.61 o 
  -2  10   3     1217.96     1175.42     24.12 o 
  -1  10   3      747.73      691.12     17.80 o 
   0  10   3      179.39      184.29      6.29 o 
   1  10   3      283.70      290.11      8.10 o 
   2  10   3      472.61      488.66     10.10 o 
   3  10   3      284.06      255.13      9.06 o 
   4  10   3       78.65       89.21     16.49 o 
   5  10   3      320.36      269.72     24.96 o 
   6  10   3       90.90       92.79      9.57 o 
   7  10   3      336.26      317.91     11.52 o 
   8  10   3       11.41       24.25      8.91 o 
  -6  11   3       20.54        4.94     10.67 o 
  -5  11   3      634.52      637.36     14.77 o 
  -4  11   3      499.07      447.54     17.24 o 
  -3  11   3       69.14       61.80      6.79 o 
  -2  11   3       15.21       21.38      5.83 o 
  -1  11   3      319.01      346.84      9.02 o 
   0  11   3      437.51      423.32     10.79 o 
   1  11   3      585.28      508.23     19.75 o 
   2  11   3        7.17       14.99      6.19 o 
   3  11   3       88.93       89.60      7.58 o 
   4  11   3      847.02      812.99     20.23 o 
   5  11   3      303.81      299.91     37.01 o 
   6  11   3        1.40       11.08      8.34 o 
  -5  12   3      227.08      217.39     12.86 o 
  -4  12   3      317.47      365.94     11.83 o 
  -3  12   3      302.08      365.96     11.89 o 
  -2  12   3       96.42       97.34      6.85 o 
  -1  12   3       71.30       66.12      7.93 o 
   0  12   3      111.19      103.99     16.47 o 
   1  12   3      317.38      296.83      9.86 o 
   2  12   3      373.67      343.44     14.40 o 
   3  12   3       50.66       50.97      8.11 o 
   4  12   3        0.04       -5.98      9.13 o 
   5  12   3      155.37      134.21     13.39 o 
  -2  13   3        0.13       10.75      6.88 o 
  -1  13   3      270.84      249.63     14.54 o 
   0  13   3      695.47      642.79     37.48 o 
   1  13   3      129.08       99.73      7.82 o 
   2  13   3        7.55       10.46     11.75 o 
 -12   0   4      639.21      619.07     33.17 o 
 -11   0   4     1397.98     1375.61     43.85 o 
 -10   0   4      164.54      159.05     10.77 o 
  -9   0   4      509.40      563.37     16.82 o 
  -8   0   4     1333.07     1119.64     23.63 o 
  -7   0   4     2138.92     1832.13     21.71 o 
  -6   0   4     6461.14     6334.16     71.64 o 
  -5   0   4     1260.78     1210.84     12.78 o 
  -4   0   4     4455.75     4461.63     68.09 o 
  -3   0   4      780.44      737.56     10.02 o 
  -2   0   4      213.81      230.37     23.81 o 
  -1   0   4    20323.68    23705.17    576.71 o 
   2   0   4    14270.55    15365.41    174.79 o 
   3   0   4      766.81      963.88     16.07 o 
   4   0   4     2238.10     1911.21     32.88 o 
   5   0   4    10011.05     9804.70     99.11 o 
   6   0   4     2682.75     2606.31     32.77 o 
   7   0   4       44.23       72.32      6.59 o 
   8   0   4       94.48       89.97     12.62 o 
   9   0   4     2496.94     2346.97     93.79 o 
  10   0   4      727.92      777.39     19.22 o 
  11   0   4       24.62       21.84      9.37 o 
  12   0   4      128.34      147.84     19.25 o 
 -12   1   4      555.15      593.76     22.79 o 
 -11   1   4       15.34       14.55      6.50 o 
 -10   1   4       98.29       93.11      6.99 o 
  -9   1   4     2459.69     2364.56     46.85 o 
  -8   1   4     1884.13     1880.34     36.05 o 
  -7   1   4      193.38      209.12      8.41 o 
  -6   1   4     1338.06     1189.45     13.82 o 
  -5   1   4    12673.67    13634.24     70.50 o 
  -4   1   4     5266.97     5527.47     39.20 o 
  -3   1   4      118.44      145.43      3.31 o 
  -2   1   4      570.02      475.20     18.64 o 
  -1   1   4    24951.51    27527.11    132.74 o 
   0   1   4     5605.82     4994.47    103.00 o 
   1   1   4      510.01      497.14     10.68 o 
   2   1   4       28.17       41.24      9.21 o 
   3   1   4     2951.59     2616.16     17.66 o 
   4   1   4     1819.55     1742.87     34.02 o 
   5   1   4     1154.87     1189.87     19.71 o 
   6   1   4     1984.78     2135.05     41.36 o 
   7   1   4     4093.01     3964.29     86.52 o 
   8   1   4      953.70      921.54     14.10 o 
   9   1   4      124.29      118.67      5.33 o 
  10   1   4      404.39      401.01     11.69 o 
  11   1   4      873.64      962.73     40.60 o 
  12   1   4      314.85      314.50     13.98 o 
 -12   2   4      208.09      186.70     10.78 o 
 -11   2   4      630.30      618.51     36.69 o 
 -10   2   4     1257.65     1290.26     22.33 o 
  -9   2   4        5.88        8.46      5.70 o 
  -8   2   4      948.05      924.08     34.48 o 
  -7   2   4     4750.05     4579.90    141.67 o 
  -6   2   4     1522.86     1404.21     26.23 o 
  -5   2   4      685.50      633.59      8.95 o 
  -4   2   4     1827.71     1805.51     34.77 o 
  -3   2   4     4718.08     4270.50     25.78 o 
  -2   2   4    13797.52    14465.27    196.92 o 
  -1   2   4     1693.15     1859.61     18.04 o 
   0   2   4     2156.39     2021.23     32.21 o 
   1   2   4    11555.20    11878.13    128.77 o 
   2   2   4    13271.96    13397.23    105.60 o 
   3   2   4        3.27       17.04      2.16 o 
   4   2   4     3510.39     3649.37     60.46 o 
   5   2   4     2785.94     2571.55     42.95 o 
   6   2   4     4870.52     4730.75     49.57 o 
   7   2   4      373.99      372.42     13.32 o 
   8   2   4     1138.39     1057.33     41.01 o 
   9   2   4      455.18      498.05      8.97 o 
  10   2   4      925.74      922.03     22.12 o 
  11   2   4        2.08       -3.07      7.03 o 
  12   2   4       75.66       82.53      8.17 o 
 -12   3   4      503.44      541.76     28.09 o 
 -11   3   4       61.61       65.06      7.47 o 
 -10   3   4      681.56      623.38     42.98 o 
  -9   3   4      714.64      651.50     13.85 o 
  -8   3   4      633.88      622.01     15.76 o 
  -7   3   4       26.06       27.70      4.69 o 
  -6   3   4     1193.28     1043.45     14.26 o 
  -5   3   4     3050.23     2725.46     62.55 o 
  -4   3   4     4337.12     4657.77     41.89 o 
  -3   3   4     1187.13     1379.24     15.36 o 
  -2   3   4     8835.93     9333.91     71.66 o 
  -1   3   4    17067.42    16503.63    100.92 o 
   0   3   4     2917.73     3031.09     33.64 o 
   1   3   4     1249.33     1282.08     14.47 o 
   2   3   4     1510.07     1382.98     19.83 o 
   3   3   4     7647.03     7569.33     88.88 o 
   4   3   4     4809.64     4441.14     59.18 o 
   5   3   4       50.81       60.22      3.33 o 
   6   3   4      997.73      941.70     14.15 o 
   7   3   4     4143.32     4287.77     62.59 o 
   8   3   4      881.73      937.60     16.87 o 
   9   3   4      117.81      128.98      6.95 o 
  10   3   4      101.62      113.06      5.52 o 
  11   3   4      517.31      499.20     25.93 o 
 -11   4   4      343.78      357.93     13.40 o 
 -10   4   4     1301.61     1357.51     28.11 o 
  -9   4   4      123.99      113.24      6.34 o 
  -8   4   4      941.45      891.60     19.23 o 
  -7   4   4     2729.59     2681.93     54.39 o 
  -6   4   4     5607.30     5619.03     41.17 o 
  -5   4   4     1393.34     1348.26     16.61 o 
  -4   4   4     3227.37     2884.37     43.02 o 
  -3   4   4     5229.87     4631.13     97.45 o 
  -2   4   4     2069.82     1699.45     19.16 o 
  -1   4   4       13.40       18.99      2.25 o 
   0   4   4      350.64      365.79      8.70 o 
   1   4   4     3826.39     3543.85     36.55 o 
   2   4   4     5171.81     4633.50     40.94 o 
   3   4   4      940.92     1017.92     22.84 o 
   4   4   4     1623.34     1499.46     29.73 o 
   5   4   4     1879.58     1791.89     46.61 o 
   6   4   4     3105.89     3039.35     76.95 o 
   7   4   4       51.79       59.78      5.44 o 
   8   4   4      427.94      447.49     10.28 o 
   9   4   4      851.52      856.26     19.29 o 
  10   4   4      328.08      360.72     15.66 o 
  11   4   4        1.03       -2.81      8.25 o 
 -11   5   4      133.90      123.22      8.31 o 
 -10   5   4       90.33       85.58      7.91 o 
  -9   5   4     1751.93     1801.92     18.96 o 
  -8   5   4      267.14      276.39      7.95 o 
  -7   5   4     1025.25     1018.81     18.17 o 
  -6   5   4      195.82      255.36     10.93 o 
  -5   5   4     1799.30     1656.05     22.17 o 
  -4   5   4     3649.61     3366.40     54.10 o 
  -3   5   4       34.46       28.80      4.62 o 
  -2   5   4     3516.64     3470.30     42.65 o 
  -1   5   4     6182.33     5697.52     50.06 o 
   0   5   4    10068.17    10494.40     89.45 o 
   1   5   4       92.41      160.06      4.95 o 
   2   5   4     1079.44     1078.12     26.90 o 
   3   5   4     5304.02     5405.62     61.38 o 
   4   5   4     2624.22     2397.32     34.76 o 
   5   5   4      244.60      200.85      9.79 o 
   6   5   4     3175.56     3212.87     58.23 o 
   7   5   4      906.77      918.93     41.12 o 
   8   5   4     1690.99     1647.60     50.45 o 
   9   5   4       65.71       83.21      8.16 o 
  10   5   4      153.22      180.08      8.49 o 
  11   5   4      333.96      321.09     18.71 o 
 -10   6   4      306.86      326.09     16.27 o 
  -9   6   4      140.16      172.02      7.75 o 
  -8   6   4      296.88      379.33     16.26 o 
  -7   6   4     2585.51     2586.67     46.20 o 
  -6   6   4     2655.50     2667.06     30.24 o 
  -5   6   4      180.44      196.76      7.93 o 
  -4   6   4      738.34      620.19     16.98 o 
  -3   6   4     2723.41     2484.18     39.35 o 
  -2   6   4     2751.05     2416.96     31.16 o 
  -1   6   4      143.83      138.94      4.39 o 
   0   6   4     2588.63     2279.67     49.21 o 
   1   6   4     2861.71     2512.51     63.13 o 
   2   6   4     2947.14     2886.03     74.62 o 
   3   6   4       63.27       55.76      3.80 o 
   4   6   4      956.29      846.31     31.10 o 
   5   6   4     2200.40     2072.88     49.32 o 
   6   6   4      495.02      511.49     20.29 o 
   7   6   4      277.29      277.11     16.86 o 
   8   6   4       12.91       20.11      5.26 o 
   9   6   4     1468.88     1434.89     61.26 o 
  10   6   4      330.95      382.11     27.41 o 
 -10   7   4      207.54      235.99     14.32 o 
  -9   7   4      250.31      283.57     18.08 o 
  -8   7   4      680.25      705.62     21.72 o 
  -7   7   4      493.14      490.75     17.31 o 
  -6   7   4     1775.88     1659.44     39.97 o 
  -5   7   4     2491.09     2423.18     79.81 o 
  -4   7   4      971.65      869.16     25.59 o 
  -3   7   4       33.97       30.96      3.39 o 
  -2   7   4      602.58      598.47      8.16 o 
  -1   7   4     2834.58     2655.92     51.43 o 
   0   7   4     1442.17     1277.91     35.82 o 
   1   7   4     2645.83     2531.70     26.98 o 
   2   7   4     1285.35     1199.61     24.70 o 
   3   7   4     3368.49     2834.03     77.31 o 
   4   7   4      831.13      733.12     38.76 o 
   5   7   4       34.66       32.15      6.52 o 
   6   7   4      130.02      125.05      7.73 o 
   7   7   4     2000.70     1978.98     79.25 o 
   8   7   4      447.60      442.73     25.32 o 
   9   7   4        1.01       11.36      7.75 o 
  10   7   4      112.82      109.05      7.22 o 
  -9   8   4        2.80        7.23      7.75 o 
  -8   8   4      198.13      224.75     17.25 o 
  -7   8   4      815.73      911.06     18.93 o 
  -6   8   4      605.78      649.51     24.72 o 
  -5   8   4        3.47       14.63      5.36 o 
  -4   8   4       41.69       67.83      4.74 o 
  -3   8   4     3251.71     3228.44     30.10 o 
  -2   8   4      496.52      414.86     14.26 o 
  -1   8   4       43.13       38.08      3.69 o 
   0   8   4      806.86      800.42     18.83 o 
   1   8   4     5159.33     5006.45     64.42 o 
   2   8   4     1639.72     1440.76     40.10 o 
   3   8   4      103.30      131.51      6.46 o 
   4   8   4      561.25      585.09     29.64 o 
   5   8   4     1121.71     1080.20     44.10 o 
   6   8   4      860.73      885.08     29.74 o 
   7   8   4      385.29      383.31     25.09 o 
   8   8   4      389.94      391.13     25.62 o 
   9   8   4      364.22      354.63     13.68 o 
  -8   9   4      305.30      372.78     12.39 o 
  -7   9   4      103.44       84.16     12.60 o 
  -6   9   4      334.17      362.82     13.20 o 
  -5   9   4      865.58      903.06     17.91 o 
  -4   9   4     1588.07     1539.90     43.26 o 
  -3   9   4      291.85      273.06      6.71 o 
  -2   9   4      587.27      585.30     10.26 o 
  -1   9   4     1284.89     1200.79     18.02 o 
   0   9   4     1459.41     1341.34     15.59 o 
   1   9   4        1.99        1.15      4.54 o 
   2   9   4       62.91       69.76      5.79 o 
   3   9   4      156.55      139.96      8.36 o 
   4   9   4     1001.40      989.74     29.41 o 
   5   9   4        0.40       15.71      8.02 o 
   6   9   4      277.77      243.83     11.87 o 
   7   9   4      567.30      615.46     28.55 o 
   8   9   4      213.97      252.30     22.02 o 
  -7  10   4      341.69      392.84     17.20 o 
  -6  10   4      242.77      264.97     11.74 o 
  -5  10   4      100.25      125.47      8.16 o 
  -4  10   4      371.58      403.71     14.67 o 
  -3  10   4      674.98      660.85     15.82 o 
  -2  10   4      310.42      364.60      8.05 o 
  -1  10   4       12.20        3.38      5.23 o 
   0  10   4      439.76      410.85     11.98 o 
   1  10   4     2015.17     1963.80     42.31 o 
   2  10   4      182.04      170.19      6.83 o 
   3  10   4      406.88      385.86      9.23 o 
   4  10   4      278.98      227.47     18.03 o 
   5  10   4     2128.39     2284.21    104.97 o 
   6  10   4      296.70      324.32     16.96 o 
   7  10   4        8.85       12.00      8.17 o 
  -6  11   4      127.55      162.02     11.24 o 
  -5  11   4      571.44      676.14     22.75 o 
  -4  11   4      456.65      452.53     11.56 o 
  -3  11   4       34.46       34.25      6.30 o 
  -2  11   4      284.64      327.30     15.61 o 
  -1  11   4      550.13      613.19     12.69 o 
   0  11   4      910.70      852.23     15.36 o 
   1  11   4        0.57       11.12      5.89 o 
   2  11   4      386.05      402.01     13.61 o 
   3  11   4       78.97       85.15      8.56 o 
   4  11   4      238.44      242.83     27.12 o 
   5  11   4       18.00       24.69      8.64 o 
   6  11   4      300.95      312.70     19.12 o 
  -4  12   4       14.40       17.90      7.03 o 
  -3  12   4       67.38      100.46      8.71 o 
  -2  12   4      961.31      979.91     17.37 o 
  -1  12   4        3.89        8.86      6.80 o 
   0  12   4      207.58      233.73      9.13 o 
   1  12   4      105.94      111.34      8.05 o 
   2  12   4      287.19      314.60     13.41 o 
   3  12   4       63.80       59.18      8.13 o 
   4  12   4      132.94      122.24     10.16 o 
  -1  13   4      138.80      176.86     13.89 o 
   0  13   4      305.92      356.43     12.78 o 
 -12   1   5        1.74        2.59      8.29 o 
 -11   1   5      250.87      248.84     12.45 o 
 -10   1   5      220.64      239.27     22.83 o 
  -9   1   5      218.12      244.63     19.90 o 
  -8   1   5       90.50       96.58      4.88 o 
  -7   1   5       11.99       13.56      3.80 o 
  -6   1   5        4.22       20.22      3.98 o 
  -5   1   5      319.82      292.13     20.90 o 
  -4   1   5        1.68       10.46      2.06 o 
  -3   1   5     1149.52     1306.01     12.70 o 
  -2   1   5      344.04      479.40     11.29 o 
  -1   1   5      913.99      834.56     22.03 o 
   0   1   5     1964.51     2409.69     75.57 o 
   1   1   5      202.61      258.24      7.24 o 
   2   1   5      404.20      344.46      8.41 o 
   3   1   5      769.15      826.13     22.75 o 
   4   1   5     2656.76     2852.75     32.07 o 
   5   1   5       90.38      114.42      4.90 o 
   6   1   5      651.63      622.61     27.38 o 
   7   1   5      155.46      138.73     10.48 o 
   8   1   5       72.85       64.02      5.79 o 
   9   1   5      273.41      276.00      7.23 o 
  10   1   5       16.32       12.80      5.75 o 
  11   1   5        5.96        8.64      5.83 o 
  12   1   5        0.03       -1.00      9.19 o 
 -12   2   5       84.82       74.67     10.42 o 
 -11   2   5        2.76        5.43      6.30 o 
 -10   2   5        1.05        1.79      6.72 o 
  -9   2   5       63.30       61.94      6.32 o 
  -8   2   5       65.10       68.02     11.00 o 
  -7   2   5       28.67       30.33      3.77 o 
  -6   2   5      524.98      557.05     11.45 o 
  -5   2   5        4.27       29.92      3.89 o 
  -4   2   5       86.46      119.27      7.83 o 
  -3   2   5     1607.30     1700.93     20.40 o 
  -2   2   5      250.56      310.81      5.91 o 
  -1   2   5     1152.10     1168.62     18.77 o 
   0   2   5     2263.74     2257.30     41.93 o 
   1   2   5      621.08      673.79     17.98 o 
   2   2   5      474.66      638.27     30.64 o 
   3   2   5      560.75      490.62      7.72 o 
   4   2   5       59.11       54.27      7.13 o 
   5   2   5      359.74      391.95     26.19 o 
   6   2   5        9.62       13.00      4.00 o 
   7   2   5      151.91      173.45      7.54 o 
   8   2   5       40.49       51.48      6.44 o 
   9   2   5      377.27      368.93     17.15 o 
  10   2   5       71.31       77.29      6.17 o 
  11   2   5       83.04      104.28      8.47 o 
 -11   3   5       43.19       24.36      9.20 o 
 -10   3   5      135.91      114.13      7.44 o 
  -9   3   5       38.82       40.78      5.70 o 
  -8   3   5       69.64       67.54      5.52 o 
  -7   3   5       89.09       68.10      6.28 o 
  -6   3   5      485.17      499.55     20.95 o 
  -5   3   5      316.95      319.40     11.00 o 
  -4   3   5      341.12      351.38     11.67 o 
  -3   3   5       15.64       24.09      2.24 o 
  -2   3   5       24.72       38.49      2.79 o 
  -1   3   5     3610.56     3853.59     51.55 o 
   0   3   5       66.15       54.19      2.79 o 
   1   3   5      487.13      646.83     10.10 o 
   2   3   5      636.74      715.08     16.52 o 
   3   3   5     1609.42     1712.35     46.03 o 
   4   3   5      617.41      674.15     23.36 o 
   5   3   5       73.62       71.59      3.82 o 
   6   3   5        1.57       16.95      4.37 o 
   7   3   5      522.43      503.02     31.28 o 
   8   3   5        0.74       10.09      5.57 o 
   9   3   5       25.90       31.74      5.58 o 
  10   3   5        0.59        9.66      5.45 o 
  11   3   5       31.37       61.40      8.63 o 
 -11   4   5       35.51       23.63      7.89 o 
 -10   4   5        5.24        0.02      5.79 o 
  -9   4   5       39.28       41.91      7.82 o 
  -8   4   5      179.48      179.79     19.27 o 
  -7   4   5      800.77      757.87     15.26 o 
  -6   4   5      391.37      412.92      9.68 o 
  -5   4   5      821.86      746.97     27.08 o 
  -4   4   5      844.96      802.96     32.81 o 
  -3   4   5      835.94      722.73     15.65 o 
  -2   4   5     2380.13     2615.10     46.50 o 
  -1   4   5      431.18      460.59     22.00 o 
   0   4   5     2985.61     3172.91     63.18 o 
   1   4   5      428.22      367.26     14.16 o 
   2   4   5      541.83      634.96     13.78 o 
   3   4   5      103.79      124.49      3.87 o 
   4   4   5       27.60       21.26      3.72 o 
   5   4   5      621.87      594.17     21.33 o 
   6   4   5       37.64       47.66      5.50 o 
   7   4   5       64.77       72.75      5.87 o 
   8   4   5       61.53       74.64      6.42 o 
   9   4   5       49.93       66.29      6.10 o 
  10   4   5      113.34      108.51      6.86 o 
  11   4   5        0.27        5.69     10.87 o 
 -11   5   5       17.59        6.96      8.89 o 
 -10   5   5      120.85      123.24     10.13 o 
  -9   5   5      148.58      132.97      6.91 o 
  -8   5   5        0.11        5.73      4.40 o 
  -7   5   5      306.38      309.68     18.86 o 
  -6   5   5      155.20      124.48      9.24 o 
  -5   5   5       18.48       32.90      4.13 o 
  -4   5   5       76.68       72.76      4.09 o 
  -3   5   5      203.73      220.72     12.54 o 
  -2   5   5      389.94      471.45      7.61 o 
  -1   5   5     2245.57     2284.70     42.56 o 
   0   5   5       65.22       51.59      5.77 o 
   1   5   5      421.88      545.82     16.07 o 
   2   5   5      711.30      722.41     22.07 o 
   3   5   5       45.89       70.12      3.89 o 
   4   5   5       23.76       28.59      5.53 o 
   5   5   5      724.46      724.04     14.26 o 
   6   5   5     1799.18     1747.33     35.11 o 
   7   5   5       12.71       18.13      5.58 o 
   8   5   5       20.27       21.26      4.95 o 
   9   5   5        5.43       10.69      5.82 o 
  10   5   5        1.14        1.34      6.12 o 
  11   5   5      103.30      117.84      9.02 o 
 -10   6   5       84.16       89.58      8.65 o 
  -9   6   5        1.50        9.72      5.21 o 
  -8   6   5     1378.06     1280.78     27.16 o 
  -7   6   5       15.66       17.53      4.75 o 
  -6   6   5       15.34       23.42      4.65 o 
  -5   6   5      158.52      148.23      7.75 o 
  -4   6   5     1308.24     1298.84     46.39 o 
  -3   6   5      381.84      361.65     13.61 o 
  -2   6   5        9.65       18.22      3.20 o 
  -1   6   5      104.53      120.49      6.93 o 
   0   6   5      788.73      798.43     15.27 o 
   1   6   5     2259.62     2349.71     34.57 o 
   2   6   5      512.37      591.74     18.51 o 
   3   6   5      236.08      232.59      6.79 o 
   4   6   5       20.44       32.67      3.65 o 
   5   6   5      467.84      442.20      9.76 o 
   6   6   5      465.38      446.52     10.17 o 
   7   6   5       26.96       34.57      6.71 o 
   8   6   5      120.43      132.96     12.81 o 
   9   6   5      354.27      293.32     12.30 o 
  10   6   5        3.51        3.63      5.75 o 
 -10   7   5      186.61      152.17      8.59 o 
  -9   7   5      239.53      208.47      9.25 o 
  -8   7   5        1.65        6.06      6.41 o 
  -7   7   5       78.30       89.58      6.81 o 
  -6   7   5        7.42        8.92      5.44 o 
  -5   7   5     1115.39     1061.01     18.65 o 
  -4   7   5       41.04       40.27      4.26 o 
  -3   7   5       42.56       52.91      5.28 o 
  -2   7   5     2183.32     2165.43     49.41 o 
  -1   7   5        8.73       27.61      4.16 o 
   0   7   5        5.99        5.86      5.00 o 
   1   7   5      140.90      117.63      5.13 o 
   2   7   5      434.63      471.44     15.51 o 
   3   7   5      206.82      237.96      9.87 o 
   4   7   5       37.14       48.94      4.48 o 
   5   7   5       34.28       47.28      7.28 o 
   6   7   5      233.34      255.52      9.39 o 
   7   7   5      163.89      165.68      7.66 o 
   8   7   5       50.12       52.01      7.32 o 
   9   7   5       11.04       18.26      6.60 o 
  10   7   5      359.16      364.69     18.49 o 
  -9   8   5      113.02      101.81      8.95 o 
  -8   8   5      198.55      181.56     14.69 o 
  -7   8   5       44.06       17.57      6.00 o 
  -6   8   5       48.97       49.25      5.34 o 
  -5   8   5      363.90      353.51     20.71 o 
  -4   8   5      589.56      601.37     12.17 o 
  -3   8   5      619.14      613.56     12.84 o 
  -2   8   5      199.94      239.37      7.11 o 
  -1   8   5      921.96     1016.27     31.03 o 
   0   8   5       10.18       27.90      3.93 o 
   1   8   5     1297.26     1279.10     43.38 o 
   2   8   5     1745.91     1599.96     39.45 o 
   3   8   5       46.50       60.79      5.23 o 
   4   8   5     2059.26     1894.00     33.50 o 
   5   8   5       21.74       28.47      7.89 o 
   6   8   5      108.96       92.82      7.96 o 
   7   8   5        2.06        5.49      7.45 o 
   8   8   5       99.94       98.66     12.40 o 
   9   8   5       66.87       62.68      7.24 o 
  -8   9   5       14.45       16.91     10.68 o 
  -7   9   5        4.92        1.67      7.90 o 
  -6   9   5      557.02      558.35     32.64 o 
  -5   9   5      467.23      453.18     17.38 o 
  -4   9   5      204.82      163.57      6.12 o 
  -3   9   5      315.40      345.09      7.97 o 
  -2   9   5      454.18      433.43     12.94 o 
  -1   9   5      810.33      776.78     14.35 o 
   0   9   5      181.26      199.65      6.59 o 
   1   9   5       10.97       13.02      4.92 o 
   2   9   5      167.20      165.96      7.14 o 
   3   9   5      968.85      924.58     15.34 o 
   4   9   5      153.19      122.98      6.43 o 
   5   9   5       24.07       33.36      8.55 o 
   6   9   5       38.18       38.04      9.03 o 
   7   9   5      559.87      537.04     23.66 o 
   8   9   5      130.09      127.70      9.15 o 
  -7  10   5      134.49      103.34      9.48 o 
  -6  10   5       39.56       27.19      9.67 o 
  -5  10   5      148.45      171.70      8.97 o 
  -4  10   5      399.98      457.71     14.17 o 
  -3  10   5      165.54      167.38      7.45 o 
  -2  10   5       19.96        7.56      5.61 o 
  -1  10   5       45.57       48.11      6.73 o 
   0  10   5      828.47      837.29     16.14 o 
   1  10   5      759.42      723.92     14.90 o 
   2  10   5      105.23      126.68      8.68 o 
   3  10   5      490.41      499.05     19.90 o 
   4  10   5       37.41       55.00      7.86 o 
   5  10   5      295.89      235.12     17.11 o 
   6  10   5        6.26        3.79      8.67 o 
   7  10   5       40.84       53.38      8.53 o 
  -6  11   5      175.74      181.12     11.59 o 
  -5  11   5      247.98      210.10      9.75 o 
  -4  11   5      250.00      239.36     15.46 o 
  -3  11   5      484.29      517.09     13.00 o 
  -2  11   5      237.10      243.67      8.73 o 
  -1  11   5      604.01      565.83     14.93 o 
   0  11   5      152.31      124.09      7.34 o 
   1  11   5      112.31      148.05      8.10 o 
   2  11   5      491.45      468.84     16.24 o 
   3  11   5      237.55      202.87     11.15 o 
   4  11   5      597.74      563.96     14.93 o 
   5  11   5        8.03       12.65      9.22 o 
   6  11   5      368.64      385.75     15.13 o 
  -4  12   5      293.60      292.91     11.50 o 
  -3  12   5      158.19      155.43      8.64 o 
  -2  12   5       81.80       44.54      7.42 o 
  -1  12   5       80.46       98.23      8.33 o 
   0  12   5      210.89      187.54      9.06 o 
   1  12   5      343.53      322.64     11.89 o 
   2  12   5        5.44       14.12      8.80 o 
   3  12   5        1.64       12.97      9.06 o 
   4  12   5      137.91       99.32      9.31 o 
 -12   0   6      417.21      452.66     29.62 o 
 -11   0   6      194.56      223.15     11.51 o 
 -10   0   6       13.92       17.17     10.16 o 
  -9   0   6     2933.92     3019.97    152.25 o 
  -8   0   6      804.48      933.77     50.58 o 
  -7   0   6      344.48      386.94     20.33 o 
  -6   0   6       26.37       48.49      5.64 o 
  -5   0   6     1169.19      997.20     19.09 o 
  -4   0   6     8002.85     8319.48    127.00 o 
  -3   0   6     1483.47     1437.48     18.08 o 
  -2   0   6       14.60       39.36      5.25 o 
  -1   0   6     9450.82     9257.12    109.36 o 
   0   0   6     3503.33     3866.06     29.64 o 
   1   0   6     3641.20     3656.15     65.78 o 
   2   0   6     1627.17     1701.08     36.60 o 
   3   0   6     7209.48     8120.02    157.43 o 
   4   0   6     6403.56     6463.62     64.07 o 
   5   0   6     4365.97     4314.97     59.41 o 
   6   0   6       36.32       88.59      6.60 o 
   7   0   6     5120.63     4652.57    212.77 o 
   8   0   6      145.88      181.30      8.29 o 
   9   0   6      678.01      695.72     21.69 o 
  10   0   6      187.61      174.12      9.55 o 
  11   0   6      271.81      275.10     36.51 o 
 -11   1   6      516.18      505.03     14.42 o 
 -10   1   6     1432.97     1408.99     24.46 o 
  -9   1   6     1010.05      953.96     17.61 o 
  -8   1   6        4.15        4.93      5.05 o 
  -7   1   6     2285.72     2049.11     46.26 o 
  -6   1   6     4429.93     4173.49     48.04 o 
  -5   1   6     1248.14     1325.38     17.15 o 
  -4   1   6       11.97       10.16      2.86 o 
  -3   1   6     4922.27     5356.20     68.12 o 
  -2   1   6    17309.11    16616.48    278.07 o 
  -1   1   6     4404.37     4735.51     59.98 o 
   0   1   6      712.13      723.42     16.13 o 
   1   1   6     3698.80     3483.20     33.44 o 
   2   1   6     6287.93     6004.32     58.96 o 
   3   1   6      876.58      797.97     11.35 o 
   4   1   6     1129.69     1227.28     22.46 o 
   5   1   6     1174.52     1081.30     25.89 o 
   6   1   6     4928.57     4916.76     58.53 o 
   7   1   6      390.66      416.08     11.35 o 
   8   1   6      123.37      117.41      5.69 o 
   9   1   6      663.66      685.63     21.96 o 
  10   1   6     1088.23     1140.53     51.88 o 
  11   1   6      192.47      227.09     20.02 o 
 -11   2   6       23.89       32.09      7.10 o 
 -10   2   6       95.46       86.23      9.25 o 
  -9   2   6      625.62      541.48     23.67 o 
  -8   2   6     2486.59     2422.20     53.52 o 
  -7   2   6     2043.32     2122.83     21.77 o 
  -6   2   6       69.64       45.68      4.87 o 
  -5   2   6     7924.64     7757.65    123.88 o 
  -4   2   6     2313.20     2106.03     33.74 o 
  -3   2   6      799.91      668.13      8.96 o 
  -2   2   6      981.80     1188.29     26.39 o 
  -1   2   6     3838.17     3667.23     42.96 o 
   0   2   6     6250.91     6192.32     99.27 o 
   1   2   6     4277.41     4211.04     46.18 o 
   2   2   6      389.08      373.42     11.55 o 
   3   2   6     7419.25     6949.51     83.82 o 
   4   2   6     7285.64     6793.98     73.91 o 
   5   2   6     1126.85     1137.66     31.31 o 
   6   2   6       22.68       22.98      3.75 o 
   7   2   6      424.63      439.29     14.67 o 
   8   2   6     2494.58     2544.24     34.23 o 
   9   2   6      894.15      900.32     17.17 o 
  10   2   6      108.61      119.96      7.37 o 
  11   2   6      198.50      204.91     12.21 o 
 -11   3   6      398.83      390.82     14.08 o 
 -10   3   6      959.55      918.81     35.08 o 
  -9   3   6      633.73      668.29     13.22 o 
  -8   3   6      303.59      308.69     13.88 o 
  -7   3   6      318.25      319.87     16.35 o 
  -6   3   6     2445.31     2437.15     59.77 o 
  -5   3   6     1300.33     1243.15     45.77 o 
  -4   3   6     1057.63     1060.33     22.62 o 
  -3   3   6     2045.50     1896.17     17.02 o 
  -2   3   6     9848.83    10244.22    103.05 o 
  -1   3   6     3450.85     3374.43     56.68 o 
   0   3   6      719.85      847.58      9.59 o 
   1   3   6     4813.69     4550.80     72.21 o 
   2   3   6     6117.36     5961.20     40.75 o 
   3   3   6     3144.61     3112.60     47.98 o 
   4   3   6      101.19      171.26      6.55 o 
   5   3   6     2437.43     2484.36     43.33 o 
   6   3   6     1981.96     1927.63     33.72 o 
   7   3   6      393.98      384.70     15.19 o 
   8   3   6        0.21       13.29      5.07 o 
   9   3   6      953.44      993.15     17.21 o 
  10   3   6      732.13      800.40     18.91 o 
  11   3   6      405.87      392.18     13.31 o 
 -11   4   6       54.12       51.56      9.61 o 
 -10   4   6       86.13       91.66      7.14 o 
  -9   4   6      713.76      689.04     11.99 o 
  -8   4   6     2987.30     2845.46     60.48 o 
  -7   4   6     1468.46     1415.20     53.13 o 
  -6   4   6       29.75       39.25      5.59 o 
  -5   4   6     4184.01     3976.47    100.58 o 
  -4   4   6     5266.20     4660.40     73.13 o 
  -3   4   6     5959.13     5997.30    112.80 o 
  -2   4   6     2216.79     2330.36     20.85 o 
  -1   4   6      709.25      515.99     18.22 o 
   0   4   6     3006.98     2767.28     26.93 o 
   1   4   6     2107.83     2071.19     22.17 o 
   2   4   6      148.18      148.73      4.40 o 
   3   4   6     5668.39     5525.63     96.47 o 
   4   4   6     2285.88     2025.20     50.18 o 
   5   4   6     2436.53     2140.65     76.04 o 
   6   4   6      269.99      247.85      7.17 o 
   7   4   6      167.59      166.06      6.96 o 
   8   4   6     1419.71     1405.51     35.26 o 
   9   4   6      576.15      605.55     17.82 o 
  10   4   6        8.63       12.88      6.71 o 
  11   4   6      362.30      390.19     13.78 o 
 -11   5   6       97.06      109.71     10.12 o 
 -10   5   6      986.18      898.76     31.44 o 
  -9   5   6      436.60      458.05     11.41 o 
  -8   5   6       64.36       73.69      7.53 o 
  -7   5   6     1154.50     1049.72     16.20 o 
  -6   5   6      767.17      758.27     20.56 o 
  -5   5   6      218.30      205.45      9.87 o 
  -4   5   6      132.82      115.10      4.22 o 
  -3   5   6     3044.06     2982.90     49.33 o 
  -2   5   6     3653.66     3488.27     57.60 o 
  -1   5   6     1338.72     1163.07     19.94 o 
   0   5   6       44.61       73.26      4.15 o 
   1   5   6     3633.17     3503.78     74.10 o 
   2   5   6     8646.24     7602.17    312.36 o 
   3   5   6      969.18      887.18     31.74 o 
   4   5   6      628.55      564.35     18.47 o 
   5   5   6      429.57      378.09     23.17 o 
   6   5   6     2375.11     2490.11     56.57 o 
   7   5   6      861.89      879.05     31.19 o 
   8   5   6      155.89      146.33      8.74 o 
   9   5   6      688.97      683.76     14.32 o 
  10   5   6      595.52      583.30     29.10 o 
 -10   6   6       45.15       48.32      9.17 o 
  -9   6   6     1034.37     1033.95     56.31 o 
  -8   6   6      815.83      857.28     24.42 o 
  -7   6   6      760.79      781.06     16.70 o 
  -6   6   6        3.69        6.05      4.31 o 
  -5   6   6      600.94      666.86     20.40 o 
  -4   6   6     7022.95     6517.05    212.43 o 
  -3   6   6      804.09      761.09     32.78 o 
  -2   6   6        3.39       14.15      4.28 o 
  -1   6   6     1807.05     1749.82     35.25 o 
   0   6   6     2540.38     2375.12     73.04 o 
   1   6   6     2054.51     1860.43     28.18 o 
   2   6   6     1057.42      977.34     18.17 o 
   3   6   6     1353.87     1109.03     56.48 o 
   4   6   6     1953.38     1757.72     72.55 o 
   5   6   6      427.16      400.59     27.92 o 
   6   6   6      309.95      293.33      8.16 o 
   7   6   6     1207.03     1206.96     40.16 o 
   8   6   6      670.63      667.38     36.18 o 
   9   6   6      265.06      305.94     16.36 o 
  10   6   6        2.09        8.45      7.60 o 
 -10   7   6      966.86     1005.38     36.95 o 
  -9   7   6      254.89      262.70     13.73 o 
  -8   7   6       14.47       13.80      6.25 o 
  -7   7   6      943.54      988.30     47.86 o 
  -6   7   6      547.45      566.46     13.96 o 
  -5   7   6      700.40      692.23     15.34 o 
  -4   7   6        7.97       10.53      3.96 o 
  -3   7   6     2575.53     2334.51     74.20 o 
  -2   7   6     3489.69     3151.79     58.01 o 
  -1   7   6      886.06      852.17     20.05 o 
   0   7   6      225.55      217.14      7.76 o 
   1   7   6      780.97      872.93     13.25 o 
   2   7   6      969.20      885.41     24.22 o 
   3   7   6     2608.58     2297.29    103.21 o 
   4   7   6      155.93      155.00     11.24 o 
   5   7   6     2358.02     2259.96     73.61 o 
   6   7   6      952.56      964.73     30.61 o 
   7   7   6      192.03      183.65     14.34 o 
   8   7   6      179.86      165.34      8.95 o 
   9   7   6      340.72      320.20     18.78 o 
  -9   8   6      207.66      267.83     23.51 o 
  -8   8   6      512.85      570.36     44.02 o 
  -7   8   6      243.32      206.33      9.90 o 
  -6   8   6       38.43       38.57      6.10 o 
  -5   8   6      536.14      547.71     31.97 o 
  -4   8   6      781.40      847.33     29.56 o 
  -3   8   6      913.75      835.72     22.66 o 
  -2   8   6       16.81       11.69      4.63 o 
  -1   8   6     2279.19     2189.89     22.75 o 
   0   8   6     2124.83     1897.48     22.95 o 
   1   8   6       12.92       24.43      5.41 o 
   2   8   6       10.44       15.74      4.72 o 
   3   8   6     1237.84     1089.73     48.67 o 
   4   8   6     2860.28     2835.78    107.59 o 
   5   8   6       81.98       84.00      8.32 o 
   6   8   6       15.87       19.27      7.64 o 
   7   8   6      157.11      151.46      9.65 o 
   8   8   6      709.52      761.88     41.03 o 
   9   8   6      170.49      185.28     14.07 o 
  -8   9   6       28.47       15.61     10.18 o 
  -7   9   6      381.94      469.64     13.12 o 
  -6   9   6     1748.12     1962.78     80.64 o 
  -5   9   6      133.90      161.71      7.95 o 
  -4   9   6        5.42       13.97      6.11 o 
  -3   9   6     1128.09     1257.07     29.13 o 
  -2   9   6      748.57      723.42     12.73 o 
  -1   9   6     1147.32     1117.59     18.27 o 
   0   9   6      145.63      126.39      7.27 o 
   1   9   6     1490.94     1408.08     28.18 o 
   2   9   6     1084.33     1059.69     27.03 o 
   3   9   6      106.02      104.13      6.83 o 
   4   9   6        8.54       15.67      6.94 o 
   5   9   6      208.40      215.92      8.95 o 
   6   9   6      405.11      427.15     21.47 o 
   7   9   6       69.41       77.52      9.29 o 
   8   9   6        1.62       11.46      9.02 o 
  -7  10   6      259.48      278.42     13.48 o 
  -6  10   6       68.41       86.98      8.27 o 
  -5  10   6      245.92      313.33     12.16 o 
  -4  10   6      611.44      675.67     14.24 o 
  -3  10   6      158.66      161.29      9.29 o 
  -2  10   6       72.76       70.37     10.17 o 
  -1  10   6      113.13      134.47      7.72 o 
   0  10   6      795.41      839.29     15.01 o 
   1  10   6      438.64      385.33     11.00 o 
   2  10   6       96.37      102.79      7.17 o 
   3  10   6      570.61      621.07     20.89 o 
   4  10   6      970.34      937.53     19.17 o 
   5  10   6      424.76      476.22     13.51 o 
   6  10   6       45.05       49.77      9.00 o 
   7  10   6      461.58      490.79     26.56 o 
  -5  11   6      376.66      400.20     17.87 o 
  -4  11   6       22.97       20.20     10.17 o 
  -3  11   6      349.58      409.57     14.16 o 
  -2  11   6      791.17      809.49     19.47 o 
  -1  11   6      335.37      336.03      9.69 o 
   0  11   6       43.08       61.89      8.46 o 
   1  11   6      521.47      478.26     13.30 o 
   2  11   6      253.08      259.65     16.61 o 
   3  11   6      244.21      258.26     11.55 o 
   4  11   6       83.96       77.48      8.40 o 
   5  11   6      149.50      171.13     14.77 o 
  -3  12   6       72.31       85.00      9.85 o 
  -2  12   6        1.60       14.52      9.38 o 
  -1  12   6       13.60       17.04      7.33 o 
   0  12   6      976.54     1011.35     32.53 o 
   1  12   6       34.77       34.38      7.03 o 
   2  12   6       14.95       22.15      8.46 o 
   3  12   6      109.44      106.73      9.06 o 
 -11   1   7        4.78        2.14      6.96 o 
 -10   1   7       23.58       15.10      6.05 o 
  -9   1   7       40.64       39.37      6.89 o 
  -8   1   7      112.76      135.58     14.14 o 
  -7   1   7        7.93       15.21      4.00 o 
  -6   1   7       58.29       72.28      4.28 o 
  -5   1   7      209.47      270.92      6.90 o 
  -4   1   7      244.33      258.91     12.28 o 
  -3   1   7        7.37        4.62      2.80 o 
  -2   1   7       20.72       38.89      4.81 o 
  -1   1   7       24.79       49.76      5.69 o 
   0   1   7      495.28      487.09     10.06 o 
   1   1   7       18.35       37.36      7.31 o 
   2   1   7     1230.20     1341.96     31.26 o 
   3   1   7      147.18      165.49      4.08 o 
   4   1   7      510.85      506.95      9.02 o 
   5   1   7      351.49      398.35     15.71 o 
   6   1   7      632.76      548.01     27.71 o 
   7   1   7        3.47        4.98      4.70 o 
   8   1   7        9.60       14.87      5.04 o 
   9   1   7        0.12       10.07      6.26 o 
  10   1   7       20.16       25.71      5.83 o 
  11   1   7       48.71       54.97      6.54 o 
 -11   2   7      204.89      200.06      9.12 o 
 -10   2   7       19.98       23.48      7.14 o 
  -9   2   7        0.53       11.39      6.40 o 
  -8   2   7       66.85       56.35      6.62 o 
  -7   2   7      578.22      607.80     12.86 o 
  -6   2   7      228.87      201.37     22.98 o 
  -5   2   7       18.80       30.45      5.54 o 
  -4   2   7        5.80        8.07      3.43 o 
  -3   2   7       21.10       45.77      5.16 o 
  -2   2   7     4178.14     4447.84     65.88 o 
  -1   2   7     3191.01     3519.63     45.97 o 
   0   2   7      125.36      164.72     10.11 o 
   1   2   7      458.19      425.29      9.17 o 
   2   2   7     1244.50     1452.00     49.21 o 
   3   2   7     1472.66     1520.08     60.83 o 
   4   2   7      154.63      152.57     16.12 o 
   5   2   7       10.96        7.85      3.81 o 
   6   2   7       56.90       54.61      5.25 o 
   7   2   7      119.21      125.99      9.60 o 
   8   2   7       42.41       53.67      9.91 o 
   9   2   7        5.02        8.76      5.73 o 
  10   2   7       35.03       35.40      5.54 o 
  11   2   7      129.12      141.54     12.13 o 
 -11   3   7       22.30       24.76      7.96 o 
 -10   3   7       19.83       11.35      6.50 o 
  -9   3   7       15.52        8.43      6.26 o 
  -8   3   7       29.37       36.20      6.31 o 
  -7   3   7      967.35      864.44     29.69 o 
  -6   3   7        1.52       10.23      6.34 o 
  -5   3   7     1305.60     1140.44     56.80 o 
  -4   3   7      388.01      367.66      9.59 o 
  -3   3   7      509.20      557.53     10.19 o 
  -2   3   7     1939.89     2293.19    108.30 o 
  -1   3   7       13.14       26.98      3.95 o 
   0   3   7       13.15       15.32      3.46 o 
   1   3   7     1870.47     2040.25     40.75 o 
   2   3   7      140.11      170.73     11.27 o 
   3   3   7      122.23      174.01      4.34 o 
   4   3   7       42.07       48.21      3.29 o 
   5   3   7      792.54      882.64     25.96 o 
   6   3   7      957.82     1012.29     21.75 o 
   7   3   7        2.61        0.76      4.73 o 
   8   3   7        0.94        4.08      5.17 o 
   9   3   7        8.03       16.70      6.17 o 
  10   3   7       11.65       26.99      8.13 o 
  11   3   7        4.94       11.43      9.28 o 
 -11   4   7        0.58        1.88      7.22 o 
 -10   4   7       98.35       99.10     14.32 o 
  -9   4   7       82.45       65.51      7.35 o 
  -8   4   7       12.00       16.02      6.20 o 
  -7   4   7        7.03        5.61      7.08 o 
  -6   4   7       60.03       66.87      9.02 o 
  -5   4   7      360.23      337.52     20.48 o 
  -4   4   7      430.12      343.58      9.55 o 
  -3   4   7      310.32      324.14      7.55 o 
  -2   4   7     3354.14     3531.24     60.86 o 
  -1   4   7       56.34       62.06      3.84 o 
   0   4   7        4.92       16.60      3.11 o 
   1   4   7      257.14      298.27      6.40 o 
   2   4   7       58.31       72.79      3.80 o 
   3   4   7      281.68      309.85     17.54 o 
   4   4   7      113.67      118.52      4.52 o 
   5   4   7        0.46        5.31      3.59 o 
   6   4   7        1.10        7.68      4.36 o 
   7   4   7      131.62      134.68      6.00 o 
   8   4   7        6.51       11.17      5.25 o 
   9   4   7       63.73       49.75      6.27 o 
  10   4   7       57.63       62.28      8.05 o 
 -10   5   7       48.40       41.10      7.66 o 
  -9   5   7       26.10       38.65      7.16 o 
  -8   5   7      510.24      455.47     20.12 o 
  -7   5   7       39.05       50.75      6.78 o 
  -6   5   7      350.96      314.76     12.46 o 
  -5   5   7        0.06        4.59      4.43 o 
  -4   5   7       36.84       42.53      3.92 o 
  -3   5   7     1565.10     1517.58     27.92 o 
  -2   5   7      235.48      239.31      7.18 o 
  -1   5   7       25.68       20.05      3.98 o 
   0   5   7      151.76      166.12      9.43 o 
   1   5   7       61.68       93.94      4.97 o 
   2   5   7       93.07      161.93     14.60 o 
   3   5   7      104.99      112.07      4.48 o 
   4   5   7      272.05      296.94     12.02 o 
   5   5   7      395.37      384.65     33.11 o 
   6   5   7       33.37       53.94      5.88 o 
   7   5   7        3.90        5.53      4.64 o 
   8   5   7        6.68       10.19      5.79 o 
   9   5   7      108.36      133.66      9.53 o 
  10   5   7       38.33       23.53      6.96 o 
 -10   6   7       41.58       33.26      7.06 o 
  -9   6   7      164.73      151.70      8.90 o 
  -8   6   7        8.21        4.08      5.31 o 
  -7   6   7       18.99       21.73      5.64 o 
  -6   6   7      459.37      396.02     22.18 o 
  -5   6   7     1720.01     1571.81     55.27 o 
  -4   6   7      103.51       68.70      4.71 o 
  -3   6   7        7.00       26.34      7.01 o 
  -2   6   7      914.71      964.13     43.84 o 
  -1   6   7      348.36      437.17     10.29 o 
   0   6   7      335.29      358.53      9.94 o 
   1   6   7      566.19      617.18     13.73 o 
   2   6   7       51.68       54.61      4.45 o 
   3   6   7     2185.39     2223.25     63.19 o 
   4   6   7      224.09      253.37      7.38 o 
   5   6   7      479.07      515.10     20.50 o 
   6   6   7      334.87      365.10     15.31 o 
   7   6   7       52.61       50.63      6.09 o 
   8   6   7      179.24      172.80      8.42 o 
   9   6   7       99.65       93.37      6.75 o 
  10   6   7        1.69        5.06      7.48 o 
  -9   7   7        0.21        5.64     13.55 o 
  -8   7   7      204.58      180.61     15.31 o 
  -7   7   7      199.78      184.80      9.20 o 
  -6   7   7       86.20       69.92      5.99 o 
  -5   7   7      276.60      211.86     10.56 o 
  -4   7   7      106.62      119.56      5.62 o 
  -3   7   7      233.77      219.39      7.55 o 
  -2   7   7      700.03      614.54     21.79 o 
  -1   7   7       20.54       25.79      4.71 o 
   0   7   7      231.74      296.83      8.24 o 
   1   7   7      243.36      215.89      8.73 o 
   2   7   7      171.62      167.16      7.46 o 
   3   7   7      525.34      594.61     31.60 o 
   4   7   7       48.06       51.44      5.45 o 
   5   7   7      254.04      254.59     16.83 o 
   6   7   7       65.83       59.99      6.37 o 
   7   7   7       44.25       39.10      5.67 o 
   8   7   7       96.83       79.75      7.60 o 
   9   7   7       86.55       88.82      8.31 o 
  -8   8   7        1.76       10.36      7.40 o 
  -7   8   7       21.37       31.26      9.91 o 
  -6   8   7      169.99      192.63      9.12 o 
  -5   8   7      421.55      378.32     15.58 o 
  -4   8   7      161.70      165.02      7.17 o 
  -3   8   7      145.52      194.40     12.09 o 
  -2   8   7      170.08      148.66      6.48 o 
  -1   8   7     1180.75     1240.52     20.24 o 
   0   8   7      114.64      139.99     14.94 o 
   1   8   7      596.98      582.81     22.97 o 
   2   8   7      550.99      531.07     22.79 o 
   3   8   7      551.39      610.05     14.25 o 
   4   8   7      797.27      770.41     18.76 o 
   5   8   7       19.37       35.85      6.95 o 
   6   8   7       69.23       87.64      9.18 o 
   7   8   7       64.24       59.72      8.89 o 
   8   8   7      320.58      274.19     10.88 o 
  -8   9   7      135.89       95.18     10.48 o 
  -7   9   7      431.10      422.38     18.81 o 
  -6   9   7      265.05      221.97     11.83 o 
  -5   9   7       47.02       73.04      7.92 o 
  -4   9   7      121.61      164.98     15.01 o 
  -3   9   7      475.11      496.71     16.12 o 
  -2   9   7      660.63      587.33     13.20 o 
  -1   9   7        9.65       11.08      5.70 o 
   0   9   7      105.43      128.86      7.55 o 
   1   9   7      567.59      578.54     12.18 o 
   2   9   7      223.25      214.69     12.99 o 
   3   9   7        1.64        7.59      5.78 o 
   4   9   7       88.23      109.37     12.75 o 
   5   9   7       78.55       71.17      8.80 o 
   6   9   7      494.38      476.35     17.29 o 
   7   9   7       58.85       67.55      8.43 o 
  -6  10   7      135.07      130.64      6.96 o 
  -5  10   7       85.98       79.37      8.66 o 
  -4  10   7      304.22      305.74     14.46 o 
  -3  10   7        4.87       23.00      7.65 o 
  -2  10   7      185.80      238.58      9.42 o 
  -1  10   7       70.49       53.17      7.31 o 
   0  10   7      730.02      676.45     12.78 o 
   1  10   7       28.86       31.09      6.88 o 
   2  10   7      209.05      211.02     13.55 o 
   3  10   7      527.95      500.00     12.70 o 
   4  10   7       33.16       25.83      9.26 o 
   5  10   7       13.92       21.13      7.64 o 
   6  10   7        1.43        8.55      9.23 o 
  -5  11   7        4.67       32.00      8.40 o 
  -4  11   7      192.75      214.67     14.82 o 
  -3  11   7      597.14      552.44     25.75 o 
  -2  11   7      447.08      416.11     11.84 o 
  -1  11   7       27.72       48.95      7.05 o 
   0  11   7      315.97      287.24     10.83 o 
   1  11   7      343.49      342.82     12.66 o 
   2  11   7      183.21      148.88     10.54 o 
   3  11   7      209.15      170.77      9.30 o 
   4  11   7      100.94      116.42     12.27 o 
   5  11   7      352.92      310.39     18.11 o 
  -2  12   7       88.49      123.90      9.32 o 
  -1  12   7      310.26      259.30     20.59 o 
   0  12   7       63.83       39.89      7.89 o 
   1  12   7        3.41       17.20      8.81 o 
   2  12   7        4.28       16.15      8.02 o 
 -11   0   8      521.66      500.67     18.02 o 
 -10   0   8      149.64      139.41     12.46 o 
  -9   0   8     1292.22     1258.05     86.92 o 
  -8   0   8       13.61       11.69      9.68 o 
  -7   0   8       63.08       42.81      7.87 o 
  -6   0   8     5688.77     6146.32    130.91 o 
  -5   0   8     1542.37     1357.17     38.36 o 
  -4   0   8      970.94      932.03     20.90 o 
  -3   0   8      757.40      763.85     16.06 o 
  -2   0   8     6793.45     6415.14     48.54 o 
  -1   0   8     1158.25      970.91     39.67 o 
   0   0   8     3251.54     3373.75    162.91 o 
   1   0   8     1152.06     1071.45     23.60 o 
   2   0   8     5203.20     4712.09    124.03 o 
   3   0   8     4275.82     4038.06     77.61 o 
   4   0   8      194.39      235.31      8.51 o 
   5   0   8      829.78      774.59     30.16 o 
   6   0   8     3814.65     3761.62    126.61 o 
   7   0   8      702.36      682.58     36.24 o 
   8   0   8     1238.89     1263.78     36.11 o 
   9   0   8      278.81      256.60     12.72 o 
  10   0   8      477.48      527.73     18.84 o 
  11   0   8      241.22      207.59     23.44 o 
 -11   1   8      157.34      184.24      9.34 o 
 -10   1   8      307.88      339.12      9.69 o 
  -9   1   8      284.08      305.75      9.29 o 
  -8   1   8     1546.80     1541.98     34.94 o 
  -7   1   8     2700.03     2682.55     42.70 o 
  -6   1   8      841.91      804.84     27.40 o 
  -5   1   8     1521.42     1430.36     44.67 o 
  -4   1   8     3720.20     3614.94     58.46 o 
  -3   1   8     4187.48     4534.36     71.17 o 
  -2   1   8      805.30      903.85     20.75 o 
  -1   1   8     1445.33     1529.02     32.80 o 
   0   1   8     8156.27     8289.19    160.25 o 
   1   1   8     7186.64     7154.79    105.47 o 
   2   1   8      344.52      332.63      9.39 o 
   3   1   8      101.75       90.28      4.10 o 
   4   1   8     2786.51     2718.64     41.10 o 
   5   1   8     2878.71     2898.68     32.34 o 
   6   1   8      233.51      280.46      9.97 o 
   7   1   8      263.78      263.15      7.87 o 
   8   1   8      655.84      710.93     25.68 o 
   9   1   8      915.09     1012.75     30.35 o 
  10   1   8       73.32       81.55      7.22 o 
  11   1   8       56.36       57.66      8.85 o 
 -11   2   8        6.98        6.98      8.31 o 
 -10   2   8     1445.96     1418.41     21.09 o 
  -9   2   8      207.09      237.15     12.26 o 
  -8   2   8      273.97      302.77      9.16 o 
  -7   2   8      472.63      469.63     11.67 o 
  -6   2   8     4296.56     4201.13     79.84 o 
  -5   2   8     4295.67     4410.48    104.98 o 
  -4   2   8       88.96       91.91      5.53 o 
  -3   2   8      284.83      254.16     15.99 o 
  -2   2   8     4871.43     4728.88    103.93 o 
  -1   2   8     4095.28     4053.61     83.32 o 
   0   2   8      265.96      269.84     13.48 o 
   1   2   8       10.09       58.18     15.25 o 
   2   2   8     5572.05     5744.60     56.14 o 
   3   2   8     2804.17     2779.19     70.27 o 
   4   2   8      945.21      858.10     32.65 o 
   5   2   8     1614.97     1510.82     17.22 o 
   6   2   8     2797.15     2707.57     32.99 o 
   7   2   8     1419.89     1452.12     15.75 o 
   8   2   8      147.75      174.89      6.59 o 
   9   2   8        7.08       26.76      7.29 o 
  10   2   8      560.31      602.85     26.34 o 
  11   2   8      348.17      404.81     21.62 o 
 -11   3   8     1317.56     1256.41     33.54 o 
 -10   3   8       82.53       81.13      7.82 o 
  -9   3   8      276.58      243.14      8.80 o 
  -8   3   8     1161.10     1107.84     44.52 o 
  -7   3   8     1634.89     1550.44     36.92 o 
  -6   3   8        5.32       10.18      6.22 o 
  -5   3   8      138.55      138.50      5.95 o 
  -4   3   8     1118.99     1068.58     33.12 o 
  -3   3   8     4228.34     4104.95    146.50 o 
  -2   3   8     1716.67     1674.01     48.01 o 
  -1   3   8     4255.63     4354.45     86.58 o 
   0   3   8     5176.33     5118.35    192.27 o 
   1   3   8     6042.62     5723.64     69.30 o 
   2   3   8      276.88      289.55      9.62 o 
   3   3   8     1193.33     1029.76     11.03 o 
   4   3   8      491.15      400.74     13.34 o 
   5   3   8     2850.77     2645.47     76.23 o 
   6   3   8      712.32      736.51     21.22 o 
   7   3   8      235.04      219.60      6.72 o 
   8   3   8     1523.53     1575.11     41.18 o 
   9   3   8      453.28      460.79     16.28 o 
  10   3   8        2.36       12.19      9.24 o 
 -10   4   8      661.16      669.66     17.34 o 
  -9   4   8      998.21     1024.70     22.38 o 
  -8   4   8        3.12        4.46      7.48 o 
  -7   4   8      506.67      511.90     28.01 o 
  -6   4   8     1876.14     1729.13    121.54 o 
  -5   4   8     5522.61     5441.90    103.36 o 
  -4   4   8      791.81      730.82     33.28 o 
  -3   4   8     1210.87     1259.94     29.25 o 
  -2   4   8     3069.54     2892.70     45.08 o 
  -1   4   8     4454.42     4400.10     23.54 o 
   0   4   8      750.11      753.14     12.73 o 
   1   4   8      799.84      720.23     12.04 o 
   2   4   8     2314.09     2152.91     32.75 o 
   3   4   8     2131.59     2016.82     79.76 o 
   4   4   8      250.28      240.62     14.10 o 
   5   4   8      221.45      215.25      8.30 o 
   6   4   8     2052.36     1999.02     58.89 o 
   7   4   8     1661.03     1738.13     49.80 o 
   8   4   8      224.77      241.44     10.66 o 
   9   4   8      204.22      255.23      9.83 o 
  10   4   8      209.10      188.51      9.34 o 
 -10   5   8      368.83      357.05     14.37 o 
  -9   5   8       40.57       47.69      8.19 o 
  -8   5   8     1917.21     1988.04     86.32 o 
  -7   5   8      382.72      351.73     33.86 o 
  -6   5   8      266.26      243.66      9.40 o 
  -5   5   8      519.32      487.82     14.23 o 
  -4   5   8     1053.05      948.31     42.59 o 
  -3   5   8     3067.76     2934.19     44.99 o 
  -2   5   8       78.08       72.36      5.10 o 
  -1   5   8       97.20      112.70      5.60 o 
   0   5   8     4365.70     4417.17     58.23 o 
   1   5   8     3476.44     3368.69     22.74 o 
   2   5   8      600.47      578.03     20.09 o 
   3   5   8      405.80      378.63     13.77 o 
   4   5   8     1871.04     1573.66     79.12 o 
   5   5   8     2573.10     2609.17     37.97 o 
   6   5   8        6.66       14.23      5.00 o 
   7   5   8      124.22      120.48      6.05 o 
   8   5   8      518.73      501.91     19.34 o 
   9   5   8      542.96      609.93     32.98 o 
  10   5   8       43.64       56.14      8.87 o 
  -9   6   8      548.50      538.44     31.49 o 
  -8   6   8       38.25       35.81      6.66 o 
  -7   6   8      261.49      297.20     19.52 o 
  -6   6   8     1353.14     1314.45     40.92 o 
  -5   6   8     1868.38     1743.71     91.78 o 
  -4   6   8     1257.28     1108.17     35.28 o 
  -3   6   8      433.93      436.29     12.97 o 
  -2   6   8     4194.95     4194.83     51.31 o 
  -1   6   8     1163.23     1120.21     17.47 o 
   0   6   8      372.91      296.03      9.38 o 
   1   6   8      105.16       99.42      6.04 o 
   2   6   8     1994.06     1939.58     59.73 o 
   3   6   8     2739.57     2420.49     88.98 o 
   4   6   8        4.79        8.84      5.10 o 
   5   6   8      919.25      851.18     41.00 o 
   6   6   8      275.82      272.98     21.79 o 
   7   6   8      746.33      729.45     37.22 o 
   8   6   8      338.39      347.55     25.78 o 
   9   6   8       11.47       14.63      6.17 o 
  -9   7   8      238.72      292.38     19.53 o 
  -8   7   8      360.26      382.96     56.10 o 
  -7   7   8     1303.20     1387.81     52.48 o 
  -6   7   8      125.02      128.94     11.25 o 
  -5   7   8      280.02      319.30     24.61 o 
  -4   7   8     2216.75     2314.07    116.75 o 
  -3   7   8      464.72      420.97     11.53 o 
  -2   7   8      299.88      272.62      8.90 o 
  -1   7   8      728.38      692.16     31.81 o 
   0   7   8     1133.26     1026.02     15.96 o 
   1   7   8     2264.36     2099.15     75.78 o 
   2   7   8      720.87      702.54     21.95 o 
   3   7   8       69.86       95.03      7.49 o 
   4   7   8     2212.54     2118.98     64.55 o 
   5   7   8      287.61      301.94     10.20 o 
   6   7   8      525.81      559.31     13.61 o 
   7   7   8      145.28      145.76     11.53 o 
   8   7   8      895.16      925.16     67.47 o 
   9   7   8      190.19      212.10     19.90 o 
  -8   8   8       83.37       80.35     11.70 o 
  -7   8   8       20.15       38.39     10.92 o 
  -6   8   8      870.86     1056.37     47.82 o 
  -5   8   8      928.19     1041.74     39.05 o 
  -4   8   8      211.76      225.89     10.03 o 
  -3   8   8      324.39      395.97     10.80 o 
  -2   8   8      530.93      588.72     17.42 o 
  -1   8   8     1402.79     1394.93     41.33 o 
   0   8   8      302.88      268.89      8.25 o 
   1   8   8      383.80      391.61     12.06 o 
   2   8   8     1686.07     1716.75     68.74 o 
   3   8   8      572.89      606.69     36.97 o 
   4   8   8        2.54       11.12      8.34 o 
   5   8   8       88.66       92.57      8.00 o 
   6   8   8      836.89      897.22     21.64 o 
   7   8   8      367.34      378.63     15.08 o 
   8   8   8       91.29      101.66      9.20 o 
  -7   9   8      571.55      585.04     95.86 o 
  -6   9   8       33.76       21.34      7.25 o 
  -5   9   8        2.26        8.10      7.81 o 
  -4   9   8     1545.40     1637.56     27.67 o 
  -3   9   8      487.20      554.33     18.43 o 
  -2   9   8      156.07      136.95      7.69 o 
  -1   9   8       95.93      116.63      8.62 o 
   0   9   8     1821.11     1837.41     24.54 o 
   1   9   8      594.58      548.79     37.93 o 
   2   9   8      301.06      235.66     14.45 o 
   3   9   8       80.33       80.44      6.75 o 
   4   9   8      666.65      722.00     42.92 o 
   5   9   8      303.54      307.34     14.90 o 
   6   9   8       60.16       59.13      8.17 o 
   7   9   8      136.69      154.02      9.61 o 
  -6  10   8      112.39      195.60     12.86 o 
  -5  10   8      458.22      521.49     13.61 o 
  -4  10   8       72.79       90.12      8.57 o 
  -3  10   8       93.29      130.01      8.55 o 
  -2  10   8      205.64      237.98      7.60 o 
  -1  10   8     1009.04      951.80     16.27 o 
   0  10   8       40.27       44.33      5.92 o 
   1  10   8      417.37      426.24     21.14 o 
   2  10   8      119.35      115.72      9.02 o 
   3  10   8      283.53      286.72     13.27 o 
   4  10   8      322.07      305.55     12.42 o 
   5  10   8      103.30      107.15      8.85 o 
   6  10   8      717.62      726.06     45.62 o 
  -4  11   8      110.83      144.84     10.05 o 
  -3  11   8      488.66      607.56     26.51 o 
  -2  11   8      139.06      134.63      8.34 o 
  -1  11   8       97.27      115.76      7.28 o 
   0  11   8     1233.33     1204.70     47.22 o 
   1  11   8      268.46      261.94     16.73 o 
   2  11   8        9.20        8.39      7.50 o 
   3  11   8       27.83       22.47      8.89 o 
   4  11   8      119.80      139.26      9.93 o 
   0  12   8        5.32        2.41     11.74 o 
 -11   1   9       22.49       19.97      7.95 o 
 -10   1   9       35.75       48.18     10.83 o 
  -9   1   9        4.40       21.98      7.03 o 
  -8   1   9      245.81      216.41     18.74 o 
  -7   1   9       65.39       60.88      8.54 o 
  -6   1   9      656.86      619.31     71.07 o 
  -5   1   9      133.09      177.57      7.26 o 
  -4   1   9        1.18        9.42      6.94 o 
  -3   1   9      109.57      104.37      5.97 o 
  -2   1   9     1047.71     1051.17     25.49 o 
  -1   1   9       67.47       95.08     12.16 o 
   0   1   9      438.48      473.18      9.57 o 
   1   1   9       14.20       21.81      3.21 o 
   2   1   9       68.17       44.96      3.65 o 
   3   1   9       37.24       53.84      3.82 o 
   4   1   9      108.59      136.80     13.96 o 
   5   1   9      990.20     1051.97     20.56 o 
   6   1   9        5.97        6.51      3.77 o 
   7   1   9      326.49      292.17     13.52 o 
   8   1   9        0.43        9.70      5.05 o 
   9   1   9       22.33       20.40      7.90 o 
  10   1   9       15.60       13.89      6.15 o 
 -10   2   9      136.85      141.91     20.06 o 
  -9   2   9       14.07       15.24      6.75 o 
  -8   2   9        1.28        8.41      7.22 o 
  -7   2   9       20.39       23.21     10.56 o 
  -6   2   9        3.40       10.32      6.01 o 
  -5   2   9      913.69      862.52     22.28 o 
  -4   2   9      474.12      430.71     21.04 o 
  -3   2   9      164.58      160.18     10.02 o 
  -2   2   9      656.40      713.92     10.71 o 
  -1   2   9      190.05      182.46     10.71 o 
   0   2   9      622.57      587.32     25.06 o 
   1   2   9      100.30      106.82      4.91 o 
   2   2   9       48.13       38.01      4.66 o 
   3   2   9        2.39        4.49      2.53 o 
   4   2   9      183.28      172.84      6.59 o 
   5   2   9      236.91      253.55     18.33 o 
   6   2   9       68.53       78.29      6.29 o 
   7   2   9      510.83      463.43     17.16 o 
   8   2   9        8.13        3.75      6.04 o 
   9   2   9       58.34       41.68      7.31 o 
  10   2   9       15.30       10.25     11.77 o 
 -10   3   9       13.50       12.39      8.69 o 
  -9   3   9       36.00       25.31     15.12 o 
  -8   3   9       12.48       18.51      7.39 o 
  -7   3   9       89.36       76.72      9.20 o 
  -6   3   9      424.89      427.86     23.97 o 
  -5   3   9      616.36      561.39     23.95 o 
  -4   3   9       26.24       33.57      5.61 o 
  -3   3   9      186.79      177.61     14.94 o 
  -2   3   9       68.91       40.25      4.00 o 
  -1   3   9      742.60      861.95     14.98 o 
   0   3   9       13.99       24.13      7.43 o 
   1   3   9      285.16      347.39     12.09 o 
   2   3   9        0.68        3.55      3.35 o 
   3   3   9        3.83       10.53      3.12 o 
   4   3   9     2050.92     2023.05     57.24 o 
   5   3   9      144.86      152.07      9.48 o 
   6   3   9       37.80       34.13      5.20 o 
   7   3   9       29.15       32.63      5.01 o 
   8   3   9      131.43      128.56      7.93 o 
   9   3   9       95.11      107.84      9.51 o 
  10   3   9        2.02       -0.77      9.01 o 
 -10   4   9       47.00       39.64      9.26 o 
  -9   4   9       32.36       50.62     10.95 o 
  -8   4   9       70.79       97.05      9.14 o 
  -7   4   9       22.08        3.93      7.02 o 
  -6   4   9     1286.50     1176.21     38.04 o 
  -5   4   9       99.66       89.93      6.34 o 
  -4   4   9       63.99       59.66      5.40 o 
  -3   4   9      513.12      569.82     23.20 o 
  -2   4   9     1172.22     1291.79     17.48 o 
  -1   4   9      742.13      775.13     18.61 o 
   0   4   9      736.79      710.19     15.54 o 
   1   4   9      102.08      100.20      5.38 o 
   2   4   9       43.67       58.63      5.41 o 
   3   4   9       11.57       25.68      3.23 o 
   4   4   9      242.08      263.40     18.27 o 
   5   4   9      598.37      568.01     17.12 o 
   6   4   9       99.77      112.21     10.68 o 
   7   4   9       92.06      117.42      6.22 o 
   8   4   9       19.50       27.21      5.39 o 
   9   4   9       62.83       58.57      6.15 o 
  10   4   9       19.61       20.32     11.03 o 
 -10   5   9        2.58        3.21     10.38 o 
  -9   5   9      109.58      109.49      8.82 o 
  -8   5   9      138.59      110.50      9.38 o 
  -7   5   9       65.99       51.90      9.34 o 
  -6   5   9      104.17      110.25     12.39 o 
  -5   5   9      538.11      541.48     52.00 o 
  -4   5   9       82.23       87.29      5.97 o 
  -3   5   9      578.84      580.73     17.45 o 
  -2   5   9       84.57       76.72      4.88 o 
  -1   5   9       84.47       93.61      7.27 o 
   0   5   9     1140.23     1128.18     16.10 o 
   1   5   9      235.46      257.47     12.67 o 
   2   5   9      467.47      446.87     10.14 o 
   3   5   9       90.11       95.76      4.62 o 
   4   5   9      135.45      108.24      8.43 o 
   5   5   9      480.23      451.75     27.91 o 
   6   5   9       10.57        9.20      5.09 o 
   7   5   9       16.02       19.49      5.12 o 
   8   5   9      273.51      275.00      8.66 o 
   9   5   9        3.64        8.13      6.04 o 
  -9   6   9       43.52       33.02     10.92 o 
  -8   6   9      103.67       90.40     12.07 o 
  -7   6   9      145.39      134.34     16.66 o 
  -6   6   9      171.98      145.36     14.40 o 
  -5   6   9        8.22        5.04      4.62 o 
  -4   6   9       19.40       24.33      5.16 o 
  -3   6   9     3310.62     3282.25     74.53 o 
  -2   6   9       27.04       31.88      4.93 o 
  -1   6   9      199.22      160.95      9.58 o 
   0   6   9      458.24      409.49     12.84 o 
   1   6   9      558.08      601.84     12.37 o 
   2   6   9     1941.25     1991.38     39.51 o 
   3   6   9       88.19      122.80     11.51 o 
   4   6   9       92.87       98.67      5.58 o 
   5   6   9      544.54      521.89     14.29 o 
   6   6   9      313.04      298.96     15.59 o 
   7   6   9       73.26       70.19      7.84 o 
   8   6   9       87.92       73.33      9.08 o 
   9   6   9       48.30       32.72      7.62 o 
  -8   7   9      175.02      132.65     12.17 o 
  -7   7   9       18.30       11.95     10.42 o 
  -6   7   9        1.21       12.48      9.56 o 
  -5   7   9       24.02       23.77     13.27 o 
  -4   7   9      495.78      427.81     13.43 o 
  -3   7   9     1030.48      992.41     44.15 o 
  -2   7   9       32.89       39.04      5.41 o 
  -1   7   9      155.40      135.13      6.97 o 
   0   7   9      165.52      168.13      7.11 o 
   1   7   9      308.94      326.12      9.31 o 
   2   7   9       35.55       37.56      6.02 o 
   3   7   9      163.21      160.82      7.39 o 
   4   7   9        8.85        5.12      8.27 o 
   5   7   9        7.97       15.69      7.27 o 
   6   7   9       32.26       38.76      7.47 o 
   7   7   9       47.89       52.50      9.10 o 
   8   7   9       48.22       45.38      7.88 o 
  -8   8   9      117.98      160.77     13.82 o 
  -7   8   9       94.20       94.23     11.76 o 
  -6   8   9       85.53       69.95     10.67 o 
  -5   8   9       47.45       46.26      8.57 o 
  -4   8   9      155.59      178.25     16.66 o 
  -3   8   9      307.00      332.84     27.45 o 
  -2   8   9      632.55      616.28     13.67 o 
  -1   8   9        4.23       10.62      5.85 o 
   0   8   9       49.47       47.18      7.22 o 
   1   8   9      299.84      326.40      9.32 o 
   2   8   9      478.37      486.08     14.09 o 
   3   8   9      598.27      576.92     23.76 o 
   4   8   9        9.69       11.10      8.47 o 
   5   8   9       78.79       73.70      7.00 o 
   6   8   9      398.92      406.66     13.88 o 
   7   8   9      270.11      266.48     15.40 o 
  -7   9   9       62.68       61.12     19.73 o 
  -6   9   9       37.98       68.17      9.64 o 
  -5   9   9      342.26      398.61     16.86 o 
  -4   9   9      443.76      406.73     19.12 o 
  -3   9   9      138.02      135.12      9.32 o 
  -2   9   9       13.33       32.52      7.08 o 
  -1   9   9      450.21      432.54     22.65 o 
   0   9   9      351.09      361.99     13.98 o 
   1   9   9       71.71       69.70      6.79 o 
   2   9   9        1.24       13.87      6.07 o 
   3   9   9      108.13      120.30      8.24 o 
   4   9   9      421.19      428.00     18.15 o 
   5   9   9       92.58       65.33      8.89 o 
   6   9   9       14.57       13.52      8.49 o 
  -5  10   9      107.41       96.28     22.07 o 
  -4  10   9        7.09        6.59      8.29 o 
  -3  10   9      138.30      157.82      9.90 o 
  -2  10   9      464.38      432.20     14.16 o 
  -1  10   9        5.75        6.88      5.78 o 
   0  10   9        1.41       12.39      6.20 o 
   1  10   9       14.33       14.31      6.41 o 
   2  10   9      406.05      361.20     15.79 o 
   3  10   9      315.93      305.24     10.57 o 
   4  10   9       24.79       22.99      9.09 o 
   5  10   9      170.29      168.09     13.48 o 
  -3  11   9       12.06        3.62      7.69 o 
  -2  11   9       37.04       52.10      8.90 o 
  -1  11   9      216.22      235.62     11.85 o 
   0  11   9      586.17      478.19     12.28 o 
   1  11   9      301.69      258.82      9.45 o 
   2  11   9      366.22      366.35     14.40 o 
   3  11   9       60.36       54.75      8.23 o 
 -10   0  10      433.98      446.14     31.90 o 
  -9   0  10       10.25        7.40      8.45 o 
  -8   0  10      510.27      459.58     13.62 o 
  -7   0  10     3019.27     3016.36     45.19 o 
  -6   0  10      275.45      349.05     17.68 o 
  -5   0  10       53.96       43.65     11.99 o 
  -4   0  10     1279.14     1254.88     28.96 o 
  -3   0  10     2308.46     2236.57     37.04 o 
  -2   0  10     6508.81     7073.57    105.91 o 
  -1   0  10       34.92       47.25      5.97 o 
   0   0  10     2219.77     2175.50     44.54 o 
   1   0  10     6359.20     6607.86    268.29 o 
   2   0  10      295.67      283.85     17.47 o 
   3   0  10       70.18       93.94      5.40 o 
   4   0  10      124.50      108.27      9.59 o 
   5   0  10     3508.29     3447.14     54.89 o 
   6   0  10     1728.89     1812.33     20.88 o 
   7   0  10       35.20       30.46      8.09 o 
   8   0  10      385.33      503.62     23.03 o 
   9   0  10      548.34      564.34     57.65 o 
  10   0  10      352.28      399.67     22.42 o 
 -10   1  10      601.46      574.21     17.30 o 
  -9   1  10      896.21      900.51     23.84 o 
  -8   1  10     1473.07     1478.26     26.23 o 
  -7   1  10       47.49       40.89      6.54 o 
  -6   1  10     1839.07     1830.22     26.72 o 
  -5   1  10     1843.50     1677.93    106.27 o 
  -4   1  10     1039.19      966.68     26.25 o 
  -3   1  10      459.05      542.70     22.16 o 
  -2   1  10     2442.63     2553.85     61.02 o 
  -1   1  10     4565.61     4568.47     60.27 o 
   0   1  10     2920.08     3002.09     46.60 o 
   1   1  10        0.74       20.62      4.48 o 
   2   1  10     4505.27     4514.94     74.00 o 
   3   1  10     1843.75     1697.61     48.66 o 
   4   1  10     1748.60     1722.13     33.20 o 
   5   1  10      348.50      375.64      8.31 o 
   6   1  10      836.94      787.36     15.82 o 
   7   1  10     1123.69     1224.01     19.40 o 
   8   1  10      420.91      443.99     13.32 o 
   9   1  10       11.92        5.21      7.17 o 
  10   1  10      109.02      106.64      9.57 o 
 -10   2  10      381.74      386.50     23.42 o 
  -9   2  10       99.70       92.87      9.67 o 
  -8   2  10      236.09      226.60     13.42 o 
  -7   2  10     1300.20     1319.91     24.79 o 
  -6   2  10     1867.58     1781.81    100.55 o 
  -5   2  10        0.79        2.94      6.97 o 
  -4   2  10     3074.37     3093.37     98.89 o 
  -3   2  10     5768.16     5658.53     75.54 o 
  -2   2  10     1166.63     1107.95     27.45 o 
  -1   2  10        3.71       18.98      4.51 o 
   0   2  10      526.50      452.37     20.26 o 
   1   2  10     2671.48     2651.11     41.75 o 
   2   2  10     1755.82     1759.04     33.73 o 
   3   2  10      584.68      567.62     11.13 o 
   4   2  10     2259.69     2225.30     22.55 o 
   5   2  10     2830.67     2769.88     36.73 o 
   6   2  10      281.69      317.72      9.27 o 
   7   2  10       41.11       47.76      5.31 o 
   8   2  10      377.08      363.57     10.39 o 
   9   2  10      912.11      935.62     45.48 o 
  10   2  10      244.34      232.16     12.54 o 
 -10   3  10      275.61      292.10     20.85 o 
  -9   3  10     1610.27     1585.28     71.14 o 
  -8   3  10      508.03      507.88     14.73 o 
  -7   3  10      120.86      129.03      8.62 o 
  -6   3  10      937.32      857.25     17.36 o 
  -5   3  10     1682.54     1678.94     27.34 o 
  -4   3  10     1076.49     1068.72     37.42 o 
  -3   3  10        2.94       12.41      6.19 o 
  -2   3  10      913.32      876.21     25.56 o 
  -1   3  10     3972.30     4199.75     40.35 o 
   0   3  10     3542.20     3675.07    125.87 o 
   1   3  10      624.01      657.04     15.63 o 
   2   3  10      784.99      693.16     13.82 o 
   3   3  10     3590.85     3496.40    112.25 o 
   4   3  10     2625.62     2455.34     99.30 o 
   5   3  10       60.61       58.17      5.58 o 
   6   3  10      131.05      161.21      9.89 o 
   7   3  10      418.23      420.13     14.72 o 
   8   3  10      830.33      955.89     14.04 o 
   9   3  10       18.02       24.12      7.42 o 
  -9   4  10        1.27       -3.01      6.87 o 
  -8   4  10      773.50      724.54     20.50 o 
  -7   4  10      934.73      926.87     49.62 o 
  -6   4  10     1264.17     1191.58     34.78 o 
  -5   4  10      136.36      112.03      6.21 o 
  -4   4  10      202.86      207.83      9.80 o 
  -3   4  10     8668.66     8941.29     61.08 o 
  -2   4  10      782.62      801.92     12.27 o 
  -1   4  10        4.99        5.32      4.25 o 
   0   4  10      512.30      502.96     10.50 o 
   1   4  10     1617.33     1505.45     20.19 o 
   2   4  10     3618.61     3735.09     39.72 o 
   3   4  10      127.38      136.75      6.33 o 
   4   4  10      882.10      805.52     49.28 o 
   5   4  10     1808.47     1906.78     69.41 o 
   6   4  10      497.26      491.56     15.13 o 
   7   4  10       16.24       16.22      4.90 o 
   8   4  10      308.13      291.06      8.37 o 
   9   4  10      525.90      552.18     23.87 o 
  -9   5  10      767.67      832.65     24.64 o 
  -8   5  10      747.53      780.02     30.20 o 
  -7   5  10        3.50        5.16      7.75 o 
  -6   5  10      313.32      396.20     19.81 o 
  -5   5  10     1502.23     1514.29     67.35 o 
  -4   5  10     1803.97     1775.25     61.49 o 
  -3   5  10      201.98      256.54      7.31 o 
  -2   5  10     1563.54     1453.05     32.73 o 
  -1   5  10     1000.89      983.57     14.98 o 
   0   5  10      783.26      715.02     11.53 o 
   1   5  10      742.27      763.30     17.93 o 
   2   5  10     2231.66     2212.24     38.45 o 
   3   5  10     2957.80     2877.92     84.65 o 
   4   5  10      543.13      505.68     32.60 o 
   5   5  10      198.45      208.99     16.50 o 
   6   5  10      123.86      117.74      6.38 o 
   7   5  10     1211.04     1256.29     22.49 o 
   8   5  10      310.55      344.45     12.08 o 
   9   5  10       21.05       33.13      8.11 o 
  -9   6  10       72.64       86.85     13.82 o 
  -8   6  10      126.14      133.36     15.48 o 
  -7   6  10      580.36      648.34     51.33 o 
  -6   6  10      449.50      474.27     14.09 o 
  -5   6  10      337.64      319.88     10.67 o 
  -4   6  10     2362.55     2632.89     46.93 o 
  -3   6  10      835.35      859.96     20.97 o 
  -2   6  10     2689.93     2708.28     68.46 o 
  -1   6  10       16.72       23.80      5.04 o 
   0   6  10      636.74      710.24     16.40 o 
   1   6  10     2846.96     2718.92     57.08 o 
   2   6  10      475.13      494.22     20.68 o 
   3   6  10       58.27       60.90      6.11 o 
   4   6  10      388.07      401.34     12.40 o 
   5   6  10      906.11     1035.28     39.28 o 
   6   6  10      294.06      323.77     11.17 o 
   7   6  10        1.41       10.13      6.30 o 
   8   6  10      231.70      238.09     10.66 o 
  -8   7  10      778.64      752.62     51.62 o 
  -7   7  10       49.63       63.46     10.61 o 
  -6   7  10      378.06      425.94     64.61 o 
  -5   7  10     1202.02     1416.99     22.30 o 
  -4   7  10      131.82      163.05      9.35 o 
  -3   7  10       18.81       16.10      5.84 o 
  -2   7  10      227.86      239.12      7.98 o 
  -1   7  10     2547.42     2507.27     42.01 o 
   0   7  10      669.87      627.53     15.52 o 
   1   7  10       43.71       59.12      6.36 o 
   2   7  10      604.65      623.14     27.52 o 
   3   7  10      837.85      800.22     35.95 o 
   4   7  10     1093.48     1053.87     24.92 o 
   5   7  10       84.25       97.62      9.38 o 
   6   7  10      251.99      260.68     10.97 o 
   7   7  10      639.93      651.37     28.01 o 
   8   7  10      240.67      293.54     13.35 o 
  -7   8  10      216.04      257.72     28.65 o 
  -6   8  10      171.36      146.42     12.48 o 
  -5   8  10       68.21       72.29      9.30 o 
  -4   8  10      378.73      475.86     17.17 o 
  -3   8  10     1161.48     1274.13     19.55 o 
  -2   8  10      991.14      901.27     14.75 o 
  -1   8  10       86.57       57.60      6.01 o 
   0   8  10     1027.88     1041.31     31.22 o 
   1   8  10      546.22      552.85     12.47 o 
   2   8  10      278.55      244.84      8.53 o 
   3   8  10      120.87      137.16      8.54 o 
   4   8  10      956.80      974.28     19.17 o 
   5   8  10      236.49      254.09     14.92 o 
   6   8  10      234.14      235.90     21.86 o 
   7   8  10        3.07       -0.60      9.04 o 
  -6   9  10      259.09      317.29     15.72 o 
  -5   9  10      576.79      741.03     35.22 o 
  -4   9  10      391.78      386.27     28.06 o 
  -3   9  10        6.98        7.80      7.13 o 
  -2   9  10      629.74      671.06     19.46 o 
  -1   9  10      433.19      428.23     15.55 o 
   0   9  10      420.31      443.02     11.93 o 
   1   9  10        2.12        0.97      6.62 o 
   2   9  10      100.47       93.02      7.76 o 
   3   9  10     1532.10     1655.05     45.02 o 
   4   9  10      118.12      144.76      8.55 o 
   5   9  10       29.81       12.81      8.93 o 
   6   9  10      339.63      357.56     18.74 o 
  -4  10  10      209.70      270.82     13.91 o 
  -3  10  10      506.84      614.12     26.89 o 
  -2  10  10      248.10      292.03     12.00 o 
  -1  10  10        5.17        4.36      6.25 o 
   0  10  10      127.47      130.98     13.44 o 
   1  10  10      256.05      259.32     24.20 o 
   2  10  10      491.44      519.16     15.91 o 
   3  10  10        8.02       22.19      8.93 o 
   4  10  10      104.31      134.60     12.04 o 
  -1  11  10      999.98     1096.94     62.81 o 
   0  11  10       90.33       62.43      7.54 o 
   1  11  10        0.89        2.25      8.01 o 
 -10   1  11       45.09       38.28     12.05 o 
  -9   1  11       40.36       34.33     12.43 o 
  -8   1  11        1.03        6.76      6.82 o 
  -7   1  11       14.33       20.29     10.30 o 
  -6   1  11      428.06      442.59     42.68 o 
  -5   1  11       99.74      123.10     10.66 o 
  -4   1  11      400.89      371.10     13.22 o 
  -3   1  11        8.21       15.39      5.45 o 
  -2   1  11        4.72        3.88      3.74 o 
  -1   1  11        3.66        6.79      4.11 o 
   0   1  11        0.26        2.86      4.47 o 
   1   1  11       37.67       58.15      4.93 o 
   2   1  11       19.22       33.67      6.71 o 
   3   1  11      306.72      302.90     16.86 o 
   4   1  11       43.66       37.63      5.58 o 
   5   1  11        0.02        1.14      3.76 o 
   6   1  11       39.60       47.07      4.91 o 
   7   1  11       60.64       52.98      5.90 o 
   8   1  11       48.27       60.46      8.69 o 
   9   1  11        7.52       11.09      7.54 o 
 -10   2  11       91.54      104.92     10.70 o 
  -9   2  11       10.58        7.63      8.34 o 
  -8   2  11       13.30       19.00      8.15 o 
  -7   2  11      661.49      654.47     15.97 o 
  -6   2  11        8.15       21.24     10.70 o 
  -5   2  11        0.81        6.31      8.16 o 
  -4   2  11       98.42      118.31     10.25 o 
  -3   2  11      698.39      672.00     17.25 o 
  -2   2  11      424.46      413.01     10.36 o 
  -1   2  11       31.35       41.49      4.38 o 
   0   2  11      125.75      115.53      6.27 o 
   1   2  11      147.11      154.65     11.74 o 
   2   2  11       12.53       10.36      3.88 o 
   3   2  11       26.46       36.76      3.68 o 
   4   2  11        2.29        5.81      4.34 o 
   5   2  11       13.40       11.59      4.12 o 
   6   2  11      165.25      143.10      6.84 o 
   7   2  11      147.42      137.64      9.90 o 
   8   2  11        9.01       16.00      5.29 o 
   9   2  11        7.42        4.67      7.13 o 
  -9   3  11       49.09       53.51      7.48 o 
  -8   3  11      199.09      208.17     10.56 o 
  -7   3  11      136.94      111.81     13.49 o 
  -6   3  11      167.00      137.02     10.83 o 
  -5   3  11       15.91       22.60      9.02 o 
  -4   3  11      610.05      634.31     23.64 o 
  -3   3  11       97.72      111.04      9.08 o 
  -2   3  11       78.77       76.50      5.15 o 
  -1   3  11        4.89        4.55      5.36 o 
   0   3  11        3.01       11.70      4.30 o 
   1   3  11      439.70      417.52     15.09 o 
   2   3  11        7.15       11.74      4.18 o 
   3   3  11       62.04       83.71      6.76 o 
   4   3  11      360.20      375.64      9.99 o 
   5   3  11       35.90       29.40      4.20 o 
   6   3  11      319.85      336.41     11.54 o 
   7   3  11      289.59      271.83      9.28 o 
   8   3  11        5.15        0.00      4.88 o 
   9   3  11       17.72       14.81      7.12 o 
  -9   4  11      137.39      131.83     20.16 o 
  -8   4  11       99.71       90.77     10.00 o 
  -7   4  11       17.29        5.36      7.49 o 
  -6   4  11       11.94        0.06      7.81 o 
  -5   4  11       35.71       34.84      8.46 o 
  -4   4  11      401.96      426.91     35.97 o 
  -3   4  11      178.81      201.99      7.13 o 
  -2   4  11        7.87       11.02      5.71 o 
  -1   4  11       12.43       15.41      5.36 o 
   0   4  11      271.90      316.83      7.67 o 
   1   4  11      449.86      504.88     13.39 o 
   2   4  11      103.78       90.94      5.32 o 
   3   4  11       31.08       29.43      4.58 o 
   4   4  11       88.19       95.91      7.10 o 
   5   4  11      164.41      169.49      9.23 o 
   6   4  11        4.31       -0.24      5.38 o 
   7   4  11        6.79       10.76      5.14 o 
   8   4  11       21.27       19.02      6.67 o 
   9   4  11       39.93       40.95      8.48 o 
  -9   5  11       97.58       74.61     10.91 o 
  -8   5  11        1.33        3.82     10.04 o 
  -7   5  11      117.61      129.53     10.86 o 
  -6   5  11      189.21      168.33     21.74 o 
  -5   5  11       16.69       32.11     13.53 o 
  -4   5  11      563.29      603.50     21.34 o 
  -3   5  11      116.99       95.41      6.52 o 
  -2   5  11      409.53      410.09      8.65 o 
  -1   5  11      191.20      178.67      6.45 o 
   0   5  11      101.47      112.31      6.35 o 
   1   5  11       30.25       29.74      4.92 o 
   2   5  11      138.23      130.22      7.32 o 
   3   5  11       38.28       49.87      7.75 o 
   4   5  11       46.47       46.47      7.76 o 
   5   5  11        9.27       10.42      7.72 o 
   6   5  11       26.69       12.37      8.23 o 
   7   5  11       21.11       21.15      5.95 o 
   8   5  11       93.14      117.93      7.35 o 
  -8   6  11       30.50       35.23      9.89 o 
  -7   6  11       11.98       -0.88     11.92 o 
  -6   6  11       11.32       12.33      8.37 o 
  -5   6  11      259.07      292.50     10.31 o 
  -4   6  11       87.79       68.49     11.96 o 
  -3   6  11      434.95      412.98     27.69 o 
  -2   6  11      261.30      279.05     18.07 o 
  -1   6  11      501.44      477.07     27.44 o 
   0   6  11      170.14      156.23      6.89 o 
   1   6  11        6.36       15.28      5.56 o 
   2   6  11      328.79      319.99      8.92 o 
   3   6  11       24.69       18.81      5.96 o 
   4   6  11      600.52      586.76     14.83 o 
   5   6  11      508.01      539.07     22.26 o 
   6   6  11      111.12      144.33      9.34 o 
   7   6  11       52.53       51.42      7.41 o 
   8   6  11      240.41      240.92     12.73 o 
  -7   7  11       19.38       13.11      9.87 o 
  -6   7  11      503.94      462.32     16.36 o 
  -5   7  11       65.41       72.34      8.46 o 
  -4   7  11      227.33      189.19     10.57 o 
  -3   7  11       22.54       26.74      5.71 o 
  -2   7  11      179.74      181.96      8.12 o 
  -1   7  11      506.63      467.24     10.70 o 
   0   7  11      572.33      568.96     13.51 o 
   1   7  11       66.25       75.14      6.84 o 
   2   7  11      428.30      457.97     11.47 o 
   3   7  11       17.65       24.54      6.55 o 
   4   7  11      102.28      105.78      8.82 o 
   5   7  11       76.08       88.23      8.26 o 
   6   7  11       32.68       47.41      7.21 o 
   7   7  11       92.68      112.25      9.50 o 
  -6   8  11       23.36       54.38     10.36 o 
  -5   8  11       40.20       64.31      9.04 o 
  -4   8  11      363.08      314.70     12.19 o 
  -3   8  11      102.51      103.38     16.52 o 
  -2   8  11       73.85       70.13     13.63 o 
  -1   8  11      149.37      167.76      8.04 o 
   0   8  11       54.00       43.17      6.88 o 
   1   8  11      570.24      554.22     18.05 o 
   2   8  11        2.53       11.24      6.02 o 
   3   8  11       19.03       36.81     11.79 o 
   4   8  11      649.79      641.21     34.81 o 
   5   8  11      133.26      111.12      8.61 o 
   6   8  11        7.48        0.57     10.42 o 
  -5   9  11      267.36      243.02     15.45 o 
  -4   9  11       12.02       35.82      9.63 o 
  -3   9  11      107.23      127.89      8.54 o 
  -2   9  11      285.59      240.20     12.54 o 
  -1   9  11      125.89      110.30      8.09 o 
   0   9  11      284.13      229.17      9.13 o 
   1   9  11      100.00       90.15      7.39 o 
   2   9  11      251.55      244.15     19.96 o 
   3   9  11      367.58      332.33     11.88 o 
   4   9  11       20.10       15.92      8.47 o 
   5   9  11        1.88        3.07     12.02 o 
  -3  10  11      320.64      284.35     14.07 o 
  -2  10  11        4.01       10.18      9.49 o 
  -1  10  11        3.52        1.20      7.41 o 
   0  10  11      190.15      168.93      8.35 o 
   1  10  11      253.89      214.73     16.38 o 
   2  10  11       16.37       15.98      8.05 o 
   3  10  11       32.54       34.05      8.29 o 
  -9   0  12      390.46      392.67     21.92 o 
  -8   0  12      811.12      858.05     27.21 o 
  -7   0  12      265.57      236.63     17.76 o 
  -6   0  12      202.73      233.13     17.18 o 
  -5   0  12     1302.79     1393.03     34.47 o 
  -4   0  12     3449.53     3390.57    213.14 o 
  -3   0  12     1059.14     1156.16     23.67 o 
  -2   0  12     2758.10     3002.55     77.12 o 
  -1   0  12      566.97      579.42     40.40 o 
   0   0  12     4407.15     4600.91    111.16 o 
   1   0  12      601.21      612.20     16.92 o 
   2   0  12      239.79      244.79     12.51 o 
   3   0  12     3333.72     3190.82     47.04 o 
   4   0  12      803.23      774.78     15.90 o 
   5   0  12      697.45      749.41     23.79 o 
   6   0  12       75.91       88.84      7.64 o 
   7   0  12      298.87      302.36     13.16 o 
   8   0  12      908.67      991.90     36.43 o 
   9   0  12      236.78      212.80     21.91 o 
  -9   1  12      104.42      110.29     10.24 o 
  -8   1  12        6.23        3.15     15.28 o 
  -7   1  12     2032.86     2011.12    123.13 o 
  -6   1  12     1572.47     1581.21     54.24 o 
  -5   1  12      502.62      509.68     14.75 o 
  -4   1  12        3.18       -2.45      8.30 o 
  -3   1  12     1638.08     1619.62     54.43 o 
  -2   1  12     1486.95     1553.95     31.81 o 
  -1   1  12     1063.36     1082.55     36.56 o 
   0   1  12      182.38      193.64      7.72 o 
   1   1  12     2789.63     2712.33     60.19 o 
   2   1  12     1287.80     1245.94     27.87 o 
   3   1  12     1245.81     1176.11     38.09 o 
   4   1  12      369.18      293.50      7.11 o 
   5   1  12     1644.04     1608.20     21.18 o 
   6   1  12      854.36      847.18     12.59 o 
   7   1  12      153.31      190.77      8.78 o 
   8   1  12        2.15        8.37      7.25 o 
   9   1  12      316.40      348.30     14.75 o 
  -9   2  12      355.80      325.57     16.29 o 
  -8   2  12      581.36      620.95     24.84 o 
  -7   2  12      327.71      347.82     13.65 o 
  -6   2  12      321.63      268.85     12.63 o 
  -5   2  12     1368.51     1410.20     23.26 o 
  -4   2  12     1954.84     2135.61     28.19 o 
  -3   2  12      871.69      931.07     36.46 o 
  -2   2  12       77.97       83.28      5.32 o 
  -1   2  12     4685.28     4584.14    129.97 o 
   0   2  12     2053.78     1999.69     33.96 o 
   1   2  12      520.69      564.34     28.10 o 
   2   2  12      115.32       85.09      4.68 o 
   3   2  12       44.17       48.83     12.77 o 
   4   2  12     3324.28     3122.74     38.53 o 
   5   2  12      424.10      465.37      8.82 o 
   6   2  12      195.63      140.83      6.56 o 
   7   2  12      974.52      980.31     17.99 o 
   8   2  12      406.15      423.00     19.89 o 
   9   2  12       86.33      114.15     10.39 o 
  -9   3  12      102.53      101.89     11.67 o 
  -8   3  12       29.01       46.95     10.98 o 
  -7   3  12     1004.01     1092.39     33.51 o 
  -6   3  12     2294.95     2330.34     90.44 o 
  -5   3  12      326.71      252.10     24.75 o 
  -4   3  12      184.63      199.45      9.44 o 
  -3   3  12      545.40      563.59     11.63 o 
  -2   3  12     2045.51     2032.86     69.62 o 
  -1   3  12      648.56      648.03     20.22 o 
   0   3  12       10.82       27.81      5.45 o 
   1   3  12     3545.75     3540.46    132.97 o 
   2   3  12     3246.56     3084.76     64.91 o 
   3   3  12        8.79       16.69      4.44 o 
   4   3  12       14.61       25.13      4.91 o 
   5   3  12      645.01      608.07     29.23 o 
   6   3  12      690.73      705.67     39.33 o 
   7   3  12     1017.15     1027.80     32.25 o 
   8   3  12       28.86       38.78      7.14 o 
  -8   4  12      606.72      609.83     19.83 o 
  -7   4  12      122.10      131.69     11.38 o 
  -6   4  12       80.64      120.92     22.82 o 
  -5   4  12     1106.49     1199.25     23.65 o 
  -4   4  12     2036.04     1999.89     34.28 o 
  -3   4  12      160.69      166.17      7.43 o 
  -2   4  12      100.51      114.76      6.78 o 
  -1   4  12      784.85      823.91     17.75 o 
   0   4  12     2864.04     2841.53     34.18 o 
   1   4  12      890.56      918.42     13.36 o 
   2   4  12      152.97      135.51      9.62 o 
   3   4  12      746.74      760.57     11.90 o 
   4   4  12     1228.87     1303.26     22.10 o 
   5   4  12       22.90       19.40      7.88 o 
   6   4  12       88.64       97.16     10.26 o 
   7   4  12      437.72      430.77     11.50 o 
   8   4  12      708.99      704.21     28.25 o 
  -8   5  12      235.10      201.44     14.00 o 
  -7   5  12      636.98      665.51     35.63 o 
  -6   5  12     1190.33     1258.64     90.18 o 
  -5   5  12      236.20      232.51     13.95 o 
  -4   5  12       26.32       23.90      6.89 o 
  -3   5  12     2057.52     2037.83    103.12 o 
  -2   5  12     1258.91     1232.63     38.58 o 
  -1   5  12      327.59      331.93      9.68 o 
   0   5  12      457.61      447.54      9.41 o 
   1   5  12      859.58      854.84     20.74 o 
   2   5  12     1451.97     1398.47     23.96 o 
   3   5  12      490.79      507.37     20.58 o 
   4   5  12       25.78       21.58      7.42 o 
   5   5  12      422.18      450.94     25.31 o 
   6   5  12     1239.93     1281.19     38.68 o 
   7   5  12      342.84      384.78     16.23 o 
   8   5  12        0.99        1.82      7.36 o 
  -7   6  12        6.72       17.06     12.08 o 
  -6   6  12        5.56        8.05      8.40 o 
  -5   6  12      114.54      164.64      8.35 o 
  -4   6  12     2135.78     2177.19     49.52 o 
  -3   6  12      637.93      613.88     12.48 o 
  -2   6  12      343.63      414.04     19.59 o 
  -1   6  12      998.65      972.81     35.13 o 
   0   6  12     1046.84     1066.53     25.72 o 
   1   6  12      628.07      593.18     12.14 o 
   2   6  12        2.13        1.74      5.66 o 
   3   6  12     1434.47     1454.36     55.52 o 
   4   6  12      387.41      397.40     11.70 o 
   5   6  12       38.65       59.68      7.52 o 
   6   6  12       53.33       57.25      9.57 o 
   7   6  12      434.98      446.87     13.42 o 
  -6   7  12      873.02     1055.27     67.38 o 
  -5   7  12      639.02      619.17     18.90 o 
  -4   7  12      518.05      573.90     21.47 o 
  -3   7  12      537.30      587.87     42.15 o 
  -2   7  12      411.52      412.86     15.69 o 
  -1   7  12       39.13       41.77      6.99 o 
   0   7  12        1.58        2.20      6.56 o 
   1   7  12      490.53      502.60     20.12 o 
   2   7  12     1270.23     1323.35     51.27 o 
   3   7  12      408.76      404.87     12.16 o 
   4   7  12      215.27      266.45     17.91 o 
   5   7  12      434.44      427.09     33.96 o 
   6   7  12      372.38      313.33     15.34 o 
  -5   8  12     1026.93     1094.88     71.38 o 
  -4   8  12      174.44      246.63     15.03 o 
  -3   8  12      460.69      505.45     23.17 o 
  -2   8  12       10.16       27.82      8.57 o 
  -1   8  12     1198.11     1183.79     29.10 o 
   0   8  12      780.34      786.39     34.42 o 
   1   8  12      229.07      235.88      9.19 o 
   2   8  12        4.66       12.39      8.92 o 
   3   8  12      518.31      539.58     17.26 o 
   4   8  12      189.76      261.53     28.52 o 
   5   8  12      236.58      245.85     11.52 o 
  -4   9  12        7.39       19.86      8.92 o 
  -3   9  12       99.17      149.71      9.79 o 
  -2   9  12      591.83      633.99     26.49 o 
  -1   9  12      129.79       97.80      8.07 o 
   0   9  12       70.24       83.48      7.49 o 
   1   9  12      486.53      559.31     43.07 o 
   2   9  12      239.33      250.01     28.09 o 
   3   9  12       41.60       33.61      9.35 o 
   0  10  12      361.96      301.26     20.53 o 
  -8   1  13        1.90       -7.35     15.04 o 
  -7   1  13       99.50      104.62     23.34 o 
  -6   1  13       23.56       21.51      8.54 o 
  -5   1  13       92.95      122.68     18.95 o 
  -4   1  13        4.45       11.35      5.13 o 
  -3   1  13       86.03       72.65      6.56 o 
  -2   1  13      372.11      387.00      9.77 o 
  -1   1  13       46.73       54.08      6.08 o 
   0   1  13       89.96      101.72     10.09 o 
   1   1  13      146.23      156.02     13.92 o 
   2   1  13        0.43       -0.82      5.32 o 
   3   1  13      155.74      149.38      6.42 o 
   4   1  13       75.28       71.16      8.22 o 
   5   1  13       53.45       52.31      4.68 o 
   6   1  13      129.76      127.76      5.88 o 
   7   1  13       13.18       19.91      6.57 o 
   8   1  13       24.48       25.72     10.64 o 
  -8   2  13       22.12       12.47     10.84 o 
  -7   2  13      345.89      352.39     14.54 o 
  -6   2  13      123.57      124.49     24.20 o 
  -5   2  13      135.84      141.74     10.16 o 
  -4   2  13       88.74       74.19      6.99 o 
  -3   2  13      511.65      565.64     20.89 o 
  -2   2  13       25.72       38.31      6.06 o 
  -1   2  13      283.61      280.64     13.75 o 
   0   2  13      542.47      604.66     20.86 o 
   1   2  13      186.13      183.41      9.62 o 
   2   2  13       57.31       57.71      4.68 o 
   3   2  13        0.58        4.37      4.07 o 
   4   2  13       11.33       14.88      4.48 o 
   5   2  13       95.44      111.01      6.22 o 
   6   2  13       46.57       40.86      6.52 o 
   7   2  13       10.86        9.94      6.48 o 
   8   2  13       32.21       20.52      7.22 o 
  -8   3  13       21.33       18.66     11.96 o 
  -7   3  13      118.32       77.54     11.40 o 
  -6   3  13       18.85       17.70     10.47 o 
  -5   3  13       34.63       15.72      8.05 o 
  -4   3  13       46.81       32.45      8.51 o 
  -3   3  13        3.80       12.74      6.61 o 
  -2   3  13       24.15       27.64      6.25 o 
  -1   3  13      155.31      170.61      8.77 o 
   0   3  13      347.17      322.48      9.63 o 
   1   3  13        1.34        3.56      4.86 o 
   2   3  13      107.20       96.54     12.32 o 
   3   3  13      230.53      250.26      8.09 o 
   4   3  13       39.44       29.58      6.63 o 
   5   3  13      331.04      284.68     13.27 o 
   6   3  13       17.40       24.47      6.26 o 
   7   3  13        6.77        2.25      6.58 o 
   8   3  13       44.51       37.71      6.88 o 
  -8   4  13       16.40       -0.20     11.22 o 
  -7   4  13       26.72        8.79     14.13 o 
  -6   4  13      468.72      439.25     40.00 o 
  -5   4  13       15.70       11.56     13.08 o 
  -4   4  13       83.76       69.75      7.35 o 
  -3   4  13        0.70        4.50      5.70 o 
  -2   4  13        6.72       12.88      6.77 o 
  -1   4  13      330.39      280.25     10.09 o 
   0   4  13       89.42      100.32      5.73 o 
   1   4  13        0.57        2.58      5.00 o 
   2   4  13       17.23       27.17      4.73 o 
   3   4  13      369.33      368.10     14.44 o 
   4   4  13      212.34      220.05      8.56 o 
   5   4  13      230.34      218.12     10.48 o 
   6   4  13       19.64       44.45      7.04 o 
   7   4  13        7.48        4.40      6.66 o 
  -7   5  13      278.60      217.11     14.42 o 
  -6   5  13      168.28      146.23     12.29 o 
  -5   5  13       89.08      104.28     15.18 o 
  -4   5  13      118.39      136.51      9.30 o 
  -3   5  13      177.05      147.39      6.01 o 
  -2   5  13        5.88        5.37      4.64 o 
  -1   5  13      510.70      499.99     20.54 o 
   0   5  13      296.72      245.15      7.91 o 
   1   5  13      225.67      226.24      7.05 o 
   2   5  13       92.30       96.28      5.86 o 
   3   5  13       15.89       32.29      6.93 o 
   4   5  13      109.78      108.08      8.19 o 
   5   5  13        3.85       -5.82      7.99 o 
   6   5  13       12.44        9.61      6.66 o 
   7   5  13       60.73       55.48      6.83 o 
  -6   6  13      110.83      108.53     18.03 o 
  -5   6  13       62.19       75.80      9.50 o 
  -4   6  13      622.97      509.36     35.23 o 
  -3   6  13      212.14      210.56      7.33 o 
  -2   6  13      495.94      448.85     29.98 o 
  -1   6  13       11.79       18.93      5.82 o 
   0   6  13       10.31       14.09      6.54 o 
   1   6  13        0.34        5.28      5.57 o 
   2   6  13      299.28      297.27      9.13 o 
   3   6  13       36.94       30.01      7.92 o 
   4   6  13      208.45      227.47     11.51 o 
   5   6  13       15.93       24.04      7.78 o 
   6   6  13      131.02      117.15      9.25 o 
  -6   7  13        1.85       24.32     17.19 o 
  -5   7  13      173.56      166.74      9.87 o 
  -4   7  13      314.92      320.72     21.36 o 
  -3   7  13      298.69      230.74     16.81 o 
  -2   7  13      212.38      169.03      7.93 o 
  -1   7  13       18.75       17.19      5.07 o 
   0   7  13       15.15       17.27      5.95 o 
   1   7  13      741.92      702.28     14.38 o 
   2   7  13      291.18      280.29     10.63 o 
   3   7  13        0.29       -0.22      6.76 o 
   4   7  13       81.10       70.52      8.98 o 
   5   7  13       17.64       18.70      9.24 o 
  -4   8  13        5.22       10.76      9.58 o 
  -3   8  13       64.72       95.30      9.76 o 
  -2   8  13       58.13       34.65      7.87 o 
  -1   8  13      147.65      126.66      9.14 o 
   0   8  13       53.83       42.90      6.80 o 
   1   8  13       58.75       62.32      7.59 o 
   2   8  13       83.53       75.30      9.38 o 
   3   8  13       71.62       81.85     12.55 o 
   4   8  13      193.24      184.20     15.08 o 
  -2   9  13       66.39       25.92      9.62 o 
  -1   9  13       34.93       26.47      7.47 o 
   0   9  13      265.82      260.10     25.04 o 
   1   9  13      194.90      169.86     10.63 o 
   2   9  13       89.20      113.75     24.30 o 
  -8   0  14      773.67      817.28     38.66 o 
  -7   0  14      520.22      474.34     24.82 o 
  -6   0  14     1758.18     1613.90     41.77 o 
  -5   0  14       89.45       84.46     15.74 o 
  -4   0  14       67.39       79.35      8.18 o 
  -3   0  14      398.00      422.69     15.81 o 
  -2   0  14     3813.99     3756.77     54.22 o 
  -1   0  14     1700.18     1686.72     58.52 o 
   0   0  14       19.04       43.26      8.85 o 
   1   0  14     1460.97     1298.65     86.45 o 
   2   0  14      707.23      632.06     45.55 o 
   3   0  14     1514.63     1465.00     70.61 o 
   4   0  14      375.26      388.28     11.61 o 
   5   0  14      147.36      122.77      8.08 o 
   6   0  14      558.80      577.69     29.78 o 
   7   0  14      580.62      585.10     19.93 o 
  -8   1  14      887.81      874.40     27.60 o 
  -7   1  14     1090.17     1126.94     25.11 o 
  -6   1  14       26.40       13.21      8.63 o 
  -5   1  14      744.84      786.30     20.54 o 
  -4   1  14      795.93      845.43     18.88 o 
  -3   1  14     1098.76     1153.14     22.69 o 
  -2   1  14      343.39      362.17      9.81 o 
  -1   1  14       25.28       35.88      9.67 o 
   0   1  14     1721.22     1801.71     52.99 o 
   1   1  14     1035.32     1045.02     49.78 o 
   2   1  14       52.89       72.01      5.57 o 
   3   1  14      617.07      518.10     18.15 o 
   4   1  14     1100.31     1015.32     18.85 o 
   5   1  14      481.37      510.14     17.68 o 
   6   1  14       48.84       75.11      6.90 o 
   7   1  14      221.74      191.47      6.56 o 
  -8   2  14        4.22       17.18     11.29 o 
  -7   2  14      324.28      328.71     14.13 o 
  -6   2  14      151.51      170.87     19.17 o 
  -5   2  14     1420.25     1468.71     57.84 o 
  -4   2  14       42.94       56.45      7.47 o 
  -3   2  14     1273.40     1332.52     30.93 o 
  -2   2  14     1326.35     1402.48     24.97 o 
  -1   2  14     2009.50     2083.54     49.29 o 
   0   2  14       52.11       65.96     10.32 o 
   1   2  14      843.55      890.15     19.97 o 
   2   2  14      792.84      780.40     25.89 o 
   3   2  14     1013.71     1009.15     15.51 o 
   4   2  14      313.65      316.91      9.74 o 
   5   2  14      191.33      166.33      7.36 o 
   6   2  14      427.54      402.53     11.08 o 
   7   2  14      449.03      485.36     27.05 o 
  -7   3  14      546.56      505.33     18.30 o 
  -6   3  14       27.80       32.38     10.95 o 
  -5   3  14       60.59       88.53      9.38 o 
  -4   3  14     2879.17     2995.67     68.08 o 
  -3   3  14      690.58      722.13     23.64 o 
  -2   3  14       98.43       94.53      7.82 o 
  -1   3  14      242.00      243.20     25.33 o 
   0   3  14     1670.83     1666.38     44.83 o 
   1   3  14      647.81      671.60     14.28 o 
   2   3  14       68.75       93.60      6.57 o 
   3   3  14      237.62      197.24     11.13 o 
   4   3  14     2006.64     1976.77     42.38 o 
   5   3  14      540.30      552.07     16.28 o 
   6   3  14        6.32       12.50      6.59 o 
   7   3  14        4.48        7.25      6.94 o 
  -7   4  14       41.06       54.90     13.14 o 
  -6   4  14      712.50      777.55     33.27 o 
  -5   4  14      313.33      377.02     15.11 o 
  -4   4  14      263.52      248.40     12.05 o 
  -3   4  14      620.57      671.17     38.56 o 
  -2   4  14     1316.34     1415.53     41.71 o 
  -1   4  14      705.63      703.86     31.28 o 
   0   4  14       19.61       23.56      5.72 o 
   1   4  14        8.37       12.92      6.27 o 
   2   4  14     1124.54     1045.51     24.61 o 
   3   4  14     1126.01     1117.70     16.57 o 
   4   4  14        5.24       26.84      5.53 o 
   5   4  14       57.82       65.26      8.35 o 
   6   4  14      769.19      759.02     36.67 o 
  -6   5  14        4.54       19.61      8.74 o 
  -5   5  14      202.01      255.28     18.92 o 
  -4   5  14     1227.73     1378.20     36.99 o 
  -3   5  14     1323.55     1402.56     20.68 o 
  -2   5  14        9.35       11.91      4.90 o 
  -1   5  14      371.14      375.66     10.34 o 
   0   5  14      574.03      575.47     22.38 o 
   1   5  14     1405.04     1471.23     37.78 o 
   2   5  14        2.89       15.81      6.20 o 
   3   5  14      579.52      561.35     24.75 o 
   4   5  14      509.73      546.64     32.99 o 
   5   5  14      326.99      300.71     11.97 o 
   6   5  14      427.98      470.06     22.48 o 
  -5   6  14      359.71      326.12     21.19 o 
  -4   6  14        4.59       21.59      8.27 o 
  -3   6  14       21.06       35.04      7.11 o 
  -2   6  14     1098.10     1102.12     55.45 o 
  -1   6  14      694.32      664.22     22.59 o 
   0   6  14      254.58      248.20      8.22 o 
   1   6  14      249.60      237.77     13.37 o 
   2   6  14      943.43      994.11     29.64 o 
   3   6  14      396.83      419.30     13.11 o 
   4   6  14       31.77       37.82      9.05 o 
   5   6  14      246.35      250.36     22.64 o 
  -4   7  14      747.33      938.81     25.89 o 
  -3   7  14      143.23      162.43      9.88 o 
  -2   7  14       49.57       58.88      9.61 o 
  -1   7  14       49.63       64.58      8.14 o 
   0   7  14      508.23      498.66     16.70 o 
   1   7  14      325.09      346.85     23.21 o 
   2   7  14        3.21       -3.97      8.73 o 
   3   7  14       91.99       95.23     12.13 o 
   4   7  14      484.57      488.45     34.11 o 
  -2   8  14      488.42      517.87     38.02 o 
  -1   8  14      645.64      665.80     23.52 o 
   0   8  14      113.44      101.58      7.86 o 
   1   8  14      514.61      574.93     36.11 o 
   2   8  14      461.48      487.26     20.18 o 
  -7   1  15       83.78       90.38     11.84 o 
  -6   1  15        1.80       -9.02      9.02 o 
  -5   1  15        7.88        0.60     10.08 o 
  -4   1  15        1.75        7.66      8.02 o 
  -3   1  15        0.96        5.53      7.11 o 
  -2   1  15       66.18       59.18      7.75 o 
  -1   1  15       38.74       41.14      6.39 o 
   0   1  15       68.41       73.23      6.24 o 
   1   1  15      390.82      393.82     11.98 o 
   2   1  15      885.77      894.13     33.36 o 
   3   1  15      318.81      271.89      8.38 o 
   4   1  15       48.30       50.64      5.57 o 
   5   1  15        9.23        8.08      5.19 o 
   6   1  15       59.66       45.03      7.42 o 
  -7   2  15      249.42      218.15     42.20 o 
  -6   2  15        7.09        0.39      8.13 o 
  -5   2  15       73.59       89.02      8.53 o 
  -4   2  15      173.21      151.08      9.74 o 
  -3   2  15      103.36       68.23      6.73 o 
  -2   2  15      125.86      123.36      8.67 o 
  -1   2  15      220.29      232.10     13.60 o 
   0   2  15       24.44       28.29      7.58 o 
   1   2  15       37.86       45.87      5.99 o 
   2   2  15      422.90      391.95     10.09 o 
   3   2  15        4.11        0.34      5.88 o 
   4   2  15       19.77       16.02      6.10 o 
   5   2  15        2.79       10.41      6.26 o 
   6   2  15        0.32        3.84      8.31 o 
  -6   3  15        4.55        2.94      9.25 o 
  -5   3  15       79.64       72.95      8.78 o 
  -4   3  15       22.00       20.39      7.14 o 
  -3   3  15      229.90      260.68     23.94 o 
  -2   3  15       10.49        7.56      7.04 o 
  -1   3  15        3.90        6.47      6.04 o 
   0   3  15      152.76      149.40      7.40 o 
   1   3  15       53.73       43.02      5.44 o 
   2   3  15       81.57       75.03      6.68 o 
   3   3  15        6.03        6.98      7.02 o 
   4   3  15       32.95       36.09      7.15 o 
   5   3  15        1.46        0.55      6.31 o 
   6   3  15       15.54       13.70      7.04 o 
  -6   4  15        1.02       13.35      9.26 o 
  -5   4  15      109.67      115.10      9.87 o 
  -4   4  15      121.32      135.81     18.08 o 
  -3   4  15        5.95        0.57      8.64 o 
  -2   4  15       89.15       77.85      6.88 o 
  -1   4  15      113.92      117.96      6.39 o 
   0   4  15        0.27        2.54      5.41 o 
   1   4  15      297.66      258.96      9.24 o 
   2   4  15       54.70       62.10      9.52 o 
   3   4  15      191.05      176.82      8.12 o 
   4   4  15       51.82       71.48      6.84 o 
   5   4  15      298.82      246.23     11.53 o 
  -5   5  15       45.89       44.42     13.77 o 
  -4   5  15      145.67      130.51      9.99 o 
  -3   5  15       75.14       72.06      7.11 o 
  -2   5  15       61.40       51.46      6.01 o 
  -1   5  15      122.06      109.93      6.86 o 
   0   5  15      134.71      126.83      6.42 o 
   1   5  15       46.41       39.23      5.62 o 
   2   5  15        5.39        5.24      6.62 o 
   3   5  15       44.04       34.42      7.17 o 
   4   5  15       32.79       32.42      7.84 o 
   5   5  15       21.98       26.79     11.16 o 
  -4   6  15        5.60        6.24      7.00 o 
  -3   6  15       29.63       22.14      6.34 o 
  -2   6  15       55.91       36.86      8.00 o 
  -1   6  15       56.21       46.11      7.83 o 
   0   6  15      222.24      211.07      7.91 o 
   1   6  15       19.58       16.69      5.42 o 
   2   6  15       11.17       28.28      8.39 o 
   3   6  15       62.13       69.17      9.03 o 
   4   6  15      175.56      179.64     27.06 o 
  -2   7  15       20.59       16.96      7.68 o 
  -1   7  15      205.06      174.22     14.06 o 
   0   7  15      182.39      140.23      8.22 o 
   1   7  15      194.09      170.18     13.63 o 
   2   7  15        9.33        8.03      8.95 o 
  -6   0  16      670.55      649.18     35.75 o 
  -5   0  16        9.47        5.51     11.35 o 
  -4   0  16      497.27      476.17     22.64 o 
  -3   0  16     1796.54     1961.69     42.65 o 
  -2   0  16      228.94      224.02     16.52 o 
  -1   0  16      146.24      135.81     16.05 o 
   0   0  16     2992.67     2867.17     43.69 o 
   1   0  16      243.20      305.35     17.83 o 
   2   0  16      895.73      981.40     31.26 o 
   3   0  16       20.78       23.45      8.04 o 
   4   0  16      239.45      212.66     11.11 o 
   5   0  16      829.02      831.17     33.64 o 
  -6   1  16      567.31      644.26     21.05 o 
  -5   1  16      964.02      946.05     20.31 o 
  -4   1  16      528.66      514.29     28.39 o 
  -3   1  16        0.31        4.84      7.54 o 
  -2   1  16      235.38      243.87     10.85 o 
  -1   1  16      900.75      876.91     18.95 o 
   0   1  16      580.59      636.42     24.58 o 
   1   1  16       37.58       51.36      7.67 o 
   2   1  16      137.92      108.50      6.83 o 
   3   1  16      888.55      840.29     17.57 o 
   4   1  16      273.17      270.54      9.83 o 
   5   1  16       57.29       35.71      7.69 o 
  -5   2  16        4.77       15.27      9.00 o 
  -4   2  16      372.44      384.07     21.31 o 
  -3   2  16      363.84      363.56     13.24 o 
  -2   2  16      861.47      906.62     28.96 o 
  -1   2  16       56.84       63.59      8.37 o 
   0   2  16     1211.92     1174.75     44.69 o 
   1   2  16     1254.35     1250.87     24.48 o 
   2   2  16      170.80      189.71      9.97 o 
   3   2  16       17.40       16.60      6.89 o 
   4   2  16      279.75      254.26     15.84 o 
   5   2  16      381.89      351.59     11.29 o 
  -5   3  16     1298.80     1290.35     30.56 o 
  -4   3  16      380.88      393.49     13.78 o 
  -3   3  16       95.15      127.79      8.96 o 
  -2   3  16      287.35      316.89     11.66 o 
  -1   3  16     1109.43     1161.42     22.90 o 
   0   3  16      515.93      568.21     15.13 o 
   1   3  16       16.98       21.76      6.65 o 
   2   3  16      498.18      464.37     24.05 o 
   3   3  16      785.98      791.39     43.00 o 
   4   3  16      146.59      148.03      9.24 o 
   5   3  16       20.79        7.60      9.03 o 
  -4   4  16      325.47      375.12     26.68 o 
  -3   4  16      731.31      806.43     44.60 o 
  -2   4  16      109.47      116.91      6.96 o 
  -1   4  16        6.14        5.54      5.72 o 
   0   4  16      162.32      164.44     11.64 o 
   1   4  16      890.67      847.51     35.81 o 
   2   4  16      412.09      404.05     22.56 o 
   3   4  16       49.16       57.73      6.96 o 
   4   4  16      354.32      303.79     16.79 o 
  -3   5  16       24.15       29.78      6.88 o 
  -2   5  16      518.48      525.53     30.30 o 
  -1   5  16      807.10      773.41     32.87 o 
   0   5  16      241.20      237.91     11.08 o 
   1   5  16       16.84       17.97      6.31 o 
   2   5  16      527.84      504.50     20.88 o 
   3   5  16      794.48      738.55     30.57 o 
  -2   6  16      240.87      210.76     30.58 o 
  -1   6  16        0.18        0.05      6.56 o 
   0   6  16      171.29      198.59     11.18 o 
   1   6  16      870.36      826.26     43.24 o 
  -4   1  17       43.18       47.30     11.23 o 
  -3   1  17        9.06        8.14      9.90 o 
  -2   1  17        5.90        2.28     12.77 o 
  -1   1  17       22.66       19.66      9.71 o 
   0   1  17        3.18        1.94      8.61 o 
   1   1  17       29.52       28.21      8.70 o 
   2   1  17        3.97       -3.51      6.20 o 
   3   1  17       51.96       50.34      6.84 o 
   4   1  17        0.39       -7.87      9.45 o 
  -4   2  17       56.61       65.52     10.25 o 
  -3   2  17       51.45       30.31      7.30 o 
  -2   2  17       66.45       59.87      8.84 o 
  -1   2  17        9.53       18.71      7.74 o 
   0   2  17      426.71      405.82     39.12 o 
   1   2  17        3.01       -0.71      6.32 o 
   2   2  17        1.75        1.65      5.79 o 
   3   2  17       30.24       33.74      7.39 o 
  -3   3  17        9.22       23.12      9.46 o 
  -2   3  17       20.15       26.57      9.10 o 
  -1   3  17       72.69       66.23      8.94 o 
   0   3  17      155.73      157.69      7.03 o 
   1   3  17        1.44       13.45      6.80 o 
   2   3  17        7.45        9.08     11.77 o 
   3   3  17        5.73        5.11      6.32 o 
  -2   4  17       89.65       72.06      7.67 o 
  -1   4  17       90.33       78.27      6.48 o 
   0   4  17       19.35       16.51      5.63 o 
   1   4  17        2.85        7.82      6.10 o 
   2   4  17       92.63       84.77     15.02 o 
  -1   0  18     1820.86     1931.88     86.72 o 
   0   0  18      292.65      238.25     19.62 o 
   1   0  18       11.72        7.39     12.87 o 
  -1   1  18      422.88      419.22     19.32 o 
   0   1  18       54.35       54.37      9.05 o 
                                                 
