# Supplementary material for: Crystal structures of four indole derivatives as possible cannabinoid allosteric antagonists
Source: Acta Crystallogr E Crystallogr Commun. 2015 May 20;71(Pt 6):654–9. doi: 10.1107/S2056989015008476 (PMC4459378; doi:10.1107/S2056989015008476)
Supplement: Supplementary file 4 [file e-71-00654-IIIsup4.hkl]

# 
# h,k,l, Fc-squared, Fo-squared, sigma(Fo-squared) and status flag 
# 
data_III
_shelx_title ' 2013ncs0400' 
_shelx_refln_list_code          4 
_shelx_F_calc_maximum       84.96 
_exptl_crystal_F_000       392.00 
_reflns_d_resolution_high  0.7693 
 
loop_ 
 _symmetry_equiv_pos_as_xyz 
 'x, y, z' 
 '-x, -y, -z' 
 
_cell_length_a     9.7561 
_cell_length_b    10.0258 
_cell_length_c    10.8942 
_cell_angle_alpha 116.415 
_cell_angle_beta   91.843 
_cell_angle_gamma  97.963 
 
_shelx_F_squared_multiplier     1.000 
 
loop_ 
 _refln_index_h 
 _refln_index_k 
 _refln_index_l 
 _refln_F_squared_calc 
 _refln_F_squared_meas 
 _refln_F_squared_sigma 
 _refln_observed_status 
   2   0   0     1104.68     1038.62      9.43 o 
   3   0   0     5272.75     5228.24     25.20 o 
   4   0   0      259.79      247.17      4.35 o 
   5   0   0      326.52      336.87      6.95 o 
   6   0   0      346.86      332.68      7.60 o 
   7   0   0       11.75        9.70      0.66 o 
   8   0   0       23.15       18.68      1.56 o 
   9   0   0       22.33       21.62      1.27 o 
  10   0   0        0.98        1.45      0.51 o 
  11   0   0       15.98       15.70      1.16 o 
  12   0   0        5.76        6.23      1.03 o 
 -12   1   0        2.80        5.12      1.28 o 
 -11   1   0        0.68        1.23      0.59 o 
 -10   1   0       64.00       65.80      2.57 o 
  -9   1   0       87.35       81.01      2.39 o 
  -8   1   0        4.78        3.95      0.52 o 
  -7   1   0       33.22       33.65      3.64 o 
  -6   1   0      273.57      251.18      4.81 o 
  -5   1   0     2712.78     2720.88     36.09 o 
  -4   1   0     4150.79     4276.81     86.53 o 
  -3   1   0     1146.62     1135.90      8.39 o 
  -1   1   0      806.19      765.91      7.53 o 
   1   1   0     1352.09     1256.64     13.05 o 
   2   1   0     3444.11     3384.19     42.93 o 
   3   1   0     1213.37     1240.07      9.83 o 
   4   1   0        0.30        0.62      0.36 o 
   5   1   0       10.07        8.06      0.76 o 
   6   1   0       14.46       12.01      0.71 o 
   7   1   0       46.87       49.87      3.21 o 
   8   1   0       50.74       47.49      3.31 o 
   9   1   0       19.76       21.79      1.21 o 
  10   1   0        3.82        4.56      0.66 o 
  11   1   0        8.32        7.68      1.13 o 
  12   1   0       10.61        8.15      0.74 o 
 -12   2   0       11.02       13.30      1.91 o 
 -11   2   0       15.63       15.04      0.94 o 
 -10   2   0       25.38       25.95      1.17 o 
  -9   2   0        0.70        0.05      0.45 o 
  -8   2   0      102.22      102.95      4.32 o 
  -7   2   0       65.52       72.60      3.23 o 
  -6   2   0      130.32      146.53      8.87 o 
  -4   2   0      188.04      171.79      3.87 o 
  -3   2   0      106.18       88.29      1.83 o 
  -2   2   0      428.54      447.88      4.68 o 
  -1   2   0      830.95      815.39      9.91 o 
   0   2   0     2042.79     1975.27     22.34 o 
   1   2   0     7217.50     7263.98     30.33 o 
   2   2   0     2525.92     2550.04     22.54 o 
   3   2   0      691.52      652.43     11.81 o 
   4   2   0      688.40      646.57      5.45 o 
   5   2   0      252.05      235.66      3.89 o 
   6   2   0        9.67       13.99      0.81 o 
   7   2   0       60.49       60.60      2.23 o 
   8   2   0       14.41       14.45      0.82 o 
   9   2   0       84.66       88.25      1.98 o 
  10   2   0       80.12       84.91      2.19 o 
  11   2   0        6.92        6.87      0.95 o 
 -12   3   0       18.61       29.65      2.56 o 
 -11   3   0       24.67       25.35      3.21 o 
 -10   3   0        6.71        5.14      0.86 o 
  -9   3   0       49.05       40.66      4.67 o 
  -8   3   0       20.63       20.26      1.47 o 
  -7   3   0       88.15       89.38      4.83 o 
  -6   3   0        2.25        4.52      0.76 o 
  -5   3   0       56.56       38.44      1.16 o 
  -4   3   0      150.09      155.38      2.29 o 
  -3   3   0        6.33       10.19      0.51 o 
  -2   3   0     2769.67     2623.19     12.59 o 
  -1   3   0     3829.84     3748.88     22.33 o 
   0   3   0      840.03      855.60     10.52 o 
   1   3   0      174.29      165.79      1.89 o 
   2   3   0      327.53      341.48      3.52 o 
   3   3   0       27.28       22.28      1.05 o 
   4   3   0       91.05      100.11      1.91 o 
   5   3   0      371.51      372.45      4.22 o 
   6   3   0       24.45       20.88      0.91 o 
   7   3   0        8.29        6.53      0.58 o 
   8   3   0       87.80       87.16      2.25 o 
   9   3   0       31.20       30.87      1.43 o 
  10   3   0       93.99      104.69      2.67 o 
  11   3   0       12.56       12.28      0.97 o 
 -12   4   0       12.02       10.91      1.86 o 
 -11   4   0        0.87        2.20      0.78 o 
 -10   4   0        2.35        2.54      0.73 o 
  -9   4   0      237.60      218.38      5.56 o 
  -8   4   0        5.48        7.14      0.71 o 
  -7   4   0      439.38      467.64     11.15 o 
  -6   4   0      366.88      361.40      7.12 o 
  -5   4   0       31.03       30.20      1.21 o 
  -4   4   0       82.71       86.27      2.40 o 
  -3   4   0      363.94      363.29      6.46 o 
  -2   4   0        0.64        1.87      0.24 o 
  -1   4   0        6.62        2.28      0.28 o 
   0   4   0       16.85       16.08      0.76 o 
   1   4   0      722.72      754.55      6.25 o 
   2   4   0      453.40      438.83      4.20 o 
   3   4   0      278.24      274.71      3.33 o 
   4   4   0       90.86       68.08      3.75 o 
   5   4   0        6.61        6.80      0.55 o 
   6   4   0        0.66        2.29      0.60 o 
   7   4   0      167.86      167.72      6.95 o 
   8   4   0       70.57       77.20      3.00 o 
   9   4   0        8.76        6.46      1.02 o 
  10   4   0       75.06       77.55      2.22 o 
 -12   5   0        5.06        6.33      1.02 o 
 -11   5   0       27.90       23.34      1.62 o 
 -10   5   0       21.41       21.58      1.49 o 
  -9   5   0       11.64       19.59      1.28 o 
  -8   5   0      295.64      281.15      5.84 o 
  -7   5   0      559.23      537.88      8.03 o 
  -6   5   0       34.64       43.55      2.53 o 
  -5   5   0        0.95        2.03      0.67 o 
  -4   5   0      256.86      286.13      5.88 o 
  -3   5   0      460.43      475.04      3.74 o 
  -2   5   0      150.51      147.74      4.67 o 
  -1   5   0       55.90       41.71      1.03 o 
   0   5   0      293.49      313.86      3.97 o 
   1   5   0      180.53      167.52      2.34 o 
   2   5   0      445.06      400.39     10.37 o 
   3   5   0      637.00      636.01      5.81 o 
   4   5   0      402.64      415.57      3.84 o 
   5   5   0      109.95       93.04      6.40 o 
   6   5   0        9.39       11.17      0.73 o 
   7   5   0       67.08       67.56      1.74 o 
   8   5   0        7.97        8.00      0.85 o 
   9   5   0        0.26        0.62      0.82 o 
  10   5   0       44.62       50.22      3.04 o 
 -11   6   0       70.69       81.62      3.05 o 
 -10   6   0        9.76        7.63      1.04 o 
  -9   6   0       80.41       76.47      3.56 o 
  -8   6   0        6.66       13.17      1.44 o 
  -7   6   0        6.11        4.99      0.91 o 
  -6   6   0       71.72       75.85      2.00 o 
  -5   6   0       77.09       74.66      3.71 o 
  -4   6   0      299.35      304.89      3.72 o 
  -3   6   0      102.35       91.72      2.24 o 
  -2   6   0       97.30       88.04      3.58 o 
  -1   6   0       10.97        8.91      0.56 o 
   0   6   0      382.01      400.45      6.17 o 
   1   6   0       73.27       70.08      2.40 o 
   2   6   0      439.97      459.77      4.49 o 
   3   6   0       27.19       26.24      0.94 o 
   4   6   0       42.51       42.66      1.27 o 
   5   6   0       15.86       17.11      0.83 o 
   6   6   0       71.33       72.17      2.77 o 
   7   6   0        6.05        6.24      0.60 o 
   8   6   0        5.08        5.68      0.60 o 
   9   6   0       16.32       16.47      1.35 o 
 -11   7   0        9.18       12.37      1.05 o 
 -10   7   0       13.34       12.60      1.29 o 
  -9   7   0        2.96        3.06      0.74 o 
  -8   7   0        0.11        0.68      0.50 o 
  -7   7   0      182.49      187.64      4.77 o 
  -6   7   0      226.27      226.30      4.40 o 
  -5   7   0       18.18       18.36      0.85 o 
  -4   7   0      106.26      103.00      2.78 o 
  -3   7   0       62.41       58.33      3.05 o 
  -2   7   0      232.75      213.13      3.60 o 
  -1   7   0      335.89      316.40      3.95 o 
   0   7   0       11.75        9.44      0.66 o 
   1   7   0       21.66       16.92      0.90 o 
   2   7   0       16.35       18.63      0.93 o 
   3   7   0        4.72        3.81      0.51 o 
   4   7   0       10.70        9.65      0.71 o 
   5   7   0       50.56       51.48      1.49 o 
   6   7   0       77.38       77.36      2.77 o 
   7   7   0       69.41       67.16      1.70 o 
   8   7   0        5.58        5.93      0.69 o 
 -10   8   0        9.48       11.26      1.40 o 
  -9   8   0       26.97       27.88      2.32 o 
  -8   8   0        7.50        5.91      0.96 o 
  -7   8   0        4.29        5.50      0.75 o 
  -6   8   0       25.07       27.59      1.37 o 
  -5   8   0       47.18       44.49      1.50 o 
  -4   8   0        8.07       12.42      0.88 o 
  -3   8   0      221.37      214.02      4.00 o 
  -2   8   0      104.06      104.04      2.46 o 
  -1   8   0       81.76       66.07      1.88 o 
   0   8   0       39.72       43.59      1.64 o 
   1   8   0       38.51       36.34      1.42 o 
   2   8   0      391.01      381.79      7.71 o 
   3   8   0       21.73       23.64      1.15 o 
   4   8   0       28.63       30.93      1.32 o 
   5   8   0       20.57       19.00      1.06 o 
   6   8   0       49.39       50.45      3.50 o 
   7   8   0       52.43       47.21      1.62 o 
  -9   9   0        8.71        7.46      1.16 o 
  -8   9   0       39.92       42.80      2.81 o 
  -7   9   0        5.24        3.01      0.89 o 
  -6   9   0       80.75       80.87      3.86 o 
  -5   9   0        5.68        6.93      0.91 o 
  -4   9   0      184.58      180.84      3.81 o 
  -3   9   0        1.97        3.20      0.52 o 
  -2   9   0      164.17      172.84      3.61 o 
  -1   9   0       54.96       51.32      1.87 o 
   0   9   0       10.57        9.74      0.69 o 
   1   9   0        0.18        0.24      0.42 o 
   2   9   0       11.96       13.42      0.82 o 
   3   9   0       17.37       17.32      1.45 o 
   4   9   0      178.74      169.61      6.53 o 
   5   9   0       12.25       13.97      1.07 o 
   6   9   0        0.13        0.42      0.52 o 
  -8  10   0        4.19        4.35      1.24 o 
  -7  10   0        1.93        2.38      1.15 o 
  -6  10   0        0.45        1.09      0.90 o 
  -5  10   0        2.16        1.94      0.79 o 
  -4  10   0       18.36       20.06      1.50 o 
  -3  10   0      109.55      108.20      2.68 o 
  -2  10   0      281.40      297.18      4.94 o 
  -1  10   0        0.40        0.06      0.52 o 
   0  10   0       38.96       37.92      2.08 o 
   1  10   0        0.37        0.11      0.47 o 
   2  10   0       71.13       71.13      3.23 o 
   3  10   0        1.92        1.89      0.59 o 
   4  10   0       27.81       31.44      1.29 o 
  -6  11   0        0.82        0.88      0.71 o 
  -5  11   0        1.27        1.09      0.96 o 
  -4  11   0       25.72       21.65      1.94 o 
  -3  11   0       23.48       23.81      1.48 o 
  -2  11   0       60.27       51.68      2.49 o 
  -1  11   0        8.99        6.52      0.71 o 
   0  11   0       44.61       47.51      2.06 o 
   1  11   0       16.88       17.27      1.08 o 
   2  11   0        4.81        4.03      0.70 o 
   2 -12   1       70.99       65.77      3.03 o 
   3 -12   1       15.54       13.84      1.37 o 
  -3 -11   1       36.12       33.81      1.91 o 
  -2 -11   1        3.33        4.87      0.72 o 
  -1 -11   1        0.29        0.70      0.48 o 
   0 -11   1        0.11       -0.12      0.46 o 
   1 -11   1        0.00        0.34      0.64 o 
   2 -11   1        0.02        0.20      0.48 o 
   3 -11   1       15.42       12.67      1.38 o 
   4 -11   1        0.15        0.30      0.80 o 
   5 -11   1        0.46        1.00      0.84 o 
   6 -11   1        0.53        0.86      0.92 o 
   7 -11   1        4.26        2.70      1.01 o 
  -5 -10   1        0.00        0.00      0.52 o 
  -4 -10   1       14.76       17.08      1.05 o 
  -3 -10   1        0.00        0.42      0.41 o 
  -2 -10   1        0.10        0.52      0.46 o 
  -1 -10   1       29.17       30.26      1.23 o 
   0 -10   1       55.07       51.60      1.65 o 
   1 -10   1        0.00       -0.10      0.45 o 
   2 -10   1        1.18        0.93      0.44 o 
   3 -10   1       10.71       11.61      1.01 o 
   4 -10   1        5.65        5.72      0.80 o 
   5 -10   1       20.07       18.37      2.73 o 
   6 -10   1        0.89        0.00      0.68 o 
   7 -10   1      127.40      120.50      3.91 o 
   8 -10   1        8.70        7.03      0.95 o 
  -6  -9   1        3.16        3.22      0.64 o 
  -5  -9   1        0.31        0.33      0.50 o 
  -4  -9   1      172.37      170.94      3.05 o 
  -3  -9   1        0.36        0.56      0.45 o 
  -2  -9   1        8.18        9.33      0.68 o 
  -1  -9   1       31.65       29.77      1.13 o 
   0  -9   1        9.67        9.29      0.71 o 
   1  -9   1       54.04       56.39      1.66 o 
   2  -9   1      329.08      326.00      8.28 o 
   3  -9   1      109.97      106.09      2.34 o 
   4  -9   1       34.55       36.23      1.53 o 
   5  -9   1      151.43      150.96      3.56 o 
   6  -9   1       16.09       17.54      1.38 o 
   7  -9   1        3.57        5.31      1.38 o 
   8  -9   1       16.48       15.28      1.34 o 
   9  -9   1        3.92        2.29      1.04 o 
  -8  -8   1       88.59       89.33      2.15 o 
  -7  -8   1       18.80       19.08      0.82 o 
  -6  -8   1      225.81      222.29      9.24 o 
  -5  -8   1      270.71      277.26      8.41 o 
  -4  -8   1       18.85       20.54      1.03 o 
  -3  -8   1       71.18       66.33      1.63 o 
  -2  -8   1      193.95      182.90      6.19 o 
  -1  -8   1        1.39        1.01      0.38 o 
   0  -8   1       20.60       16.85      0.92 o 
   1  -8   1       67.85       61.22      1.67 o 
   2  -8   1       60.66       60.96      1.81 o 
   3  -8   1       32.47       29.43      1.21 o 
   4  -8   1        6.72        8.41      0.70 o 
   5  -8   1       37.03       34.56      1.62 o 
   6  -8   1       16.72       18.12      1.13 o 
   7  -8   1       27.63       28.58      2.02 o 
   8  -8   1       40.70       43.61      1.78 o 
   9  -8   1        0.39        0.05      0.65 o 
  10  -8   1        1.09        0.78      0.76 o 
  -9  -7   1       12.69       12.75      0.74 o 
  -8  -7   1      195.54      193.83      4.22 o 
  -7  -7   1       21.58       22.17      0.99 o 
  -6  -7   1       20.75       21.23      0.93 o 
  -5  -7   1      352.64      354.58      5.56 o 
  -4  -7   1       62.61       55.94      1.67 o 
  -3  -7   1      175.56      167.13      2.91 o 
  -2  -7   1      286.98      279.22      7.17 o 
  -1  -7   1       22.36       23.39      0.95 o 
   0  -7   1       32.42       31.44      1.17 o 
   1  -7   1       47.78       55.47      1.60 o 
   2  -7   1      159.29      172.24      2.83 o 
   3  -7   1       61.85       56.31      1.84 o 
   4  -7   1      112.45      103.98      3.99 o 
   5  -7   1      238.16      233.22      5.03 o 
   6  -7   1       51.00       45.19      5.44 o 
   7  -7   1       76.18       68.77      2.57 o 
   8  -7   1        6.47        4.97      0.87 o 
   9  -7   1        5.23        3.13      0.70 o 
  10  -7   1        0.25       -0.41      0.57 o 
  11  -7   1        1.71        0.46      0.63 o 
  -9  -6   1        2.40        1.53      0.49 o 
  -8  -6   1       31.33       34.50      1.62 o 
  -7  -6   1       89.39       88.21      2.36 o 
  -6  -6   1        9.11        9.33      0.61 o 
  -5  -6   1        7.93        8.22      0.61 o 
  -4  -6   1        0.08        0.22      0.34 o 
  -3  -6   1       71.76       74.74      1.95 o 
  -2  -6   1       41.72       41.02      1.44 o 
  -1  -6   1        1.13        0.50      0.40 o 
   0  -6   1      807.50      787.99      8.16 o 
   1  -6   1      241.53      228.73      4.49 o 
   2  -6   1        1.08        2.85      0.37 o 
   3  -6   1      156.69      145.86      5.73 o 
   4  -6   1        0.99        3.82      0.50 o 
   5  -6   1       29.78       31.57      3.00 o 
   6  -6   1       35.67       37.61      2.74 o 
   7  -6   1       83.21       77.79      6.01 o 
   8  -6   1       58.95       49.31      2.17 o 
   9  -6   1        6.65        5.50      0.86 o 
  10  -6   1       43.30       44.71      2.05 o 
  11  -6   1        1.30        0.59      0.99 o 
 -10  -5   1       17.02       18.72      1.79 o 
  -9  -5   1        2.50        1.63      0.68 o 
  -8  -5   1       11.23       10.84      0.99 o 
  -7  -5   1       50.08       47.73      1.61 o 
  -6  -5   1        6.11        4.86      0.59 o 
  -5  -5   1      100.11      100.92      2.25 o 
  -4  -5   1        2.00        2.60      1.01 o 
  -3  -5   1        5.24        5.12      0.45 o 
  -2  -5   1        4.52        6.95      0.56 o 
  -1  -5   1      430.00      406.63      6.24 o 
   0  -5   1        9.05       12.11      0.45 o 
   1  -5   1        0.15        0.43      0.23 o 
   2  -5   1     1483.26     1562.24     11.31 o 
   3  -5   1       69.51       73.00      2.31 o 
   4  -5   1      218.53      216.21      9.11 o 
   5  -5   1      142.38      141.08      4.53 o 
   6  -5   1      371.94      371.46      4.66 o 
   7  -5   1        0.00        0.69      0.51 o 
   8  -5   1        8.49       10.34      1.05 o 
   9  -5   1        2.94        6.15      1.76 o 
  10  -5   1       84.54       88.41      6.52 o 
  11  -5   1       20.89       16.97      2.48 o 
  12  -5   1        1.20        0.72      0.99 o 
 -11  -4   1       97.19       98.67      2.80 o 
 -10  -4   1        2.42        3.05      0.56 o 
  -9  -4   1      117.88      121.26      2.92 o 
  -8  -4   1        4.05        3.03      0.55 o 
  -7  -4   1        1.62        0.99      0.37 o 
  -6  -4   1        0.55        1.06      0.51 o 
  -5  -4   1        0.04        0.88      0.30 o 
  -4  -4   1       12.46       14.52      0.72 o 
  -3  -4   1       19.00       19.68      0.67 o 
  -2  -4   1     1719.14     1757.69     13.24 o 
  -1  -4   1       67.07       61.59      1.57 o 
   0  -4   1      133.35      126.51      1.67 o 
   1  -4   1       50.02       45.49      1.01 o 
   2  -4   1       19.43       15.54      0.59 o 
   3  -4   1       85.68       68.25      1.24 o 
   5  -4   1      683.65      681.28     13.14 o 
   6  -4   1        0.00        0.84      0.40 o 
   7  -4   1       71.77       68.54      7.28 o 
   8  -4   1      126.46      131.56     17.69 o 
   9  -4   1      365.48      368.53      8.20 o 
  10  -4   1       11.91       13.51      1.16 o 
  11  -4   1       17.49       15.32      1.41 o 
  12  -4   1       74.07       76.88     10.53 o 
 -11  -3   1      140.19      137.70      3.02 o 
 -10  -3   1       47.70       49.29      3.08 o 
  -9  -3   1       11.48       11.27      0.88 o 
  -8  -3   1        0.46        1.43      0.63 o 
  -7  -3   1        9.28        6.31      0.57 o 
  -6  -3   1       33.58       25.17      1.00 o 
  -5  -3   1      141.70      139.45      3.27 o 
  -4  -3   1       60.72       57.15      1.54 o 
  -3  -3   1      732.99      712.66      7.07 o 
  -2  -3   1     2712.37     2614.72     17.56 o 
  -1  -3   1      518.32      468.46      3.95 o 
   0  -3   1     3733.68     3612.90     17.02 o 
   1  -3   1        9.87        7.02      0.37 o 
   2  -3   1     1213.43     1218.62     11.84 o 
   3  -3   1      167.02      140.51      2.21 o 
   4  -3   1     1827.48     1907.99     24.02 o 
   5  -3   1       38.99       36.12      1.52 o 
   6  -3   1       42.51       43.88      2.44 o 
   7  -3   1      106.45      110.16      4.45 o 
   8  -3   1       13.91       16.60      1.89 o 
   9  -3   1       23.74       28.37      2.10 o 
  10  -3   1        4.25        2.88      1.05 o 
  11  -3   1        8.71        9.08      0.99 o 
  12  -3   1        0.82       -0.31      1.21 o 
 -12  -2   1       38.25       34.67      1.75 o 
 -11  -2   1       27.38       31.78      1.43 o 
 -10  -2   1       58.05       59.48      1.61 o 
  -9  -2   1       17.04       15.66      0.85 o 
  -8  -2   1       15.84       16.64      1.45 o 
  -7  -2   1      111.89      105.94      8.34 o 
  -6  -2   1      205.19      203.20      6.21 o 
  -5  -2   1        0.10        0.10      0.38 o 
  -4  -2   1       66.50       70.40      1.78 o 
  -3  -2   1      608.42      586.67      8.15 o 
  -2  -2   1      596.54      533.99      6.10 o 
  -1  -2   1       17.80       12.91      1.44 o 
   0  -2   1     4726.88     4741.40     36.96 o 
   1  -2   1       17.15       21.46      0.75 o 
   2  -2   1      307.68      290.93      6.15 o 
   3  -2   1      158.84      189.77      3.48 o 
   4  -2   1      386.17      432.50      4.40 o 
   5  -2   1      188.76      198.49      5.60 o 
   6  -2   1      313.81      319.48     20.45 o 
   7  -2   1      173.91      156.21      4.57 o 
   8  -2   1       31.24       34.44      2.22 o 
   9  -2   1       99.58      107.70      4.29 o 
  10  -2   1        2.84        2.62      1.04 o 
  11  -2   1       37.37       31.02      1.67 o 
  12  -2   1        0.49        1.82      1.14 o 
 -12  -1   1        3.91        3.96      0.70 o 
 -11  -1   1       43.02       41.11      2.03 o 
 -10  -1   1       34.20       37.90      1.65 o 
  -9  -1   1       26.79       24.82      1.12 o 
  -8  -1   1      129.47      127.53      9.24 o 
  -7  -1   1      206.75      203.97      9.71 o 
  -6  -1   1       11.46       15.77      1.21 o 
  -5  -1   1      211.47      213.55      4.16 o 
  -4  -1   1      152.46      156.44      2.69 o 
  -3  -1   1      219.66      217.18      3.16 o 
  -2  -1   1        0.58        0.55      0.46 o 
  -1  -1   1       83.82       77.41      1.34 o 
   1  -1   1       23.10       20.52      1.35 o 
   2  -1   1      732.17      701.72     10.29 o 
   3  -1   1     4754.81     4619.28     27.25 o 
   4  -1   1     4683.65     4682.32     45.50 o 
   5  -1   1      822.27      826.69     21.05 o 
   6  -1   1     1375.61     1321.70     58.98 o 
   7  -1   1     1507.48     1583.66     15.11 o 
   8  -1   1      136.03      132.50      4.46 o 
   9  -1   1       14.67       13.36      1.37 o 
  10  -1   1      171.46      156.43      3.79 o 
  11  -1   1        5.86        4.39      0.85 o 
  12  -1   1        8.70        9.51      1.18 o 
 -12   0   1        0.70       -0.26      1.38 o 
 -11   0   1        3.45        2.92      0.77 o 
 -10   0   1       14.46       15.73      1.60 o 
  -9   0   1      109.85      110.24      2.30 o 
  -8   0   1       35.93       34.64      1.94 o 
  -7   0   1       59.26       58.63      2.96 o 
  -6   0   1      322.44      333.89      8.32 o 
  -5   0   1       13.30        9.69      0.70 o 
  -4   0   1      649.48      639.79      9.71 o 
  -3   0   1      405.14      380.25      4.38 o 
  -2   0   1     2166.44     2136.62      8.73 o 
   1   0   1       52.96       55.83      1.51 o 
   3   0   1      566.90      526.29      6.59 o 
   4   0   1     1343.77     1343.47     10.81 o 
   5   0   1     1108.27     1085.37      9.42 o 
   6   0   1      515.37      495.59     17.62 o 
   7   0   1      685.99      706.43     10.71 o 
   8   0   1      463.24      451.62      9.06 o 
   9   0   1      352.18      331.32      5.66 o 
  10   0   1        0.04        0.37      0.59 o 
  11   0   1       78.27       78.64      3.45 o 
  12   0   1        0.41       -0.06      1.12 o 
 -12   1   1        8.74       10.72      1.83 o 
 -11   1   1       24.54       21.94      2.65 o 
 -10   1   1       33.69       31.74      2.37 o 
  -9   1   1        5.74        5.52      0.61 o 
  -8   1   1        8.81       11.85      0.89 o 
  -7   1   1       11.62       11.67      0.74 o 
  -6   1   1        6.79        8.30      0.58 o 
  -5   1   1     1366.26     1497.92     11.70 o 
  -4   1   1      394.07      484.28      6.97 o 
  -3   1   1      807.04      765.87     12.52 o 
  -2   1   1        6.82        9.38      0.71 o 
  -1   1   1      114.95      117.79      1.91 o 
   0   1   1      161.56      172.74      2.25 o 
   1   1   1      152.59      120.42      1.80 o 
   3   1   1      180.71      186.86      3.45 o 
   4   1   1      130.57      130.45      3.04 o 
   5   1   1     1557.82     1540.85     13.16 o 
   6   1   1      198.07      169.00     13.61 o 
   7   1   1       60.83       55.04      3.15 o 
   8   1   1      231.98      230.02      4.66 o 
   9   1   1      242.56      244.00      7.81 o 
  10   1   1       38.80       36.89      1.56 o 
  11   1   1       64.60       71.82      3.39 o 
  12   1   1        7.09        6.37      0.96 o 
 -12   2   1      121.87      121.20      5.39 o 
 -11   2   1       18.62       19.31      2.03 o 
 -10   2   1        1.23        0.83      0.45 o 
  -9   2   1       68.44       59.55      1.85 o 
  -8   2   1        1.23        0.08      0.34 o 
  -7   2   1       96.29      101.18      5.23 o 
  -6   2   1       67.26       79.02      1.83 o 
  -5   2   1       62.57       58.47      1.42 o 
  -4   2   1      378.49      392.62      4.10 o 
  -3   2   1      297.39      296.35      4.61 o 
  -2   2   1      100.86      105.69      1.53 o 
  -1   2   1      175.42      132.83      1.78 o 
   0   2   1     6652.51     6649.89     25.86 o 
   1   2   1     1247.94     1213.42     13.13 o 
   2   2   1       69.33       57.33      3.84 o 
   3   2   1     2403.00     2395.99     27.94 o 
   4   2   1        5.58        7.80      0.61 o 
   5   2   1      194.54      178.71      2.80 o 
   6   2   1      898.23      908.91     11.67 o 
   7   2   1       24.77       24.03      1.02 o 
   8   2   1        9.93       10.64      0.71 o 
   9   2   1       26.08       24.54      1.11 o 
  10   2   1       50.16       52.92      1.77 o 
  11   2   1       54.64       58.70      2.23 o 
 -12   3   1        1.75        1.62      1.57 o 
 -11   3   1        0.88        1.97      1.22 o 
 -10   3   1       18.22       19.70      1.49 o 
  -9   3   1       23.68       17.92      1.04 o 
  -8   3   1       10.05        7.26      0.76 o 
  -7   3   1       26.07       23.59      1.09 o 
  -6   3   1       75.84       71.97      2.05 o 
  -5   3   1        0.11        1.16      0.48 o 
  -4   3   1     1201.49     1320.15     19.91 o 
  -3   3   1      140.01      146.36      1.96 o 
  -2   3   1      831.67      872.23      4.83 o 
  -1   3   1      542.16      561.49      3.71 o 
   0   3   1      291.88      310.75      2.74 o 
   1   3   1     2919.10     2912.34     17.90 o 
   2   3   1      749.86      759.86      7.68 o 
   3   3   1      156.79      161.51      3.19 o 
   4   3   1       10.56       14.44      0.73 o 
   5   3   1       56.24       57.25      1.79 o 
   6   3   1      238.61      257.72      9.97 o 
   7   3   1        3.64        4.66      0.67 o 
   8   3   1       29.78       34.95      1.44 o 
   9   3   1        1.39        2.44      0.57 o 
  10   3   1       25.98       29.10      1.54 o 
  11   3   1       21.13       17.11      1.09 o 
 -12   4   1        3.69        4.73      1.35 o 
 -11   4   1       45.51       50.65      4.33 o 
 -10   4   1        4.25        4.47      1.76 o 
  -9   4   1        3.00        2.68      1.01 o 
  -8   4   1       70.94       62.24      2.40 o 
  -7   4   1        4.18        4.56      0.82 o 
  -6   4   1        2.81        3.44      0.86 o 
  -5   4   1      743.76      752.78      7.40 o 
  -4   4   1      500.37      542.34      6.29 o 
  -3   4   1        9.61       11.18      0.50 o 
  -2   4   1      319.24      379.78      3.52 o 
  -1   4   1      162.75      185.03      2.72 o 
   0   4   1     1004.10     1069.83     11.57 o 
   1   4   1      413.01      454.35      8.92 o 
   2   4   1       19.80       20.41      0.75 o 
   3   4   1      912.38      930.15      7.33 o 
   4   4   1       62.08       67.70      1.65 o 
   5   4   1      157.31      158.56      3.15 o 
   6   4   1        8.46       11.32      0.88 o 
   7   4   1      128.80      122.05      3.03 o 
   8   4   1       13.90       15.02      1.45 o 
   9   4   1        7.89        8.04      0.87 o 
  10   4   1        0.20        0.57      0.65 o 
 -12   5   1       43.28       44.87      3.14 o 
 -11   5   1        5.39        6.32      1.19 o 
 -10   5   1        6.98        6.27      1.19 o 
  -9   5   1        0.00        0.97      0.80 o 
  -8   5   1        2.14        2.76      0.65 o 
  -7   5   1       91.18       97.27      3.65 o 
  -6   5   1      315.95      320.46      4.84 o 
  -5   5   1       67.15       72.31      2.12 o 
  -4   5   1      211.43      226.63      3.22 o 
  -3   5   1        0.19        0.32      0.39 o 
  -2   5   1      454.33      497.85      4.52 o 
  -1   5   1      158.59      163.90      3.38 o 
   0   5   1      358.42      371.40      4.51 o 
   1   5   1       87.74      101.36      1.72 o 
   2   5   1      132.79      124.55      2.22 o 
   3   5   1       39.80       36.56      1.10 o 
   4   5   1      100.39      102.02      1.87 o 
   5   5   1      135.65      140.93      2.54 o 
   6   5   1       84.93       81.94      2.04 o 
   7   5   1       34.42       33.15      1.28 o 
   8   5   1        2.41        2.42      0.53 o 
   9   5   1        7.31        8.38      0.77 o 
 -11   6   1       69.31       79.49      3.30 o 
 -10   6   1        0.97        1.37      0.72 o 
  -9   6   1        3.65        3.14      0.73 o 
  -8   6   1        7.01        5.86      0.80 o 
  -7   6   1       21.41       23.29      1.71 o 
  -6   6   1        2.21        2.76      0.54 o 
  -5   6   1      298.32      297.86      4.57 o 
  -4   6   1      169.86      178.16      2.94 o 
  -3   6   1        0.12        0.05      0.45 o 
  -2   6   1       21.77       20.42      0.80 o 
  -1   6   1       36.96       39.12      1.95 o 
   0   6   1      164.05      174.85      7.60 o 
   1   6   1       24.03       25.83      1.44 o 
   2   6   1      797.88      792.48     11.23 o 
   3   6   1      166.69      153.93      5.74 o 
   4   6   1       10.30       10.38      0.62 o 
   5   6   1       16.55       15.68      0.77 o 
   6   6   1        1.29        2.28      0.49 o 
   7   6   1       31.50       30.24      2.07 o 
   8   6   1        3.97        4.20      0.61 o 
   9   6   1       61.57       63.87      1.85 o 
 -11   7   1        0.75        0.93      1.52 o 
 -10   7   1       75.42       77.66      2.57 o 
  -9   7   1       41.11       46.40      2.00 o 
  -8   7   1        0.48        0.97      0.68 o 
  -7   7   1      270.48      278.28     10.35 o 
  -6   7   1        0.75        0.06      0.55 o 
  -5   7   1      371.92      384.05      7.93 o 
  -4   7   1        0.01        1.06      0.70 o 
  -3   7   1       45.85       50.86      1.47 o 
  -2   7   1       62.81       56.59      2.94 o 
  -1   7   1      174.79      179.86      3.17 o 
   0   7   1       77.75       64.54      2.84 o 
   1   7   1      140.16      136.01      6.38 o 
   2   7   1       91.63      101.39      3.33 o 
   3   7   1        6.23        5.31      0.62 o 
   4   7   1       31.44       34.77      1.32 o 
   5   7   1       66.42       73.80      2.04 o 
   6   7   1      119.89      120.69      2.22 o 
   7   7   1        6.00        6.14      0.57 o 
   8   7   1       20.65       20.79      1.01 o 
 -10   8   1        5.63        4.16      1.51 o 
  -9   8   1       66.14       73.66      3.70 o 
  -8   8   1        0.11        0.04      1.07 o 
  -7   8   1      101.55      103.58      4.34 o 
  -6   8   1        7.70        6.34      1.02 o 
  -5   8   1       13.78       17.05      1.53 o 
  -4   8   1       40.54       44.87      1.87 o 
  -3   8   1        0.34       -0.04      0.58 o 
  -2   8   1       23.08       27.51      1.18 o 
  -1   8   1       10.27       11.93      0.84 o 
   0   8   1      106.51       98.07      2.57 o 
   1   8   1      213.56      197.98      4.42 o 
   2   8   1       77.73       83.11      3.11 o 
   3   8   1       43.97       43.91      1.89 o 
   4   8   1       95.49      100.20      5.52 o 
   5   8   1      103.79      101.27      2.77 o 
   6   8   1       63.78       63.78      2.13 o 
   7   8   1        8.53        6.37      0.71 o 
  -9   9   1        0.16       -0.09      1.17 o 
  -8   9   1       42.06       46.85      3.53 o 
  -7   9   1        2.92        2.26      0.88 o 
  -6   9   1        5.49        5.41      0.98 o 
  -5   9   1        3.76        6.63      1.82 o 
  -4   9   1      127.30      121.25      5.75 o 
  -3   9   1       77.35       69.88      2.07 o 
  -2   9   1      116.55      103.08      2.44 o 
  -1   9   1       95.01       93.87      2.21 o 
   0   9   1       13.18       10.08      0.75 o 
   1   9   1        4.11        3.17      0.64 o 
   2   9   1        3.03        3.02      0.67 o 
   3   9   1        9.86        9.27      0.86 o 
   4   9   1       16.93       13.74      1.01 o 
   5   9   1       27.42       27.95      1.44 o 
  -7  10   1        9.36        7.95      1.06 o 
  -6  10   1        1.15        0.18      0.74 o 
  -5  10   1        2.94        0.60      0.80 o 
  -4  10   1        5.59        1.38      1.61 o 
  -3  10   1       55.52       54.02      2.42 o 
  -2  10   1        1.46        0.29      0.55 o 
  -1  10   1        0.64       -0.17      0.54 o 
   0  10   1       16.47       16.61      1.42 o 
   1  10   1        1.50        0.89      0.47 o 
   2  10   1        0.82        0.60      0.48 o 
   3  10   1        5.10        5.02      0.68 o 
  -4  11   1       35.02       38.99      2.48 o 
  -3  11   1       89.65       92.34      4.10 o 
  -2  11   1       39.45       39.52      3.19 o 
  -1  11   1       42.57       48.81      2.59 o 
   0  11   1       64.63       64.49      3.92 o 
  -1 -12   2       69.83       80.06      3.23 o 
   0 -12   2      110.40      122.31      3.45 o 
   1 -12   2       87.05       89.95      2.81 o 
   2 -12   2       29.14       21.57      1.18 o 
   3 -12   2        0.04       -0.13      0.82 o 
   4 -12   2        2.30        0.58      1.07 o 
   5 -12   2        0.07        0.25      0.87 o 
  -4 -11   2        1.56        2.15      1.11 o 
  -3 -11   2      120.64      123.20      5.41 o 
  -2 -11   2       41.82       34.69      1.38 o 
  -1 -11   2        1.23        1.30      0.49 o 
   0 -11   2        0.45        1.30      0.59 o 
   1 -11   2        4.16        4.58      0.64 o 
   2 -11   2       48.30       53.41      1.82 o 
   3 -11   2        1.63        0.78      0.63 o 
   4 -11   2       23.38       21.68      1.63 o 
   5 -11   2        2.32        3.10      0.88 o 
   6 -11   2       29.11       31.29      1.84 o 
   7 -11   2        0.01        1.36      0.87 o 
  -5 -10   2        0.94        1.83      0.64 o 
  -4 -10   2       34.08       31.20      1.96 o 
  -3 -10   2        2.97        2.72      0.53 o 
  -2 -10   2        0.05        0.18      0.47 o 
  -1 -10   2       39.11       43.52      1.52 o 
   0 -10   2       36.02       32.86      1.29 o 
   1 -10   2        0.03       -0.20      0.48 o 
   2 -10   2      180.70      175.34      3.40 o 
   3 -10   2        0.22        0.11      0.55 o 
   4 -10   2       26.78       24.57      1.24 o 
   5 -10   2        6.37        5.60      0.80 o 
   6 -10   2        5.89        5.70      0.94 o 
   7 -10   2       10.03        7.39      1.12 o 
   8 -10   2       21.40       19.20      1.62 o 
   9 -10   2      116.42      114.65      4.36 o 
  -7  -9   2       40.91       38.98      1.73 o 
  -6  -9   2        0.45        0.77      0.59 o 
  -5  -9   2       35.55       35.80      1.78 o 
  -4  -9   2       42.32       39.36      1.29 o 
  -3  -9   2       45.75       47.78      1.55 o 
  -2  -9   2      478.25      468.00      7.09 o 
  -1  -9   2       29.90       27.12      1.09 o 
   0  -9   2       17.54       13.68      0.85 o 
   1  -9   2      191.69      187.39      4.42 o 
   2  -9   2       12.95       14.24      0.88 o 
   3  -9   2        7.27        6.10      0.74 o 
   4  -9   2        1.97        1.38      0.48 o 
   5  -9   2       33.58       34.83      1.51 o 
   6  -9   2      122.18      120.70      3.66 o 
   7  -9   2       36.19       37.68      1.90 o 
   8  -9   2       47.12       44.87      2.24 o 
   9  -9   2      126.88      128.88      3.92 o 
  10  -9   2       59.67       71.08      4.10 o 
  -8  -8   2       56.84       54.03      1.92 o 
  -7  -8   2       32.49       32.47      1.14 o 
  -6  -8   2       28.53       27.57      0.90 o 
  -5  -8   2       59.76       58.29      1.32 o 
  -4  -8   2      207.02      201.23      3.07 o 
  -3  -8   2      200.94      193.16      3.62 o 
  -2  -8   2       67.93       60.43      1.29 o 
  -1  -8   2      375.82      355.89      6.02 o 
   0  -8   2        3.73        2.74      0.49 o 
   1  -8   2       68.93       63.22      1.69 o 
   2  -8   2      211.10      210.04      3.39 o 
   3  -8   2        9.92       11.32      0.89 o 
   4  -8   2       23.94       21.05      0.89 o 
   5  -8   2        1.01        1.05      0.52 o 
   6  -8   2       22.13       18.22      1.43 o 
   7  -8   2      159.59      157.40      4.33 o 
   8  -8   2       16.98       24.31      2.85 o 
   9  -8   2        0.01        0.42      0.86 o 
  10  -8   2       24.32       29.95      2.16 o 
  -9  -7   2       12.38       14.56      0.71 o 
  -8  -7   2       31.84       29.82      1.12 o 
  -7  -7   2      154.67      165.80      2.38 o 
  -6  -7   2       44.67       47.90      1.34 o 
  -5  -7   2       60.88       56.07      1.35 o 
  -4  -7   2       16.64       17.83      0.67 o 
  -3  -7   2      621.40      631.38      8.25 o 
  -2  -7   2      162.30      159.95      3.00 o 
  -1  -7   2        9.29        6.93      0.51 o 
   0  -7   2       84.78       79.45      2.54 o 
   1  -7   2      129.59      134.23      4.00 o 
   2  -7   2      165.92      169.73      2.94 o 
   3  -7   2        7.34        9.49      0.55 o 
   4  -7   2      201.46      205.09      6.27 o 
   5  -7   2        0.94        0.92      0.33 o 
   6  -7   2        0.17        0.29      0.55 o 
   7  -7   2      384.01      364.87     13.43 o 
   8  -7   2        7.68        5.80      0.71 o 
   9  -7   2        6.12        6.32      0.78 o 
  10  -7   2       26.42       30.59      1.96 o 
  11  -7   2        3.13        6.05      0.97 o 
 -10  -6   2       69.31       68.47      2.20 o 
  -9  -6   2       30.84       28.85      1.36 o 
  -8  -6   2       39.57       45.88      1.29 o 
  -7  -6   2       29.60       29.62      1.10 o 
  -6  -6   2       24.92       29.91      0.94 o 
  -5  -6   2      136.56      140.08      3.61 o 
  -4  -6   2       89.15       83.58      1.73 o 
  -3  -6   2       44.64       41.34      0.94 o 
  -2  -6   2       45.91       45.25      1.09 o 
  -1  -6   2       56.43       52.50      1.19 o 
   0  -6   2        4.16        5.47      0.51 o 
   1  -6   2       11.08       15.72      0.73 o 
   2  -6   2      327.79      329.31      6.14 o 
   3  -6   2      145.75      142.62      3.57 o 
   4  -6   2       13.07       11.62      0.60 o 
   5  -6   2       51.97       49.85      2.43 o 
   6  -6   2        8.19        7.78      0.67 o 
   7  -6   2       40.69       41.67      2.85 o 
   8  -6   2       11.86       14.62      1.01 o 
   9  -6   2      122.19      108.66      3.38 o 
  10  -6   2        3.55        3.96      0.90 o 
  11  -6   2        4.94        3.98      1.70 o 
 -10  -5   2       23.98       26.40      1.12 o 
  -9  -5   2       77.01       86.13      3.41 o 
  -8  -5   2        6.71        6.04      0.61 o 
  -7  -5   2        6.06        5.56      0.59 o 
  -6  -5   2      248.96      264.06      7.47 o 
  -5  -5   2       25.80       22.70      0.77 o 
  -4  -5   2        0.80        2.27      0.30 o 
  -3  -5   2      714.69      722.89      7.99 o 
  -2  -5   2      274.43      276.69      3.55 o 
  -1  -5   2      283.08      283.48      2.22 o 
   0  -5   2        9.59        8.46      0.41 o 
   1  -5   2      121.58      132.55      1.81 o 
   2  -5   2      655.55      644.24      5.77 o 
   3  -5   2      157.55      157.10      2.72 o 
   4  -5   2      276.87      309.48     14.06 o 
   5  -5   2      126.64      111.26      5.30 o 
   6  -5   2        0.64        0.38      0.56 o 
   7  -5   2      178.42      169.23     14.61 o 
   8  -5   2      139.44      142.22      5.81 o 
   9  -5   2        4.03        7.37      1.33 o 
  10  -5   2        1.18        0.48      0.62 o 
  11  -5   2      139.04      148.41      6.71 o 
  12  -5   2        5.57        2.70      0.83 o 
 -11  -4   2       53.12       55.02      4.26 o 
 -10  -4   2      359.94      395.15      6.67 o 
  -9  -4   2       18.39       19.00      0.98 o 
  -8  -4   2       45.24       48.95      1.51 o 
  -7  -4   2       64.11       67.78      4.36 o 
  -6  -4   2        0.19        0.34      0.41 o 
  -5  -4   2       46.68       46.40      1.28 o 
  -4  -4   2      164.51      165.08      2.10 o 
  -3  -4   2      562.75      589.62      5.62 o 
  -2  -4   2      489.35      493.91      3.11 o 
  -1  -4   2      564.45      559.72      3.02 o 
   0  -4   2       75.23       75.20      1.15 o 
   1  -4   2     1663.77     1651.51      7.74 o 
   2  -4   2        2.95        9.08      0.46 o 
   3  -4   2       10.41       14.28      0.68 o 
   4  -4   2      104.48      116.56      2.36 o 
   5  -4   2       17.53       17.53      1.11 o 
   6  -4   2       81.57       73.56      3.98 o 
   7  -4   2      469.44      460.92      6.36 o 
   8  -4   2      228.85      231.64      7.06 o 
   9  -4   2       20.27       17.73      1.71 o 
  10  -4   2        4.51        4.40      1.22 o 
  11  -4   2       14.86       14.26      1.71 o 
  12  -4   2       33.20       40.16      2.84 o 
 -11  -3   2       16.08       16.58      0.94 o 
 -10  -3   2        7.93        6.70      0.63 o 
  -9  -3   2        1.26        1.83      0.49 o 
  -8  -3   2       25.25       21.94      1.03 o 
  -7  -3   2      474.20      482.51      5.35 o 
  -6  -3   2        2.02        1.81      0.33 o 
  -5  -3   2       14.80       13.64      0.66 o 
  -4  -3   2       26.64       27.95      1.06 o 
  -3  -3   2      403.48      402.20      4.94 o 
  -2  -3   2     2348.97     2403.45     18.25 o 
  -1  -3   2     3152.03     3156.53     12.78 o 
   0  -3   2      623.85      587.66      4.11 o 
   1  -3   2      130.30      120.65      1.64 o 
   2  -3   2      567.77      522.37      5.04 o 
   3  -3   2      153.86      174.08      4.49 o 
   4  -3   2       41.68       38.00      1.27 o 
   5  -3   2      229.40      264.17      9.78 o 
   6  -3   2      171.03      185.78      3.98 o 
   7  -3   2        1.67        0.35      0.72 o 
   8  -3   2      200.84      210.09      5.66 o 
   9  -3   2        8.95       10.05      1.34 o 
  10  -3   2        9.45        8.25      1.39 o 
  11  -3   2        7.65        8.45      1.28 o 
  12  -3   2       64.78       59.20      6.90 o 
 -12  -2   2       17.44       15.10      1.00 o 
 -11  -2   2        0.03        0.09      0.46 o 
 -10  -2   2       54.59       56.10      1.61 o 
  -9  -2   2       45.14       48.71      1.82 o 
  -8  -2   2      112.34      110.99      3.94 o 
  -7  -2   2      297.24      293.25      7.20 o 
  -6  -2   2       47.15       56.99      1.48 o 
  -5  -2   2        0.59        0.86      0.38 o 
  -4  -2   2        0.00        0.76      0.37 o 
  -3  -2   2      128.18      123.68      1.87 o 
  -2  -2   2     2625.14     2555.70     13.93 o 
  -1  -2   2     2532.79     2581.74     16.93 o 
   0  -2   2     5183.56     5034.12     26.76 o 
   1  -2   2      670.94      639.84      4.50 o 
   2  -2   2      274.68      264.91      2.73 o 
   3  -2   2     1189.23     1184.63     12.89 o 
   4  -2   2     1398.33     1376.46     11.26 o 
   5  -2   2        0.40        0.37      0.47 o 
   6  -2   2       91.76       80.41      3.55 o 
   7  -2   2      287.97      304.38      6.68 o 
   8  -2   2      710.13      719.56     12.00 o 
   9  -2   2      203.21      197.32      6.19 o 
  10  -2   2      453.68      424.38      9.97 o 
  11  -2   2      159.90      149.53      4.76 o 
  12  -2   2       23.14       16.11      1.87 o 
 -12  -1   2        0.16        0.34      1.53 o 
 -11  -1   2       21.25       22.96      1.54 o 
 -10  -1   2       19.20       19.02      1.37 o 
  -9  -1   2      187.27      178.34      7.38 o 
  -8  -1   2       87.23       85.61      3.32 o 
  -7  -1   2        0.24        0.57      0.45 o 
  -6  -1   2       65.82       62.35      2.36 o 
  -5  -1   2      190.75      188.43      3.03 o 
  -4  -1   2       51.69       59.42      1.54 o 
  -3  -1   2       10.22        7.72      0.54 o 
  -2  -1   2      451.94      428.80      6.18 o 
  -1  -1   2      268.80      233.83      2.67 o 
   0  -1   2     4305.14     4200.19     29.47 o 
   1  -1   2      242.94      227.29      2.65 o 
   2  -1   2       21.14       21.56      0.83 o 
   3  -1   2      669.96      658.10      5.40 o 
   4  -1   2      111.69      109.43      2.86 o 
   5  -1   2     1394.68     1320.66     34.30 o 
   6  -1   2     1236.90     1183.43     16.73 o 
   7  -1   2      127.35      119.17      4.53 o 
   8  -1   2     1297.30     1249.04     12.97 o 
   9  -1   2      173.23      162.28      6.04 o 
  10  -1   2        5.66        5.71      1.01 o 
  11  -1   2      168.39      138.06      7.58 o 
  12  -1   2        5.48        4.22      1.03 o 
 -12   0   2       61.58       55.32      3.35 o 
 -11   0   2       35.44       36.94      2.00 o 
 -10   0   2       56.79       56.69      2.24 o 
  -9   0   2        2.05        1.67      0.46 o 
  -8   0   2        2.28        2.59      0.40 o 
  -7   0   2        2.19        2.07      0.39 o 
  -6   0   2      294.94      316.79      6.62 o 
  -5   0   2       15.72       20.58      0.92 o 
  -4   0   2       72.34       74.12      1.93 o 
  -3   0   2        8.62        4.78      0.38 o 
  -2   0   2     1403.70     1347.38     19.31 o 
  -1   0   2      131.82      128.11      2.42 o 
   1   0   2      291.10      291.95      4.94 o 
   2   0   2       37.24       35.45      1.12 o 
   3   0   2       65.80       68.64      1.83 o 
   4   0   2      593.46      641.93      6.77 o 
   5   0   2      214.83      199.31      5.46 o 
   6   0   2      335.16      328.36      6.87 o 
   7   0   2       11.73       15.38      1.60 o 
   8   0   2       19.68       18.31      1.64 o 
   9   0   2      309.78      293.91      9.49 o 
  10   0   2        1.63        2.28      0.72 o 
  11   0   2       29.04       24.57      1.54 o 
  12   0   2       43.84       33.23      2.75 o 
 -12   1   2       32.20       29.91      2.40 o 
 -11   1   2        0.48        1.24      1.58 o 
 -10   1   2        4.39        4.53      0.58 o 
  -9   1   2      116.59      122.49      2.77 o 
  -8   1   2      425.43      425.60      7.47 o 
  -7   1   2      262.01      250.08      7.27 o 
  -6   1   2       33.72       36.36      1.48 o 
  -5   1   2        7.31       12.47      0.72 o 
  -4   1   2        4.92        5.12      0.45 o 
  -3   1   2      377.00      424.71      6.12 o 
  -2   1   2      185.94      183.82      2.96 o 
  -1   1   2       11.95        9.05      0.56 o 
   0   1   2      976.40      954.01     11.97 o 
   1   1   2     2477.12     2472.48     45.49 o 
   2   1   2      119.38      139.88      5.53 o 
   3   1   2      589.36      540.81     11.27 o 
   4   1   2      122.02      112.40      2.98 o 
   5   1   2      407.50      421.20     16.54 o 
   6   1   2        0.89        0.64      0.75 o 
   7   1   2      110.50      117.95      4.10 o 
   8   1   2      118.70      122.53      4.94 o 
   9   1   2      102.45      101.98      4.65 o 
  10   1   2        9.31       10.74      1.14 o 
  11   1   2        1.34        1.17      0.70 o 
 -12   2   2       35.33       37.02      2.85 o 
 -11   2   2       32.90       28.55      2.47 o 
 -10   2   2       15.49       18.37      1.38 o 
  -9   2   2      233.47      220.59      4.08 o 
  -8   2   2        2.35        2.65      0.51 o 
  -7   2   2       32.51       31.35      2.31 o 
  -6   2   2       75.57       75.51      1.97 o 
  -5   2   2        1.01        2.50      0.46 o 
  -4   2   2      201.60      191.94      2.73 o 
  -3   2   2      119.83      124.85      2.23 o 
  -2   2   2       97.05      103.04      1.77 o 
  -1   2   2      104.16      121.03      1.93 o 
   0   2   2       59.94       62.29      1.19 o 
   1   2   2     2732.32     2854.73     21.94 o 
   2   2   2      138.18      147.22      2.95 o 
   3   2   2      671.82      682.33      5.91 o 
   4   2   2       26.45       33.81      1.21 o 
   5   2   2      490.12      503.51      5.93 o 
   6   2   2        2.15        3.69      0.84 o 
   7   2   2       56.92       54.34      2.02 o 
   8   2   2        0.64        0.34      0.50 o 
   9   2   2        7.35        6.60      0.64 o 
  10   2   2       96.99      104.24      2.52 o 
  11   2   2       25.20       26.00      1.60 o 
 -12   3   2       15.75       11.75      1.24 o 
 -11   3   2        6.94       11.21      1.62 o 
 -10   3   2       56.75       53.10      2.26 o 
  -9   3   2      109.23       97.16      3.59 o 
  -8   3   2       13.15       12.24      1.07 o 
  -7   3   2        0.95        1.05      0.51 o 
  -6   3   2       41.53       44.47      2.41 o 
  -5   3   2      220.72      239.10      4.67 o 
  -4   3   2        0.17        1.23      0.29 o 
  -3   3   2       63.45       74.40      1.30 o 
  -2   3   2      130.53      119.07      1.74 o 
  -1   3   2      422.70      459.82      3.78 o 
   0   3   2      869.84      948.63      5.50 o 
   1   3   2      577.45      620.40      5.85 o 
   2   3   2      561.59      520.81      8.86 o 
   3   3   2       25.38       28.21      1.15 o 
   4   3   2      231.14      228.39      5.70 o 
   5   3   2        0.31        0.67      0.72 o 
   6   3   2        0.29        0.13      0.38 o 
   7   3   2      218.92      222.70      4.08 o 
   8   3   2      272.29      292.55      5.45 o 
   9   3   2       12.25       13.83      0.98 o 
  10   3   2        3.02        4.00      0.61 o 
 -12   4   2        1.33        2.26      1.09 o 
 -11   4   2        0.62        0.54      0.75 o 
 -10   4   2       38.83       41.56      1.92 o 
  -9   4   2       39.01       52.67      2.31 o 
  -8   4   2       87.34       82.48      4.56 o 
  -7   4   2       11.09       12.74      1.02 o 
  -6   4   2      376.19      376.04      5.23 o 
  -5   4   2       26.63       29.43      1.24 o 
  -4   4   2        0.24        0.31      0.41 o 
  -3   4   2        1.06        2.44      0.28 o 
  -2   4   2       12.42       13.59      0.63 o 
  -1   4   2       19.03       16.18      0.66 o 
   0   4   2       34.13       44.53      0.99 o 
   1   4   2      112.91      113.47      2.19 o 
   2   4   2      122.86      129.35      2.19 o 
   3   4   2     1072.98     1125.05     13.31 o 
   4   4   2      127.78      129.28      2.58 o 
   5   4   2      205.77      213.62      5.09 o 
   6   4   2       32.31       32.66      1.38 o 
   7   4   2       26.10       27.64      1.31 o 
   8   4   2       87.80       86.07      2.22 o 
   9   4   2       46.20       48.15      2.15 o 
  10   4   2       27.77       28.27      1.38 o 
 -11   5   2       82.93       89.07      4.67 o 
 -10   5   2       80.66       88.52      3.84 o 
  -9   5   2       48.18       47.98      1.98 o 
  -8   5   2        1.21        0.22      0.57 o 
  -7   5   2        2.85        2.31      0.58 o 
  -6   5   2        6.99        8.02      0.87 o 
  -5   5   2      281.80      285.94      5.56 o 
  -4   5   2      109.97      102.71      4.31 o 
  -3   5   2       88.65       90.35      2.47 o 
  -2   5   2        3.79        5.51      0.46 o 
  -1   5   2        8.41        6.91      0.45 o 
   0   5   2        5.99        7.14      0.45 o 
   1   5   2       73.77       78.27      2.49 o 
   2   5   2      280.63      283.81      5.13 o 
   3   5   2        1.63        2.26      0.37 o 
   4   5   2        5.44        4.97      0.49 o 
   5   5   2       37.57       36.46      1.13 o 
   6   5   2      126.31      125.91      2.54 o 
   7   5   2        0.38        0.24      0.44 o 
   8   5   2       28.93       28.34      1.74 o 
   9   5   2       25.54       27.47      1.26 o 
 -11   6   2       41.07       33.66      2.72 o 
 -10   6   2        1.66        1.37      0.68 o 
  -9   6   2       24.88       21.94      1.36 o 
  -8   6   2       34.45       35.57      1.84 o 
  -7   6   2       35.74       35.97      3.21 o 
  -6   6   2       54.48       54.21      1.79 o 
  -5   6   2      740.12      753.14      9.70 o 
  -4   6   2       43.86       40.24      2.03 o 
  -3   6   2        5.13        5.89      0.44 o 
  -2   6   2        2.30        1.86      0.33 o 
  -1   6   2       41.73       34.80      1.64 o 
   0   6   2      102.64      105.87      2.28 o 
   1   6   2      154.74      155.80      4.43 o 
   2   6   2        4.19        2.86      0.48 o 
   3   6   2        0.36        0.14      0.36 o 
   4   6   2        0.67        1.39      0.44 o 
   5   6   2       67.03       68.10      2.36 o 
   6   6   2        6.84        8.89      0.68 o 
   7   6   2        3.54        4.52      0.57 o 
   8   6   2       11.35       10.20      0.71 o 
 -10   7   2        5.11        3.76      0.79 o 
  -9   7   2      169.12      185.64      4.75 o 
  -8   7   2       16.22       21.04      2.42 o 
  -7   7   2       92.73       93.53      2.49 o 
  -6   7   2       55.61       56.16      1.88 o 
  -5   7   2        5.66        6.93      0.73 o 
  -4   7   2      180.94      181.24      3.11 o 
  -3   7   2     1094.65     1105.94     21.10 o 
  -2   7   2        1.61        0.48      0.68 o 
  -1   7   2       40.47       39.46      1.63 o 
   0   7   2      104.01       94.62      3.04 o 
   1   7   2        3.58        6.90      0.73 o 
   2   7   2       54.95       60.57      1.90 o 
   3   7   2       16.35       14.09      0.95 o 
   4   7   2       55.20       50.26      1.69 o 
   5   7   2       52.35       54.89      2.14 o 
   6   7   2        0.92        1.06      0.52 o 
   7   7   2       57.99       59.91      2.76 o 
  -9   8   2        0.35        1.04      0.86 o 
  -8   8   2        2.31        1.67      1.07 o 
  -7   8   2       43.80       50.17      2.24 o 
  -6   8   2       11.86        8.89      1.11 o 
  -5   8   2      809.48      831.56     17.62 o 
  -4   8   2        5.84        7.73      0.91 o 
  -3   8   2        8.06        6.20      0.62 o 
  -2   8   2      163.29      146.59      3.24 o 
  -1   8   2        9.24        4.87      0.72 o 
   0   8   2       14.29       16.89      1.08 o 
   1   8   2       10.86       12.74      0.92 o 
   2   8   2      247.70      251.20      5.73 o 
   3   8   2      206.43      215.17      9.26 o 
   4   8   2        3.16        2.68      0.66 o 
   5   8   2        0.03       -0.43      0.55 o 
   6   8   2        0.78        0.41      0.82 o 
  -8   9   2       16.04       16.85      2.01 o 
  -7   9   2       16.96       16.10      2.52 o 
  -6   9   2       13.05       11.65      1.38 o 
  -5   9   2       44.56       44.37      3.55 o 
  -4   9   2       24.74       23.68      1.52 o 
  -3   9   2       71.85       83.41      3.86 o 
  -2   9   2      180.50      185.15      3.44 o 
  -1   9   2        0.24        0.74      0.43 o 
   0   9   2       27.87       24.14      1.46 o 
   1   9   2       75.20       76.38      5.39 o 
   2   9   2        0.38        0.69      0.95 o 
   3   9   2        2.70        2.37      0.78 o 
   4   9   2        4.32        3.88      0.95 o 
  -6  10   2        0.50        0.98      1.07 o 
  -5  10   2        1.30        2.82      1.01 o 
  -4  10   2      114.59      117.04      7.00 o 
  -3  10   2        9.90       11.96      1.21 o 
  -2  10   2        1.80        2.87      0.78 o 
  -1  10   2       26.24       27.93      1.59 o 
   0  10   2       16.60       24.49      1.40 o 
   1  10   2       36.55       33.84      1.46 o 
   2  10   2        4.86        3.43      0.91 o 
  -2 -12   3        2.85        1.86      0.59 o 
  -1 -12   3       98.21       98.46      3.08 o 
   0 -12   3       10.11        8.02      0.88 o 
   1 -12   3       99.18      108.86      2.99 o 
   2 -12   3       29.14       33.94      1.42 o 
   3 -12   3      175.70      181.11      4.35 o 
   4 -12   3      139.18      158.37      8.69 o 
   5 -12   3        0.47       -0.59      0.88 o 
  -4 -11   3       12.04       13.08      1.43 o 
  -3 -11   3       71.70       64.51      1.99 o 
  -2 -11   3      131.49      125.08      2.79 o 
  -1 -11   3      118.22      118.07      5.08 o 
   0 -11   3       11.27        8.19      0.76 o 
   1 -11   3       46.16       48.82      1.66 o 
   2 -11   3       97.73      108.54      2.51 o 
   3 -11   3        5.11        6.46      0.80 o 
   4 -11   3       20.22       14.57      1.03 o 
   5 -11   3        7.87       11.32      1.30 o 
   6 -11   3       11.79       11.58      1.27 o 
   7 -11   3        1.09        0.25      0.73 o 
   8 -11   3       12.62        9.80      2.50 o 
  -6 -10   3       18.07       20.51      1.36 o 
  -5 -10   3        5.81        7.48      0.92 o 
  -4 -10   3       34.67       33.45      1.81 o 
  -3 -10   3       56.54       60.65      2.09 o 
  -2 -10   3        8.02        6.97      0.65 o 
  -1 -10   3        1.01        0.48      0.42 o 
   0 -10   3      114.29      114.83      2.59 o 
   1 -10   3       60.17       66.53      1.98 o 
   2 -10   3      190.99      189.93      5.13 o 
   3 -10   3       96.89       96.68      2.74 o 
   4 -10   3      153.40      144.83      3.45 o 
   5 -10   3       95.45       93.62      2.69 o 
   6 -10   3       29.91       26.97      4.15 o 
   7 -10   3        0.29        0.45      0.80 o 
   8 -10   3        4.25        2.56      0.92 o 
   9 -10   3        0.11        2.29      1.03 o 
  -7  -9   3       26.84       27.62      1.76 o 
  -6  -9   3        4.25        5.23      0.70 o 
  -5  -9   3        1.03        1.00      0.41 o 
  -4  -9   3       12.43       14.51      0.90 o 
  -3  -9   3       62.08       64.77      1.89 o 
  -2  -9   3      199.29      198.42      3.82 o 
  -1  -9   3      141.91      148.47      2.85 o 
   0  -9   3      282.40      288.82      4.46 o 
   1  -9   3      116.79      118.26      2.59 o 
   2  -9   3      315.76      310.59      4.86 o 
   3  -9   3      342.46      332.92      5.35 o 
   4  -9   3        0.22        0.13      0.61 o 
   5  -9   3      150.98      149.16      3.62 o 
   6  -9   3       34.36       36.97      2.11 o 
   7  -9   3        8.16        6.32      1.19 o 
   8  -9   3       29.79       29.54      1.92 o 
   9  -9   3        0.01       -0.30      0.72 o 
  10  -9   3       31.69       36.07      2.04 o 
  -8  -8   3       40.55       42.06      1.22 o 
  -7  -8   3       23.60       23.64      1.00 o 
  -6  -8   3      215.61      230.67      2.71 o 
  -5  -8   3      301.46      318.59      5.89 o 
  -4  -8   3      148.27      150.38      2.74 o 
  -3  -8   3       78.60       79.81      2.23 o 
  -2  -8   3      441.39      435.54      4.36 o 
  -1  -8   3       22.01       21.45      1.01 o 
   0  -8   3      623.71      632.76      8.60 o 
   1  -8   3      159.06      152.34      3.86 o 
   2  -8   3       81.52       87.30      2.10 o 
   3  -8   3      362.53      367.81      4.45 o 
   4  -8   3       77.50       74.85      3.85 o 
   5  -8   3       10.84        8.25      0.94 o 
   6  -8   3      105.29      107.76      4.38 o 
   7  -8   3       58.74       57.82      2.13 o 
   8  -8   3        0.48        0.91      0.55 o 
   9  -8   3        1.62        0.79      0.64 o 
  10  -8   3       14.27       10.62      1.69 o 
  -9  -7   3        7.06        6.02      0.58 o 
  -8  -7   3      463.47      486.91      5.04 o 
  -7  -7   3       18.27       21.90      0.79 o 
  -6  -7   3       28.52       26.82      0.94 o 
  -5  -7   3      182.94      190.39      4.21 o 
  -4  -7   3       63.03       63.20      1.21 o 
  -3  -7   3      404.51      392.73      4.80 o 
  -2  -7   3        2.47        1.63      0.35 o 
  -1  -7   3      191.94      193.42      2.62 o 
   0  -7   3       26.04       30.61      1.19 o 
   1  -7   3      331.55      323.79      5.18 o 
   2  -7   3       34.17       36.85      1.27 o 
   3  -7   3       94.41      101.57      3.57 o 
   4  -7   3       78.05       87.08      1.97 o 
   5  -7   3       43.22       39.99      1.33 o 
   6  -7   3       18.58       13.55      1.17 o 
   7  -7   3        0.32        0.00      0.85 o 
   8  -7   3        6.33        5.86      1.06 o 
   9  -7   3        3.84        2.20      0.62 o 
  10  -7   3        5.04        5.94      1.29 o 
  11  -7   3        3.45        4.46      0.83 o 
 -10  -6   3       71.90       67.18      1.81 o 
  -9  -6   3       29.26       31.91      1.18 o 
  -8  -6   3      186.13      193.26      3.74 o 
  -7  -6   3        1.70        2.78      0.41 o 
  -6  -6   3        5.95        7.03      0.46 o 
  -5  -6   3      125.46      113.18      2.89 o 
  -4  -6   3      108.27      125.15      1.86 o 
  -3  -6   3      841.03      847.40      7.61 o 
  -2  -6   3       41.60       36.53      1.09 o 
  -1  -6   3       26.81       32.72      1.05 o 
   0  -6   3      245.65      249.08      3.24 o 
   1  -6   3      196.94      219.05      2.88 o 
   2  -6   3       37.51       29.82      1.02 o 
   3  -6   3       19.22       19.24      0.83 o 
   4  -6   3       91.41       87.88      4.07 o 
   5  -6   3       60.39       53.39      2.93 o 
   6  -6   3        3.35        4.21      0.68 o 
   7  -6   3       12.83       15.34      1.51 o 
   8  -6   3        8.08       13.00      1.15 o 
   9  -6   3       63.17       72.81      3.86 o 
  10  -6   3       16.68       18.09      1.73 o 
  11  -6   3        4.94        4.66      0.83 o 
 -10  -5   3      171.56      180.83      3.14 o 
  -9  -5   3        0.13       -0.12      0.60 o 
  -8  -5   3        0.60        0.62      0.47 o 
  -7  -5   3      273.19      284.12     10.56 o 
  -6  -5   3       11.23       15.96      0.84 o 
  -5  -5   3      122.50      113.06      2.62 o 
  -4  -5   3      909.24      945.06      9.52 o 
  -3  -5   3      158.17      157.26      1.70 o 
  -2  -5   3     1654.20     1687.04     18.63 o 
  -1  -5   3       37.47       38.16      0.82 o 
   0  -5   3      565.42      571.75      5.31 o 
   1  -5   3        3.53        3.98      0.28 o 
   2  -5   3      529.72      535.73      6.13 o 
   3  -5   3      133.54      154.91      2.39 o 
   4  -5   3      384.29      396.22     10.83 o 
   5  -5   3      262.44      241.01     13.17 o 
   6  -5   3       50.40       48.37      4.69 o 
   7  -5   3       25.79       30.41      1.66 o 
   8  -5   3      103.02      110.04      3.61 o 
   9  -5   3       59.57       61.51      3.54 o 
  10  -5   3       14.12       11.84      1.53 o 
  11  -5   3       17.42       19.01      1.93 o 
  12  -5   3        7.10        7.64      1.55 o 
 -11  -4   3       28.63       27.62      1.24 o 
 -10  -4   3        0.09        0.57      0.51 o 
  -9  -4   3      314.20      324.58      5.06 o 
  -8  -4   3      212.96      220.74      4.73 o 
  -7  -4   3      142.73      145.41      3.50 o 
  -6  -4   3      128.17      122.61      2.46 o 
  -5  -4   3      118.62      119.10      2.22 o 
  -4  -4   3      545.67      571.50      6.45 o 
  -3  -4   3      136.72      138.22      1.79 o 
  -2  -4   3     1136.25     1151.97      8.87 o 
  -1  -4   3      226.40      248.80      2.18 o 
   0  -4   3       37.67       39.82      0.82 o 
   1  -4   3       40.78       39.79      0.92 o 
   2  -4   3       11.23        9.20      0.46 o 
   3  -4   3      288.03      305.96      4.58 o 
   4  -4   3        6.87        5.66      0.57 o 
   5  -4   3       41.31       36.00      1.50 o 
   6  -4   3      301.56      278.31      7.58 o 
   7  -4   3      334.03      331.90      5.61 o 
   8  -4   3      162.75      163.22      5.50 o 
   9  -4   3       41.97       38.54      2.39 o 
  10  -4   3       12.53       11.11      1.36 o 
  11  -4   3        8.55       10.09      1.60 o 
  12  -4   3       28.19       26.27      2.43 o 
 -11  -3   3        0.12        0.32      0.49 o 
 -10  -3   3        0.14       -0.13      0.40 o 
  -9  -3   3      168.03      180.63      7.37 o 
  -8  -3   3        0.23        0.61      0.40 o 
  -7  -3   3        0.89        0.90      0.43 o 
  -6  -3   3      136.31      153.74      2.70 o 
  -5  -3   3      237.31      239.89      3.77 o 
  -4  -3   3      119.39      113.83      1.82 o 
  -3  -3   3      411.80      385.73      4.84 o 
  -2  -3   3      157.83      188.60      2.31 o 
  -1  -3   3      319.66      338.20      2.94 o 
   0  -3   3      216.49      222.01      2.02 o 
   1  -3   3       18.17       17.87      0.60 o 
   2  -3   3       11.36        6.59      0.51 o 
   3  -3   3      232.31      220.53      2.49 o 
   4  -3   3      279.08      303.02      4.72 o 
   5  -3   3        7.68       10.48      0.94 o 
   6  -3   3      263.95      249.60      4.75 o 
   7  -3   3      182.01      171.24      4.90 o 
   8  -3   3       59.86       52.10      2.76 o 
   9  -3   3       65.33       75.78      3.60 o 
  10  -3   3      362.60      321.03      8.97 o 
  11  -3   3       10.58        6.21      1.15 o 
  12  -3   3      117.63       99.30      5.34 o 
 -12  -2   3       10.09        9.65      0.95 o 
 -11  -2   3      148.36      153.69      3.38 o 
 -10  -2   3       57.54       56.41      1.74 o 
  -9  -2   3       17.01       18.11      1.26 o 
  -8  -2   3        1.09        1.05      0.69 o 
  -7  -2   3      223.61      217.45      5.05 o 
  -6  -2   3      143.42      145.85      7.33 o 
  -5  -2   3      128.31      127.62      6.40 o 
  -4  -2   3      424.39      403.59      5.92 o 
  -3  -2   3       67.83       70.05      1.39 o 
  -2  -2   3        1.46        1.47      0.27 o 
  -1  -2   3      187.22      183.84      1.73 o 
   0  -2   3      561.16      543.34      5.64 o 
   1  -2   3        0.48        2.23      0.27 o 
   2  -2   3      840.04      855.62      7.48 o 
   3  -2   3       29.61       25.20      0.89 o 
   4  -2   3      668.88      621.52      5.19 o 
   5  -2   3        4.56        3.32      0.74 o 
   6  -2   3       43.28       39.66      2.47 o 
   7  -2   3      178.09      164.18      5.50 o 
   8  -2   3      935.48      904.01     19.47 o 
   9  -2   3      228.33      222.66      7.65 o 
  10  -2   3      269.03      246.51      7.14 o 
  11  -2   3        9.15        6.54      1.19 o 
  12  -2   3      138.98      109.72      5.72 o 
 -12  -1   3        3.38        3.21      0.89 o 
 -11  -1   3       60.56       59.78      2.35 o 
 -10  -1   3       20.02       16.39      1.76 o 
  -9  -1   3      263.79      272.11      6.61 o 
  -8  -1   3      179.78      169.34      6.71 o 
  -7  -1   3      188.84      206.10      4.70 o 
  -6  -1   3      169.78      179.35      3.16 o 
  -5  -1   3       70.23       79.30      1.74 o 
  -4  -1   3      107.53      117.01      2.72 o 
  -3  -1   3       86.02       87.04      1.51 o 
  -2  -1   3      115.17      119.40      2.01 o 
  -1  -1   3       29.60       33.10      0.88 o 
   0  -1   3      388.37      379.44      3.82 o 
   1  -1   3        0.45        0.79      0.25 o 
   2  -1   3        0.05        0.11      0.56 o 
   3  -1   3      104.67      107.68      1.81 o 
   4  -1   3       99.11       99.59      2.11 o 
   5  -1   3      246.44      249.86      5.01 o 
   6  -1   3       82.65       76.00      3.44 o 
   7  -1   3       85.83       80.31      3.77 o 
   8  -1   3        1.70        1.31      0.71 o 
   9  -1   3       52.23       51.01      3.24 o 
  10  -1   3      515.91      466.73      9.13 o 
  11  -1   3        0.01        0.41      1.15 o 
  12  -1   3       90.77       77.74      4.37 o 
 -12   0   3       85.71       89.80      8.67 o 
 -11   0   3        0.09        0.30      0.79 o 
 -10   0   3       61.41       55.06      4.31 o 
  -9   0   3      261.99      258.79      6.26 o 
  -8   0   3        1.67        0.99      0.41 o 
  -7   0   3       53.30       47.16      2.72 o 
  -6   0   3        0.35        0.45      0.39 o 
  -5   0   3      240.03      239.56      3.74 o 
  -4   0   3      361.50      371.94      6.00 o 
  -3   0   3       39.64       34.06      1.07 o 
  -2   0   3      956.24      991.79      6.46 o 
  -1   0   3       61.62       71.38      1.38 o 
   0   0   3       29.46       25.32      0.81 o 
   1   0   3     1550.58     1454.80     14.53 o 
   2   0   3       18.65       22.77      0.93 o 
   3   0   3       42.60       47.65      1.35 o 
   4   0   3        3.23        1.86      0.41 o 
   5   0   3        8.35        6.68      0.74 o 
   6   0   3       47.67       48.60      2.84 o 
   7   0   3       82.20       81.68      3.46 o 
   8   0   3      349.00      334.03      9.09 o 
   9   0   3       70.00       75.17      4.06 o 
  10   0   3       54.98       50.90      2.76 o 
  11   0   3       23.66       20.02      1.22 o 
 -12   1   3        3.28        5.39      1.02 o 
 -11   1   3        8.80        4.76      0.83 o 
 -10   1   3      223.47      224.98      5.07 o 
  -9   1   3       10.66       14.78      0.86 o 
  -8   1   3       11.87       11.59      0.76 o 
  -7   1   3      154.80      180.54      2.93 o 
  -6   1   3      722.58      739.39     18.89 o 
  -5   1   3      183.48      184.30      2.84 o 
  -4   1   3      564.14      639.60     11.33 o 
  -3   1   3       53.90       52.44      1.67 o 
  -2   1   3       34.99       43.37      1.16 o 
  -1   1   3     1094.31     1080.33     13.36 o 
   0   1   3       22.77       24.68      0.86 o 
   1   1   3       52.13       53.99      1.04 o 
   2   1   3      567.60      565.27      6.08 o 
   3   1   3       47.83       49.53      1.33 o 
   4   1   3        7.71        7.01      0.61 o 
   5   1   3        6.08        5.13      0.63 o 
   6   1   3        0.65        0.62      0.56 o 
   7   1   3       53.58       53.02      3.03 o 
   8   1   3       12.18       12.32      0.91 o 
   9   1   3        6.66        5.52      0.79 o 
  10   1   3        0.64        1.14      0.60 o 
  11   1   3       26.98       25.38      2.02 o 
 -12   2   3       54.14       52.25      3.29 o 
 -11   2   3       89.44       90.46      4.26 o 
 -10   2   3        2.78        5.06      0.90 o 
  -9   2   3        2.58        3.25      0.73 o 
  -8   2   3        8.77        5.64      0.68 o 
  -7   2   3       77.60       83.90      2.62 o 
  -6   2   3        0.06        0.89      0.48 o 
  -5   2   3        0.00        0.04      0.42 o 
  -4   2   3      511.20      504.96      7.32 o 
  -3   2   3       86.61       96.96      2.69 o 
  -2   2   3       33.70       42.14      1.26 o 
  -1   2   3     1049.71     1194.79     11.17 o 
   0   2   3       30.76       32.74      0.83 o 
   1   2   3        0.13        0.85      0.64 o 
   2   2   3      358.51      370.49      7.81 o 
   3   2   3     1777.28     1827.53     20.54 o 
   4   2   3        0.03        0.80      0.36 o 
   5   2   3       16.43       18.95      1.12 o 
   6   2   3      238.50      239.72      4.48 o 
   7   2   3        2.80        3.09      0.53 o 
   8   2   3      100.79       95.48      2.85 o 
   9   2   3       20.03       19.40      1.25 o 
  10   2   3        4.31        4.39      0.62 o 
  11   2   3       27.35       25.90      1.38 o 
 -12   3   3        3.11        2.55      1.08 o 
 -11   3   3        2.33        1.94      1.57 o 
 -10   3   3       34.11       38.56      2.06 o 
  -9   3   3       27.98       35.90      1.81 o 
  -8   3   3       46.96       42.20      1.93 o 
  -7   3   3       45.53       37.42      1.64 o 
  -6   3   3        8.95        8.55      0.84 o 
  -5   3   3     1027.22     1046.92     14.94 o 
  -4   3   3       45.35       52.50      1.31 o 
  -3   3   3      579.04      637.68     11.15 o 
  -2   3   3       56.81       50.98      1.21 o 
  -1   3   3      373.60      381.08      3.76 o 
   0   3   3      377.66      426.96      4.14 o 
   1   3   3      765.21      814.61      6.79 o 
   2   3   3      137.82      136.93      3.77 o 
   3   3   3      776.06      793.98      8.40 o 
   4   3   3       15.43       16.17      1.64 o 
   5   3   3        3.04        3.97      1.00 o 
   6   3   3      166.93      165.33      5.37 o 
   7   3   3      106.38      109.14      3.51 o 
   8   3   3        6.22        6.23      0.74 o 
   9   3   3       11.89       11.22      0.88 o 
  10   3   3       19.62       16.80      1.06 o 
 -11   4   3      104.89      107.24      5.31 o 
 -10   4   3       74.46       77.64      3.01 o 
  -9   4   3       15.70       12.23      1.54 o 
  -8   4   3      153.36      160.07      4.52 o 
  -7   4   3      505.02      532.76      8.76 o 
  -6   4   3       91.34       90.22      2.53 o 
  -5   4   3      154.79      136.05      3.42 o 
  -4   4   3      204.13      202.15      7.69 o 
  -3   4   3      103.53      103.79      1.95 o 
  -2   4   3       39.19       34.07      1.13 o 
  -1   4   3      220.94      217.38      3.08 o 
   0   4   3       60.10       67.50      1.32 o 
   1   4   3       46.73       50.86      2.03 o 
   2   4   3       49.89       50.26      1.80 o 
   3   4   3       18.13       21.49      1.05 o 
   4   4   3      140.35      131.83      2.80 o 
   5   4   3       47.69       47.78      2.24 o 
   6   4   3       14.05       12.14      0.76 o 
   7   4   3       67.38       65.80      1.65 o 
   8   4   3        6.71        6.67      0.79 o 
   9   4   3        4.48        5.17      0.71 o 
 -11   5   3        0.00        0.37      1.18 o 
 -10   5   3       34.16       29.96      3.47 o 
  -9   5   3       10.50        8.50      1.13 o 
  -8   5   3       19.76       22.70      1.38 o 
  -7   5   3        4.57        5.07      0.75 o 
  -6   5   3       99.65       96.10      4.72 o 
  -5   5   3      353.66      358.83     10.22 o 
  -4   5   3        3.09        1.52      0.35 o 
  -3   5   3        0.35        0.51      0.39 o 
  -2   5   3        9.52       10.16      0.57 o 
  -1   5   3        2.92        3.08      0.32 o 
   0   5   3       42.72       48.46      2.05 o 
   1   5   3       60.03       63.70      3.01 o 
   2   5   3      195.79      194.98      8.46 o 
   3   5   3      404.99      413.87      7.50 o 
   4   5   3      195.74      183.18      4.96 o 
   5   5   3        7.96        9.62      0.62 o 
   6   5   3       15.91       14.22      0.76 o 
   7   5   3        3.51        2.33      0.46 o 
   8   5   3       15.66       15.75      1.00 o 
 -10   6   3      184.13      192.87      5.44 o 
  -9   6   3       78.30       75.26      2.93 o 
  -8   6   3        0.67        0.31      0.56 o 
  -7   6   3       68.09       67.86      2.58 o 
  -6   6   3        0.65        0.10      0.44 o 
  -5   6   3        8.36        7.61      0.71 o 
  -4   6   3       60.41       65.13      2.33 o 
  -3   6   3      202.18      187.18      3.47 o 
  -2   6   3        5.81        5.71      0.48 o 
  -1   6   3        5.17        1.68      0.32 o 
   0   6   3       44.33       46.71      2.43 o 
   1   6   3       50.58       47.34      2.06 o 
   2   6   3       14.63       14.57      0.96 o 
   3   6   3        1.03        2.12      0.54 o 
   4   6   3       40.97       43.99      1.55 o 
   5   6   3       69.40       71.98      5.62 o 
   6   6   3        0.28        0.29      0.38 o 
   7   6   3        0.07       -0.28      0.49 o 
   8   6   3       21.30       19.35      1.52 o 
 -10   7   3       20.96       29.93      2.33 o 
  -9   7   3       23.18       24.49      1.91 o 
  -8   7   3       38.95       40.24      2.18 o 
  -7   7   3       69.36       69.75      2.59 o 
  -6   7   3       29.40       29.08      1.32 o 
  -5   7   3       37.53       41.18      2.05 o 
  -4   7   3       64.89       62.57      2.00 o 
  -3   7   3       26.39       22.64      1.00 o 
  -2   7   3        2.01        0.80      0.36 o 
  -1   7   3       59.70       55.17      2.36 o 
   0   7   3       84.33       75.78      2.26 o 
   1   7   3       17.95       20.33      1.08 o 
   2   7   3       48.19       45.54      2.39 o 
   3   7   3       15.36       20.67      1.67 o 
   4   7   3        8.80        9.36      0.75 o 
   5   7   3      254.68      268.12      5.91 o 
   6   7   3        0.62        0.84      0.70 o 
  -8   8   3       16.86       18.34      1.79 o 
  -7   8   3        1.44        1.51      1.04 o 
  -6   8   3       23.30       25.97      1.60 o 
  -5   8   3       78.91       76.03      3.58 o 
  -4   8   3       47.30       47.55      1.99 o 
  -3   8   3       53.82       56.74      2.20 o 
  -2   8   3        0.18       -0.38      0.62 o 
  -1   8   3       57.46       60.07      2.26 o 
   0   8   3       35.25       30.21      1.71 o 
   1   8   3        0.12        0.15      0.57 o 
   2   8   3       64.83       71.47      4.88 o 
   3   8   3       11.22       11.46      2.34 o 
   4   8   3        0.33        0.54      0.80 o 
   5   8   3       73.45       83.61      6.76 o 
  -7   9   3        0.56        0.21      1.08 o 
  -6   9   3       23.40       19.92      6.04 o 
  -5   9   3        0.16        1.17      0.91 o 
  -4   9   3        0.81        1.91      0.98 o 
  -3   9   3      364.58      392.10     11.49 o 
  -2   9   3       31.13       29.98      2.13 o 
  -1   9   3       10.17       11.44      0.84 o 
   0   9   3       25.73       26.11      4.42 o 
   1   9   3        0.01        0.61      0.59 o 
   2   9   3        0.00        0.01      0.78 o 
   3   9   3       20.50       20.84      1.52 o 
  -4  10   3       57.05       52.06      2.74 o 
  -3  10   3        0.50       -0.51      0.84 o 
  -2  10   3       41.59       43.42      2.64 o 
  -1  10   3        0.70       -0.55      1.20 o 
  -2 -12   4       26.80       29.68      1.42 o 
  -1 -12   4        0.14        0.24      0.60 o 
   0 -12   4       22.27       25.12      1.87 o 
   1 -12   4        0.17        0.63      0.51 o 
   2 -12   4        7.21        6.88      1.01 o 
   3 -12   4        1.16        1.19      0.70 o 
   4 -12   4       17.68       15.37      1.49 o 
   5 -12   4      119.08      111.79      4.15 o 
   6 -12   4        8.29        9.85      1.27 o 
  -4 -11   4       35.59       37.54      1.81 o 
  -3 -11   4       34.17       34.87      1.86 o 
  -2 -11   4      109.16      118.07      5.00 o 
  -1 -11   4        9.91        8.90      0.86 o 
   0 -11   4      126.03      115.11      2.63 o 
   1 -11   4        0.01        0.10      0.50 o 
   2 -11   4        1.63        2.34      0.69 o 
   3 -11   4       24.04       25.86      1.35 o 
   4 -11   4       11.76       13.60      1.26 o 
   5 -11   4        0.74        0.28      0.61 o 
   6 -11   4        8.61        9.45      1.95 o 
   7 -11   4        3.09        1.61      0.81 o 
   8 -11   4       30.98       28.47      2.42 o 
  -6 -10   4        3.11        2.38      0.69 o 
  -5 -10   4        0.06        0.55      0.80 o 
  -4 -10   4        0.44        0.68      0.51 o 
  -3 -10   4        0.54        1.06      0.49 o 
  -2 -10   4       18.08       19.73      1.02 o 
  -1 -10   4       49.07       47.69      1.66 o 
   0 -10   4        6.13        6.15      0.97 o 
   1 -10   4       38.11       35.52      1.35 o 
   2 -10   4      100.74      103.75      3.52 o 
   3 -10   4        2.09        1.54      0.58 o 
   4 -10   4        3.20        3.43      0.73 o 
   5 -10   4       23.91       22.50      1.25 o 
   6 -10   4      379.10      364.42     13.05 o 
   7 -10   4       59.87       60.21      2.76 o 
   8 -10   4        5.59        7.14      1.16 o 
   9 -10   4      116.80      113.83      8.53 o 
  -7  -9   4       59.20       63.89      2.26 o 
  -6  -9   4       26.10       29.23      2.04 o 
  -5  -9   4        3.57        3.34      0.61 o 
  -4  -9   4        2.50        3.28      0.54 o 
  -3  -9   4       26.00       24.10      0.98 o 
  -2  -9   4       24.35       24.43      1.34 o 
  -1  -9   4      156.10      156.11      2.98 o 
   0  -9   4        1.39        0.87      0.45 o 
   1  -9   4      300.54      319.41      7.92 o 
   2  -9   4        1.20        1.59      0.58 o 
   3  -9   4       28.37       34.21      1.45 o 
   4  -9   4      603.12      619.73      8.40 o 
   5  -9   4      433.03      409.43      9.28 o 
   6  -9   4        4.29        3.28      0.76 o 
   7  -9   4      268.47      274.79      7.87 o 
   8  -9   4       19.05       19.72      1.41 o 
   9  -9   4        4.39        6.92      0.94 o 
  10  -9   4      152.89      159.86      6.47 o 
  -8  -8   4        1.72        2.49      0.47 o 
  -7  -8   4        1.65        2.59      0.40 o 
  -6  -8   4        4.93        5.44      0.48 o 
  -5  -8   4       14.50       12.91      0.76 o 
  -4  -8   4      355.91      339.31      4.32 o 
  -3  -8   4        9.76        8.49      0.60 o 
  -2  -8   4      340.00      345.56      3.88 o 
  -1  -8   4      405.14      413.72      6.35 o 
   0  -8   4      279.26      295.35      5.00 o 
   1  -8   4      161.44      156.51      3.16 o 
   2  -8   4      573.51      579.72     17.75 o 
   3  -8   4       90.46       87.76      1.96 o 
   4  -8   4       49.39       39.99      1.43 o 
   5  -8   4      138.39      137.29      3.89 o 
   6  -8   4       18.10       23.15      1.64 o 
   7  -8   4       10.62       10.69      1.15 o 
   8  -8   4      119.54      127.23      4.16 o 
   9  -8   4       18.14       17.43      1.03 o 
  10  -8   4        0.49        1.52      0.80 o 
  -9  -7   4       21.96       22.68      0.90 o 
  -8  -7   4      121.02      120.12      2.90 o 
  -7  -7   4       36.23       36.31      1.06 o 
  -6  -7   4      114.03      110.49      1.77 o 
  -5  -7   4       36.00       38.08      1.04 o 
  -4  -7   4        2.04        1.69      0.34 o 
  -3  -7   4      650.78      657.22      5.37 o 
  -2  -7   4       81.29       76.85      1.75 o 
  -1  -7   4       62.95       54.36      1.42 o 
   0  -7   4      182.57      174.33      2.65 o 
   1  -7   4        6.84        4.65      0.44 o 
   2  -7   4       47.17       37.80      1.28 o 
   3  -7   4      287.04      273.33      7.33 o 
   4  -7   4       50.17       53.20      1.89 o 
   5  -7   4       30.00       24.17      2.74 o 
   6  -7   4        0.76        0.34      0.60 o 
   7  -7   4       38.92       40.46      2.05 o 
   8  -7   4        7.99        8.42      1.71 o 
   9  -7   4       22.07       24.77      1.58 o 
  10  -7   4      100.18      112.87      4.59 o 
  11  -7   4        2.02        2.52      1.01 o 
 -10  -6   4        0.20        0.06      0.45 o 
  -9  -6   4        3.76        3.66      0.51 o 
  -8  -6   4       25.56       28.52      1.03 o 
  -7  -6   4       14.79       19.05      0.83 o 
  -6  -6   4      317.09      340.93      5.72 o 
  -5  -6   4      134.66      136.13      3.73 o 
  -4  -6   4      355.86      361.87      5.80 o 
  -3  -6   4       66.54       71.78      1.57 o 
  -2  -6   4       44.17       36.29      1.22 o 
  -1  -6   4        8.06        9.36      0.52 o 
   0  -6   4      241.52      255.08      3.63 o 
   1  -6   4        9.39        8.09      0.52 o 
   2  -6   4      438.41      420.81      4.71 o 
   3  -6   4      186.06      188.10      4.99 o 
   4  -6   4       40.85       36.60      1.59 o 
   5  -6   4       44.47       45.69      2.28 o 
   6  -6   4      105.68      110.53      4.63 o 
   7  -6   4        5.70        6.39      0.85 o 
   8  -6   4       32.80       29.85      1.89 o 
   9  -6   4        2.04        5.79      1.39 o 
  10  -6   4        0.08        0.46      1.29 o 
  11  -6   4       15.73       19.02      2.08 o 
 -10  -5   4       64.82       70.33      1.81 o 
  -9  -5   4      142.89      153.30      2.48 o 
  -8  -5   4      475.81      509.61      5.33 o 
  -7  -5   4       51.70       52.21      1.30 o 
  -6  -5   4       25.82       27.04      1.16 o 
  -5  -5   4      236.40      239.46      5.56 o 
  -4  -5   4       69.40       68.91      1.34 o 
  -3  -5   4      304.74      301.58      2.94 o 
  -2  -5   4     3416.97     3636.66     33.72 o 
  -1  -5   4        0.84        2.24      0.25 o 
   0  -5   4      320.05      357.94      2.74 o 
   1  -5   4      264.43      273.57      2.47 o 
   2  -5   4       11.65       13.54      0.56 o 
   3  -5   4      238.06      252.14      6.59 o 
   4  -5   4      104.74      116.65      2.90 o 
   5  -5   4      256.21      257.92     13.39 o 
   6  -5   4      252.85      256.21      9.93 o 
   7  -5   4        5.77        5.80      0.93 o 
   8  -5   4        8.49        6.46      1.56 o 
   9  -5   4        1.29        1.29      0.76 o 
  10  -5   4        1.06        2.35      0.83 o 
  11  -5   4        2.87        3.38      1.14 o 
 -11  -4   4       71.15       70.73      2.00 o 
 -10  -4   4       18.78       21.02      1.06 o 
  -9  -4   4        8.56        7.33      0.65 o 
  -8  -4   4       52.00       56.31      1.77 o 
  -7  -4   4       23.89       26.10      1.03 o 
  -6  -4   4      113.31      109.90      2.07 o 
  -5  -4   4       84.44       93.91      1.89 o 
  -4  -4   4       91.54      106.28      2.00 o 
  -3  -4   4      551.40      572.88      6.90 o 
  -2  -4   4      636.00      682.24      6.26 o 
  -1  -4   4      153.71      173.91      1.60 o 
   0  -4   4      301.74      316.38      2.53 o 
   1  -4   4     1230.48     1318.05      7.75 o 
   2  -4   4      605.60      658.36      4.80 o 
   3  -4   4        5.12        3.44      0.35 o 
   4  -4   4      330.81      346.21     14.34 o 
   5  -4   4      110.10      102.71      3.09 o 
   6  -4   4       33.17       35.60      1.85 o 
   7  -4   4        4.29        5.88      0.85 o 
   8  -4   4      140.33      139.02      5.07 o 
   9  -4   4       14.79       15.98      1.67 o 
  10  -4   4        0.01       -0.31      0.74 o 
  11  -4   4        1.96        0.40      1.16 o 
  12  -4   4       10.69        9.38      1.76 o 
 -11  -3   4       17.45       19.95      0.95 o 
 -10  -3   4        0.41        0.60      0.49 o 
  -9  -3   4       50.66       54.98      2.06 o 
  -8  -3   4       16.97       16.29      1.21 o 
  -7  -3   4     1165.38     1234.71     12.01 o 
  -6  -3   4       15.57       13.52      0.73 o 
  -5  -3   4      165.56      165.09      2.89 o 
  -4  -3   4      611.61      624.54      9.26 o 
  -3  -3   4       18.13       17.46      0.64 o 
  -2  -3   4      360.30      369.77      2.55 o 
  -1  -3   4      514.07      571.67      3.36 o 
   0  -3   4      112.69      115.06      1.44 o 
   1  -3   4     1302.75     1314.65      6.02 o 
   2  -3   4       58.64       75.00      1.33 o 
   3  -3   4      246.39      266.51      3.27 o 
   4  -3   4       59.37       52.99      1.65 o 
   5  -3   4       98.18       93.86      2.79 o 
   6  -3   4      113.51      115.49      3.16 o 
   7  -3   4       80.79       75.62      3.33 o 
   8  -3   4        1.45        2.62      1.04 o 
   9  -3   4       50.58       45.70      3.01 o 
  10  -3   4       24.21       25.23      2.02 o 
  11  -3   4        0.01        0.98      0.85 o 
  12  -3   4       21.11       19.73      2.00 o 
 -12  -2   4        0.39        0.51      1.08 o 
 -11  -2   4       30.38       31.27      1.25 o 
 -10  -2   4       17.17       17.95      1.33 o 
  -9  -2   4      114.42      116.55      3.64 o 
  -8  -2   4      166.14      169.49      3.33 o 
  -7  -2   4       24.25       26.36      1.13 o 
  -6  -2   4       12.52        8.76      0.75 o 
  -5  -2   4      280.69      267.73      8.65 o 
  -4  -2   4       11.01       15.75      0.76 o 
  -3  -2   4       45.10       45.48      1.00 o 
  -2  -2   4      553.31      586.08      5.56 o 
  -1  -2   4      413.76      388.20      2.99 o 
   0  -2   4       49.93       51.92      0.95 o 
   1  -2   4      246.19      224.51      2.93 o 
   2  -2   4      243.05      254.83      3.20 o 
   3  -2   4      110.45      122.24      2.11 o 
   4  -2   4       64.40       57.46      1.83 o 
   5  -2   4       93.44      104.41      3.66 o 
   6  -2   4       31.54       30.10      2.03 o 
   7  -2   4      107.43      105.39      3.80 o 
   8  -2   4       10.31        9.96      1.48 o 
   9  -2   4      127.35      132.17      4.97 o 
  10  -2   4        6.02        6.03      1.17 o 
  11  -2   4        0.00       -0.09      0.74 o 
 -12  -1   4        2.77        4.81      1.39 o 
 -11  -1   4       28.36       24.55      2.24 o 
 -10  -1   4        5.88        5.80      1.07 o 
  -9  -1   4        1.65        1.65      0.61 o 
  -8  -1   4       29.04       27.37      1.10 o 
  -7  -1   4       43.45       44.69      1.57 o 
  -6  -1   4       65.77       77.38      2.27 o 
  -5  -1   4      187.01      179.58      3.68 o 
  -4  -1   4        0.81        2.01      0.28 o 
  -3  -1   4      111.74       98.43      1.53 o 
  -2  -1   4      141.99      145.12      4.39 o 
  -1  -1   4      186.50      191.14      2.14 o 
   0  -1   4       76.89       78.42      1.17 o 
   1  -1   4      192.57      178.12      2.21 o 
   2  -1   4      529.33      559.31     10.14 o 
   3  -1   4      160.16      182.21      4.78 o 
   4  -1   4      540.12      580.56      7.18 o 
   5  -1   4       47.67       42.76      1.88 o 
   6  -1   4      193.31      198.31      5.75 o 
   7  -1   4        7.26        7.21      1.11 o 
   8  -1   4      145.16      134.22      4.85 o 
   9  -1   4       27.33       30.32      2.10 o 
  10  -1   4      101.64       92.23      3.75 o 
  11  -1   4        7.90        6.59      1.79 o 
 -12   0   4        4.75        4.87      1.50 o 
 -11   0   4       48.47       52.72      2.87 o 
 -10   0   4        4.25        5.73      1.20 o 
  -9   0   4       98.80       92.86      6.81 o 
  -8   0   4        6.42        6.13      0.67 o 
  -7   0   4       18.51       13.63      1.02 o 
  -6   0   4       97.65       99.97      2.54 o 
  -5   0   4       64.39       68.64      1.69 o 
  -4   0   4       76.53       75.15      1.81 o 
  -3   0   4     1034.74     1083.49      8.10 o 
  -2   0   4     1215.27     1239.70     17.64 o 
  -1   0   4      738.29      767.13      9.82 o 
   0   0   4      669.58      724.31      9.08 o 
   1   0   4      517.41      541.58      3.98 o 
   2   0   4      541.90      560.71      4.78 o 
   3   0   4      190.55      198.93      5.14 o 
   4   0   4        4.36        5.94      0.71 o 
   5   0   4      102.26      109.89      2.92 o 
   6   0   4       20.23       20.86      1.76 o 
   7   0   4       53.38       48.78      2.86 o 
   8   0   4       98.83      100.18      3.88 o 
   9   0   4       31.90       32.34      2.43 o 
  10   0   4       71.83       74.40      4.31 o 
  11   0   4        0.00       -0.28      0.86 o 
 -12   1   4        1.46        0.60      1.05 o 
 -11   1   4        2.61        1.73      1.35 o 
 -10   1   4       30.83       31.91      2.50 o 
  -9   1   4        4.71        5.04      0.77 o 
  -8   1   4      847.57      804.63     27.76 o 
  -7   1   4      365.60      386.93      9.27 o 
  -6   1   4       76.97       78.19      1.95 o 
  -5   1   4       93.85       92.63      2.00 o 
  -4   1   4      286.17      305.51      8.30 o 
  -3   1   4      174.33      165.57      2.51 o 
  -2   1   4       87.40      104.61      2.18 o 
  -1   1   4      407.02      426.05      6.20 o 
   0   1   4       27.38       25.95      0.83 o 
   1   1   4       22.02       23.69      0.78 o 
   2   1   4      378.84      380.93      4.07 o 
   3   1   4       50.69       42.58      1.45 o 
   4   1   4       41.41       45.51      1.52 o 
   5   1   4       24.88       22.96      1.09 o 
   6   1   4       12.20       14.04      1.06 o 
   7   1   4       95.24       92.13      3.10 o 
   8   1   4       16.92       16.39      1.23 o 
   9   1   4       22.47       19.34      1.76 o 
  10   1   4        0.08        0.00      0.62 o 
  11   1   4        1.11        0.85      0.61 o 
 -12   2   4      130.69      157.17      7.08 o 
 -11   2   4       26.42       24.13      2.30 o 
 -10   2   4        0.58        0.31      0.91 o 
  -9   2   4      261.09      264.81      6.31 o 
  -8   2   4       72.49       79.28      2.56 o 
  -7   2   4       34.05       37.26      1.69 o 
  -6   2   4      352.74      353.09      5.74 o 
  -5   2   4       21.45       25.47      1.06 o 
  -4   2   4      178.91      203.63      4.30 o 
  -3   2   4       69.87       66.93      1.47 o 
  -2   2   4      324.16      368.54      6.82 o 
  -1   2   4      265.42      258.83      4.33 o 
   0   2   4      219.61      239.52      5.49 o 
   1   2   4       11.56       10.51      0.79 o 
   2   2   4      738.85      742.64     13.41 o 
   3   2   4       10.19       13.41      1.40 o 
   4   2   4      264.33      265.33      9.15 o 
   5   2   4       23.67       26.46      1.91 o 
   6   2   4        0.75        0.80      0.59 o 
   7   2   4       14.74       14.28      1.27 o 
   8   2   4      149.11      147.09      3.56 o 
   9   2   4       28.83       31.04      1.84 o 
  10   2   4       13.79       14.88      1.44 o 
 -11   3   4       13.89       14.71      2.06 o 
 -10   3   4        0.00        0.29      0.85 o 
  -9   3   4        0.23        0.07      0.50 o 
  -8   3   4       12.17        9.06      1.04 o 
  -7   3   4      292.29      289.16      5.95 o 
  -6   3   4      177.32      176.64      3.78 o 
  -5   3   4        9.43        9.21      1.12 o 
  -4   3   4      196.37      168.28      4.06 o 
  -3   3   4      617.26      579.78     20.08 o 
  -2   3   4      389.86      395.14     12.36 o 
  -1   3   4      240.96      222.75      3.72 o 
   0   3   4      264.09      257.66      6.81 o 
   1   3   4      128.78      124.34      4.18 o 
   2   3   4      451.53      491.75     27.49 o 
   3   3   4        0.12        0.16      0.54 o 
   4   3   4       90.76       95.11      2.61 o 
   5   3   4      155.85      162.45      5.48 o 
   6   3   4       25.67       28.23      1.87 o 
   7   3   4        0.06        1.40      0.64 o 
   8   3   4       11.12       11.84      1.42 o 
   9   3   4       36.19       39.19      3.44 o 
 -11   4   4       71.52       76.57      4.55 o 
 -10   4   4      123.89      147.85      9.95 o 
  -9   4   4      307.81      314.99      5.21 o 
  -8   4   4      242.89      252.79      5.48 o 
  -7   4   4       19.47       22.51      1.43 o 
  -6   4   4      854.13      824.72     37.28 o 
  -5   4   4       29.01       27.96      2.04 o 
  -4   4   4       87.81       95.07      1.95 o 
  -3   4   4      245.65      235.54      7.09 o 
  -2   4   4        0.91        1.25      0.30 o 
  -1   4   4      558.36      542.80     14.81 o 
   0   4   4       10.72       11.59      0.79 o 
   1   4   4        0.34        0.10      0.38 o 
   2   4   4      146.62      159.91      4.88 o 
   3   4   4      356.94      351.48      6.12 o 
   4   4   4        0.99        1.31      0.55 o 
   5   4   4       55.13       54.01      1.93 o 
   6   4   4        0.68        0.60      0.41 o 
   7   4   4        1.11        1.48      0.44 o 
   8   4   4       52.48       52.03      1.71 o 
   9   4   4       41.59       38.59      1.45 o 
 -10   5   4      145.32      156.84     12.53 o 
  -9   5   4       89.23       96.40      2.80 o 
  -8   5   4      140.44      138.63      3.89 o 
  -7   5   4       72.75       74.83      2.69 o 
  -6   5   4      128.85      132.94      3.51 o 
  -5   5   4     1177.00     1239.55     57.34 o 
  -4   5   4      108.65      102.58      2.25 o 
  -3   5   4      158.20      144.49      7.17 o 
  -2   5   4       14.39       21.42      1.37 o 
  -1   5   4       52.49       45.41      2.21 o 
   0   5   4       31.72       26.08      1.01 o 
   1   5   4      237.06      235.68      7.96 o 
   2   5   4      155.74      160.75      7.91 o 
   3   5   4      414.68      416.82      6.21 o 
   4   5   4       12.90       13.25      0.82 o 
   5   5   4       74.17       76.38      2.23 o 
   6   5   4       32.94       29.46      1.10 o 
   7   5   4        6.18        7.91      0.69 o 
   8   5   4        0.01       -0.30      0.41 o 
 -10   6   4       47.63       41.74      2.27 o 
  -9   6   4       34.86       35.89      2.25 o 
  -8   6   4       74.19       78.16      2.58 o 
  -7   6   4      117.53      116.59      3.47 o 
  -6   6   4        0.30       -0.04      0.60 o 
  -5   6   4      185.78      199.30      5.14 o 
  -4   6   4       18.49       18.88      1.04 o 
  -3   6   4      278.03      249.26     11.64 o 
  -2   6   4        1.69        2.09      0.42 o 
  -1   6   4      346.37      326.22     12.85 o 
   0   6   4       12.28        9.10      0.81 o 
   1   6   4        0.07        0.32      0.45 o 
   2   6   4        4.83        3.89      0.56 o 
   3   6   4       11.67        9.96      0.88 o 
   4   6   4       40.25       43.39      3.47 o 
   5   6   4      107.14      114.97      2.80 o 
   6   6   4        5.15        6.91      0.92 o 
   7   6   4       12.76       11.76      1.01 o 
  -9   7   4       84.96       91.58      4.72 o 
  -8   7   4        7.05        8.78      1.21 o 
  -7   7   4       17.14       18.58      1.80 o 
  -6   7   4      103.62      112.81      4.14 o 
  -5   7   4       50.03       48.45      2.70 o 
  -4   7   4        5.53        8.15      0.89 o 
  -3   7   4       28.98       26.51      2.07 o 
  -2   7   4        2.39        3.77      0.78 o 
  -1   7   4        0.37        0.50      0.43 o 
   0   7   4        2.07        3.71      0.75 o 
   1   7   4       17.67       17.78      1.33 o 
   2   7   4        4.10        5.90      0.90 o 
   3   7   4      209.13      228.77      7.84 o 
   4   7   4        8.66        8.81      0.95 o 
   5   7   4        9.08        8.01      0.98 o 
  -7   8   4       21.17       24.59      1.87 o 
  -6   8   4        8.11        7.83      1.57 o 
  -5   8   4        5.45        2.82      0.98 o 
  -4   8   4        0.01       -0.29      0.63 o 
  -3   8   4        0.78        1.42      0.74 o 
  -2   8   4       27.06       31.96      4.06 o 
  -1   8   4       25.82       27.35      2.00 o 
   0   8   4       81.61       80.75      4.28 o 
   1   8   4        5.64        6.06      0.96 o 
   2   8   4       43.26       44.91      2.11 o 
   3   8   4        0.34        0.98      0.68 o 
   4   8   4       46.35       49.80      2.41 o 
  -5   9   4      114.12      124.21      5.54 o 
  -4   9   4       20.35       19.68      1.52 o 
  -3   9   4        0.05       -0.16      0.78 o 
  -2   9   4        8.34        8.36      1.30 o 
  -1   9   4        2.49        1.15      1.41 o 
   0   9   4       62.16       72.56      4.25 o 
   1   9   4        0.00       -0.54      1.08 o 
  -3 -12   5       90.10       84.28      3.08 o 
  -2 -12   5        6.39        4.85      0.71 o 
  -1 -12   5       59.39       55.57      3.81 o 
   0 -12   5       18.78       19.38      1.14 o 
   1 -12   5        0.20        0.39      0.58 o 
   2 -12   5       18.91       22.78      1.24 o 
   3 -12   5      176.56      183.11      3.53 o 
   4 -12   5       77.75       74.56      2.27 o 
   5 -12   5        0.11       -0.47      0.67 o 
   6 -12   5       13.62       16.43      1.63 o 
  -5 -11   5       70.91       65.95      3.59 o 
  -4 -11   5        1.22        0.47      0.58 o 
  -3 -11   5        5.21        5.65      0.75 o 
  -2 -11   5       83.14       87.99      3.63 o 
  -1 -11   5       39.87       43.14      1.58 o 
   0 -11   5        3.96        6.08      0.79 o 
   1 -11   5       37.44       41.09      1.50 o 
   2 -11   5       21.52       21.60      1.18 o 
   3 -11   5        1.94        2.18      0.63 o 
   4 -11   5        0.00       -0.10      0.58 o 
   5 -11   5        7.65        7.73      0.94 o 
   6 -11   5       51.08       53.07      2.54 o 
   7 -11   5        5.85        5.25      1.16 o 
   8 -11   5        2.24        1.69      1.05 o 
  -6 -10   5       52.19       53.54      3.03 o 
  -5 -10   5      148.94      151.65      9.70 o 
  -4 -10   5       60.97       50.21      1.97 o 
  -3 -10   5       78.85       80.06      4.33 o 
  -2 -10   5       98.90      104.78      2.85 o 
  -1 -10   5        1.69        1.07      0.52 o 
   0 -10   5      412.96      427.84      6.28 o 
   1 -10   5       40.71       36.62      1.41 o 
   2 -10   5        0.91        0.98      0.63 o 
   3 -10   5        6.95        7.21      1.06 o 
   4 -10   5       39.47       37.79      1.64 o 
   5 -10   5        3.57        4.21      0.80 o 
   6 -10   5        0.34       -0.03      1.11 o 
   7 -10   5        7.46       10.34      1.12 o 
   8 -10   5      157.94      155.69      6.03 o 
   9 -10   5       48.91       44.84      4.33 o 
  -7  -9   5       30.54       31.30      2.34 o 
  -6  -9   5       13.60       18.57      1.19 o 
  -5  -9   5        8.87        8.01      0.80 o 
  -4  -9   5      306.42      288.30      5.37 o 
  -3  -9   5       75.66       69.21      3.19 o 
  -2  -9   5       82.26       79.19      2.69 o 
  -1  -9   5       69.05       67.57      2.39 o 
   0  -9   5       94.36       87.93      3.43 o 
   1  -9   5       34.94       34.73      1.57 o 
   2  -9   5      367.80      375.45      6.54 o 
   3  -9   5      362.48      371.54     12.95 o 
   4  -9   5        4.81        3.35      0.63 o 
   5  -9   5       13.81       16.40      1.27 o 
   6  -9   5       82.04       80.40      9.91 o 
   7  -9   5       16.37       16.62      2.15 o 
   8  -9   5       75.17       75.96      2.83 o 
   9  -9   5       42.61       43.06      2.61 o 
  10  -9   5       19.23       25.56      2.37 o 
  -8  -8   5       45.39       48.67      1.47 o 
  -7  -8   5        1.90        2.42      0.46 o 
  -6  -8   5       32.59       27.13      1.08 o 
  -5  -8   5      139.95      137.83      3.47 o 
  -4  -8   5       74.92       74.11      1.77 o 
  -3  -8   5       75.33       74.67      1.80 o 
  -2  -8   5      640.38      641.16      7.53 o 
  -1  -8   5       70.67       71.40      1.69 o 
   0  -8   5      254.72      252.26      4.19 o 
   1  -8   5       30.46       30.57      1.10 o 
   2  -8   5       11.97       12.14      0.72 o 
   3  -8   5       23.87       24.89      1.08 o 
   4  -8   5        0.91        2.05      0.45 o 
   5  -8   5      212.41      235.75      5.94 o 
   6  -8   5      161.17      161.89      4.81 o 
   7  -8   5      254.39      255.50      6.03 o 
   8  -8   5        8.22        8.43      1.15 o 
   9  -8   5       70.68       72.66      3.04 o 
  10  -8   5       61.80       57.17      3.20 o 
  -9  -7   5       18.61       21.44      0.94 o 
  -8  -7   5       14.19       14.61      0.83 o 
  -7  -7   5        5.72        5.69      0.58 o 
  -6  -7   5       74.96       74.76      1.84 o 
  -5  -7   5       17.23       15.49      0.70 o 
  -4  -7   5       15.01       12.32      0.75 o 
  -3  -7   5      261.33      270.71      3.54 o 
  -2  -7   5        0.19        0.30      0.41 o 
  -1  -7   5      180.21      177.82      2.77 o 
   0  -7   5      269.90      265.06      6.79 o 
   1  -7   5      214.76      226.32      4.15 o 
   2  -7   5        0.03        0.51      0.47 o 
   3  -7   5       98.41       94.27      2.91 o 
   4  -7   5        4.21        4.35      0.74 o 
   5  -7   5      770.34      731.37      9.84 o 
   6  -7   5        6.45        8.13      1.06 o 
   7  -7   5      103.77      109.07      3.12 o 
   8  -7   5       13.81       17.41      1.38 o 
   9  -7   5       28.05       32.93      1.85 o 
  10  -7   5       13.02       10.80      1.76 o 
  11  -7   5       24.25       26.89      2.25 o 
 -10  -6   5      131.69      144.76      5.22 o 
  -9  -6   5       25.98       28.25      1.23 o 
  -8  -6   5        3.04        2.43      0.52 o 
  -7  -6   5       61.31       66.76      2.07 o 
  -6  -6   5       30.44       32.78      1.18 o 
  -5  -6   5       64.00       60.61      1.46 o 
  -4  -6   5       56.93       58.79      1.33 o 
  -3  -6   5      161.92      165.13      4.59 o 
  -2  -6   5      321.44      320.34      4.03 o 
  -1  -6   5       28.47       27.78      0.77 o 
   0  -6   5       10.73       10.52      0.53 o 
   1  -6   5      388.51      418.27      8.96 o 
   2  -6   5      213.27      226.13      3.25 o 
   3  -6   5       20.85       21.35      1.19 o 
   4  -6   5       86.25       95.85      3.04 o 
   5  -6   5      822.64      875.47     17.89 o 
   6  -6   5      151.35      167.55      4.17 o 
   7  -6   5       21.15       18.64      1.35 o 
   8  -6   5       33.07       33.31      1.76 o 
   9  -6   5       82.49       84.32      3.54 o 
  10  -6   5       43.04       48.48      3.20 o 
  11  -6   5       11.66       11.76      1.59 o 
 -10  -5   5       13.67       13.20      1.64 o 
  -9  -5   5       45.66       47.55      1.70 o 
  -8  -5   5      109.51      116.37      2.25 o 
  -7  -5   5      163.15      175.71      2.97 o 
  -6  -5   5       82.94       79.01      1.77 o 
  -5  -5   5       22.92       22.06      0.82 o 
  -4  -5   5       51.37       52.91      1.29 o 
  -3  -5   5        9.61        9.60      0.50 o 
  -2  -5   5        2.32        2.52      0.26 o 
  -1  -5   5       31.45       35.56      0.89 o 
   0  -5   5      164.57      197.47      2.24 o 
   1  -5   5      181.23      181.37      2.49 o 
   2  -5   5      369.15      414.95      3.62 o 
   3  -5   5        0.38        0.26      0.46 o 
   4  -5   5      172.15      165.43      4.26 o 
   5  -5   5       16.56       23.30      2.76 o 
   6  -5   5      734.29      720.26      9.41 o 
   7  -5   5      297.49      294.60      7.82 o 
   8  -5   5        0.38        0.79      0.61 o 
   9  -5   5       64.04       64.38      3.03 o 
  10  -5   5        0.04       -0.50      1.07 o 
  11  -5   5        1.63        1.07      0.84 o 
 -11  -4   5        7.21        6.31      1.16 o 
 -10  -4   5        4.43        4.36      0.63 o 
  -9  -4   5        4.07        3.23      0.60 o 
  -8  -4   5        2.34        2.64      0.49 o 
  -7  -4   5      101.04       99.02      2.31 o 
  -6  -4   5      211.31      223.44      3.57 o 
  -5  -4   5       21.68       22.48      0.92 o 
  -4  -4   5      181.92      187.80      2.68 o 
  -3  -4   5       66.07       70.85      1.22 o 
  -2  -4   5      140.83      154.84      1.70 o 
  -1  -4   5      268.46      285.41      2.53 o 
   0  -4   5     1134.56     1206.45     12.31 o 
   1  -4   5       34.89       37.13      0.92 o 
   2  -4   5       12.02       10.79      0.52 o 
   3  -4   5       98.90      102.53      2.11 o 
   4  -4   5      217.07      210.95      4.44 o 
   5  -4   5       33.40       30.37      1.70 o 
   6  -4   5      327.71      309.80      7.85 o 
   7  -4   5      121.47      118.20      3.25 o 
   8  -4   5      149.92      152.73      5.86 o 
   9  -4   5       17.48       16.98      1.80 o 
  10  -4   5        9.74        9.02      1.41 o 
  11  -4   5        1.94        1.17      1.30 o 
 -11  -3   5      194.03      196.40     10.01 o 
 -10  -3   5        1.01        0.98      0.46 o 
  -9  -3   5       24.12       24.89      1.09 o 
  -8  -3   5       11.49       12.37      0.81 o 
  -7  -3   5       35.28       35.66      1.33 o 
  -6  -3   5       33.32       30.07      1.25 o 
  -5  -3   5      603.95      583.97      8.90 o 
  -4  -3   5      393.96      398.54      5.10 o 
  -3  -3   5        1.18        0.99      0.23 o 
  -2  -3   5      286.17      330.89      2.99 o 
  -1  -3   5       46.69       55.24      1.00 o 
   0  -3   5      109.48      116.47      1.47 o 
   1  -3   5      640.66      651.44      5.63 o 
   2  -3   5      859.86      897.48     10.66 o 
   3  -3   5      119.36      132.53      2.36 o 
   4  -3   5        0.17        2.19      0.48 o 
   5  -3   5      202.13      215.51      4.19 o 
   6  -3   5      200.67      206.36      4.06 o 
   7  -3   5       10.89        9.89      1.22 o 
   8  -3   5      229.44      221.84      6.77 o 
   9  -3   5        4.80        5.32      0.97 o 
  10  -3   5        0.57        0.15      0.80 o 
  11  -3   5       14.24       13.63      1.61 o 
 -11  -2   5        0.48       -0.10      1.37 o 
 -10  -2   5        3.76        3.46      0.60 o 
  -9  -2   5       45.31       44.09      1.61 o 
  -8  -2   5      416.68      419.03     24.74 o 
  -7  -2   5        0.00        0.20      0.45 o 
  -6  -2   5      120.12      101.42      7.76 o 
  -5  -2   5       76.30       74.61      4.07 o 
  -4  -2   5      313.99      293.96      5.73 o 
  -3  -2   5       40.92       36.50      1.23 o 
  -2  -2   5     1204.37     1292.16      7.24 o 
  -1  -2   5      330.39      337.55      3.71 o 
   0  -2   5      725.27      777.15      6.12 o 
   1  -2   5      109.16      115.64      1.72 o 
   2  -2   5      206.05      188.38      2.41 o 
   3  -2   5        1.18        0.39      0.31 o 
   4  -2   5       49.11       55.51      2.16 o 
   5  -2   5       11.03       13.23      1.47 o 
   6  -2   5       19.58       18.83      1.82 o 
   7  -2   5        6.79        5.25      0.98 o 
   8  -2   5       86.35       82.72      3.51 o 
   9  -2   5        4.63        5.79      1.15 o 
  10  -2   5       14.17       15.42      1.54 o 
  11  -2   5      158.68      152.89      6.49 o 
 -11  -1   5       17.32       21.27      2.13 o 
 -10  -1   5        1.47        2.53      1.08 o 
  -9  -1   5       28.73       28.31      1.67 o 
  -8  -1   5      173.53      171.95     11.92 o 
  -7  -1   5        4.28        4.86      0.62 o 
  -6  -1   5      192.69      181.54      7.54 o 
  -5  -1   5       97.42       84.54      2.04 o 
  -4  -1   5       34.00       46.15      1.28 o 
  -3  -1   5       52.75       55.42      1.40 o 
  -2  -1   5        1.56        0.74      0.24 o 
  -1  -1   5        5.56        8.75      0.48 o 
   0  -1   5       73.79       77.55      1.42 o 
   1  -1   5       36.63       48.36      1.29 o 
   2  -1   5      185.39      204.86      2.66 o 
   3  -1   5      188.00      187.84      3.36 o 
   4  -1   5      784.23      797.22     21.21 o 
   5  -1   5       21.95       17.77      1.21 o 
   6  -1   5       34.07       33.09      2.36 o 
   7  -1   5       60.24       52.92      3.22 o 
   8  -1   5       26.22       26.05      1.86 o 
   9  -1   5       63.53       60.56      3.31 o 
  10  -1   5        3.68        5.98      1.30 o 
  11  -1   5        7.89        3.68      1.16 o 
 -11   0   5        1.08        0.52      1.44 o 
 -10   0   5        4.78        7.22      1.53 o 
  -9   0   5       14.14       14.35      1.57 o 
  -8   0   5       82.22       86.26      2.49 o 
  -7   0   5      126.68      130.62      2.97 o 
  -6   0   5      193.44      188.39      3.72 o 
  -5   0   5       57.79       58.39      2.05 o 
  -4   0   5      346.79      345.74     10.18 o 
  -3   0   5      795.59      852.11      7.67 o 
  -2   0   5      843.03      894.21      7.08 o 
  -1   0   5      253.65      270.67      3.57 o 
   0   0   5      936.59     1018.27     12.38 o 
   1   0   5       19.71       25.43      0.86 o 
   2   0   5      400.76      408.60      5.02 o 
   3   0   5      125.90      129.90      4.08 o 
   4   0   5        3.27        3.00      1.27 o 
   5   0   5       95.70       88.24      7.11 o 
   6   0   5       12.01       13.44      1.43 o 
   7   0   5        2.09        0.71      1.16 o 
   8   0   5       18.13       20.17      1.84 o 
   9   0   5       29.03       28.64      1.37 o 
  10   0   5        7.57        8.75      0.86 o 
 -11   1   5       17.84       18.37      1.92 o 
 -10   1   5       20.41       22.27      2.18 o 
  -9   1   5        0.57        0.65      1.31 o 
  -8   1   5        0.02       -0.08      0.89 o 
  -7   1   5      350.39      327.62      5.91 o 
  -6   1   5      690.53      673.67     22.83 o 
  -5   1   5       77.13       79.47      4.16 o 
  -4   1   5       20.72       14.36      0.81 o 
  -3   1   5       34.99       31.37      0.97 o 
  -2   1   5      250.15      264.26      5.92 o 
  -1   1   5      488.33      528.79     10.45 o 
   0   1   5      186.58      191.21      6.54 o 
   1   1   5       94.67       93.82      2.55 o 
   2   1   5        1.05        3.75      0.42 o 
   3   1   5       18.64       21.42      1.07 o 
   4   1   5       11.61       10.47      0.73 o 
   5   1   5       32.71       28.19      1.30 o 
   6   1   5        0.38        1.07      0.54 o 
   7   1   5       34.58       36.83      1.70 o 
   8   1   5       99.17      102.42      2.86 o 
   9   1   5        0.29        0.88      0.60 o 
  10   1   5       10.69       12.30      1.62 o 
 -11   2   5       28.45       27.88      2.24 o 
 -10   2   5        0.44        3.16      1.21 o 
  -9   2   5      218.88      211.50      5.82 o 
  -8   2   5        9.32        8.25      0.89 o 
  -7   2   5        3.86        3.59      0.70 o 
  -6   2   5       76.73       78.40      2.39 o 
  -5   2   5      505.63      492.08      6.70 o 
  -4   2   5        1.00        0.48      0.37 o 
  -3   2   5        9.59       13.26      0.72 o 
  -2   2   5      155.72      164.94      3.64 o 
  -1   2   5      699.07      689.50     15.55 o 
   0   2   5       20.75       10.61      0.71 o 
   1   2   5       12.55       13.71      1.00 o 
   2   2   5        0.00        0.20      0.32 o 
   3   2   5      322.89      299.64     11.01 o 
   4   2   5      407.77      403.00     11.37 o 
   5   2   5       21.97       19.47      1.25 o 
   6   2   5       39.31       42.60      1.78 o 
   7   2   5      188.08      190.37      4.03 o 
   8   2   5       34.37       36.91      2.60 o 
   9   2   5       22.96       19.29      1.72 o 
 -11   3   5        5.78        4.48      1.30 o 
 -10   3   5        1.45        0.87      0.92 o 
  -9   3   5       45.56       38.65      2.01 o 
  -8   3   5        6.15        7.83      0.96 o 
  -7   3   5      180.47      173.84      4.05 o 
  -6   3   5      153.13      159.34      3.89 o 
  -5   3   5     1223.00     1235.95     11.73 o 
  -4   3   5       11.10       10.05      0.81 o 
  -3   3   5      587.57      566.49      6.49 o 
  -2   3   5      394.93      362.38     15.91 o 
  -1   3   5      535.79      536.14     17.40 o 
   0   3   5       19.32       16.62      1.32 o 
   1   3   5      411.60      404.13     12.02 o 
   2   3   5        2.41        4.28      0.68 o 
   3   3   5      573.41      542.70     15.39 o 
   4   3   5      378.50      381.96      5.79 o 
   5   3   5       36.32       37.25      1.81 o 
   6   3   5        0.10        0.75      0.68 o 
   7   3   5        9.69        8.97      1.39 o 
   8   3   5        0.21        0.19      0.72 o 
   9   3   5       10.87        9.20      0.89 o 
 -10   4   5       83.32       89.76      4.71 o 
  -9   4   5        1.97        0.84      0.73 o 
  -8   4   5       60.66       67.49      2.31 o 
  -7   4   5      393.11      406.94     11.91 o 
  -6   4   5      236.89      229.84      4.65 o 
  -5   4   5       42.48       45.48      3.98 o 
  -4   4   5      523.10      454.11     10.76 o 
  -3   4   5        0.44        0.78      0.34 o 
  -2   4   5      185.87      144.37      9.21 o 
  -1   4   5      336.18      328.12     20.31 o 
   0   4   5        5.50        8.60      1.06 o 
   1   4   5      164.62      161.44      4.36 o 
   2   4   5      276.49      282.31      7.06 o 
   3   4   5      184.86      192.52      5.04 o 
   4   4   5       40.26       36.90      1.54 o 
   5   4   5        0.32        0.12      0.46 o 
   6   4   5       15.99       14.54      1.67 o 
   7   4   5       15.53       15.69      0.98 o 
   8   4   5       40.09       38.15      1.55 o 
 -10   5   5        1.03        1.08      1.03 o 
  -9   5   5       36.03       38.84      1.92 o 
  -8   5   5        7.32        6.49      0.85 o 
  -7   5   5       85.50       84.94      2.73 o 
  -6   5   5      186.68      188.94      4.50 o 
  -5   5   5        0.00        0.23      0.58 o 
  -4   5   5      179.94      153.71      6.68 o 
  -3   5   5      279.19      247.26      7.60 o 
  -2   5   5       78.13       95.11      4.73 o 
  -1   5   5      234.00      203.70      8.05 o 
   0   5   5        1.25        1.13      0.43 o 
   1   5   5       99.44      101.63      6.02 o 
   2   5   5        0.08       -0.23      0.48 o 
   3   5   5        4.33        5.58      0.74 o 
   4   5   5      688.58      708.91      9.58 o 
   5   5   5      505.25      513.31      6.02 o 
   6   5   5        3.63        4.37      1.02 o 
   7   5   5        0.63        0.68      0.59 o 
  -9   6   5        0.05        0.98      1.12 o 
  -8   6   5      114.45      115.84      4.74 o 
  -7   6   5        7.36        7.22      1.05 o 
  -6   6   5        2.60        4.13      0.70 o 
  -5   6   5        1.88        2.48      0.69 o 
  -4   6   5        0.66       -0.02      0.84 o 
  -3   6   5        3.43        4.80      0.61 o 
  -2   6   5       24.59       30.53      1.76 o 
  -1   6   5       75.51       70.78      2.34 o 
   0   6   5        1.49        0.52      0.64 o 
   1   6   5       46.91       48.97      1.93 o 
   2   6   5        4.93        3.83      2.47 o 
   3   6   5      157.15      160.71      8.50 o 
   4   6   5        0.96        2.41      0.67 o 
   5   6   5       33.24       28.66      1.88 o 
   6   6   5       11.54       10.81      1.76 o 
  -8   7   5       27.21       25.94      2.39 o 
  -7   7   5        0.19        1.02      0.83 o 
  -6   7   5       10.32        9.63      1.28 o 
  -5   7   5        0.07       -0.76      1.26 o 
  -4   7   5        1.42        2.08      0.87 o 
  -3   7   5       46.14       41.81      3.89 o 
  -2   7   5       59.84       58.31      4.37 o 
  -1   7   5        8.12        8.72      2.00 o 
   0   7   5      115.06      131.30     11.26 o 
   1   7   5       94.05      107.62      5.58 o 
   2   7   5        5.88        7.11      0.89 o 
   3   7   5       25.27       26.15      1.56 o 
   4   7   5       41.10       42.65      3.05 o 
  -6   8   5      101.36      121.03      5.71 o 
  -5   8   5       49.36       50.39      3.01 o 
  -4   8   5      139.55      141.68     16.25 o 
  -3   8   5        0.03        0.11      1.01 o 
  -2   8   5       12.31       11.06      2.35 o 
  -1   8   5        2.25        0.81      1.40 o 
   0   8   5        4.64        5.70      0.92 o 
   1   8   5        8.11        7.59      0.91 o 
   2   8   5       14.95       12.09      1.41 o 
   2 -13   6        4.20        3.09      0.70 o 
  -3 -12   6       11.70        9.90      1.04 o 
  -2 -12   6       21.67       25.31      1.66 o 
  -1 -12   6       24.15       24.67      1.24 o 
   0 -12   6       21.52       17.10      1.06 o 
   1 -12   6       36.71       37.21      3.42 o 
   2 -12   6        0.00       -0.10      0.70 o 
   3 -12   6       27.29       28.38      1.45 o 
   4 -12   6       33.27       30.09      1.45 o 
   5 -12   6        5.65        5.00      1.08 o 
   6 -12   6        8.22        6.38      1.22 o 
  -5 -11   6        0.02        0.26      0.63 o 
  -4 -11   6        6.98        7.48      1.07 o 
  -3 -11   6        7.24        4.38      0.90 o 
  -2 -11   6        6.24        3.74      0.58 o 
  -1 -11   6      123.40      131.24      4.30 o 
   0 -11   6       10.15       12.31      1.06 o 
   1 -11   6        6.84       10.00      0.95 o 
   2 -11   6       47.08       51.55      3.08 o 
   3 -11   6       80.23       75.66      2.20 o 
   4 -11   6        5.73        5.62      0.75 o 
   5 -11   6       57.58       54.32      4.77 o 
   6 -11   6        0.54        1.64      0.96 o 
   7 -11   6       11.32       12.02      1.34 o 
   8 -11   6       11.93       12.52      1.14 o 
  -6 -10   6       98.67       98.59      5.86 o 
  -5 -10   6        1.63        0.70      0.59 o 
  -4 -10   6        7.30        9.26      1.04 o 
  -3 -10   6        8.46        9.79      0.79 o 
  -2 -10   6       26.56       28.32      1.23 o 
  -1 -10   6        8.84        8.83      1.01 o 
   0 -10   6      128.35      138.62      3.04 o 
   1 -10   6        1.27        2.51      0.64 o 
   2 -10   6      206.86      219.61      5.12 o 
   3 -10   6      164.47      176.46      3.94 o 
   4 -10   6       18.60       15.51      1.08 o 
   5 -10   6       32.45       33.47      3.79 o 
   6 -10   6       76.91       65.43      6.12 o 
   7 -10   6       66.17       65.28      2.84 o 
   8 -10   6        5.35        6.63      1.31 o 
   9 -10   6      157.50      158.02      5.83 o 
  -7  -9   6        2.22        3.35      0.65 o 
  -6  -9   6        0.61        0.59      0.61 o 
  -5  -9   6       11.76        9.97      0.87 o 
  -4  -9   6      143.53      126.23      5.33 o 
  -3  -9   6       42.34       40.00      1.36 o 
  -2  -9   6      140.46      134.04      3.81 o 
  -1  -9   6      260.01      265.94      5.05 o 
   0  -9   6      202.53      191.76      3.16 o 
   1  -9   6       13.18       11.09      0.78 o 
   2  -9   6      127.02      128.88      3.38 o 
   3  -9   6       32.18       35.94      1.44 o 
   4  -9   6       96.51       98.77      2.57 o 
   5  -9   6      648.68      652.71     21.46 o 
   6  -9   6       97.24       91.09      3.12 o 
   7  -9   6        7.77        8.39      1.05 o 
   8  -9   6        4.18        4.34      0.90 o 
   9  -9   6        0.22        0.32      0.69 o 
  -8  -8   6       16.55       12.43      0.99 o 
  -7  -8   6       39.66       41.08      1.52 o 
  -6  -8   6      114.97      114.73      3.13 o 
  -5  -8   6      141.61      147.14      5.32 o 
  -4  -8   6       20.75       19.44      0.93 o 
  -3  -8   6       49.21       45.46      1.43 o 
  -2  -8   6       49.27       45.54      1.35 o 
  -1  -8   6        3.38        2.51      0.44 o 
   0  -8   6      637.35      625.23      7.10 o 
   1  -8   6       42.67       38.82      1.92 o 
   2  -8   6       91.44       85.25      3.10 o 
   3  -8   6       16.75       17.89      1.09 o 
   4  -8   6      310.02      312.30      6.82 o 
   5  -8   6        0.49        1.92      0.96 o 
   6  -8   6        0.46        0.02      1.05 o 
   7  -8   6       92.17      106.90      3.66 o 
   8  -8   6       22.04       25.69      1.68 o 
   9  -8   6       23.76       23.78      1.77 o 
  10  -8   6       39.61       40.40      2.21 o 
  -9  -7   6      208.87      215.94      4.05 o 
  -8  -7   6        0.07       -0.51      0.51 o 
  -7  -7   6        8.35       10.94      0.88 o 
  -6  -7   6      216.09      233.56      3.59 o 
  -5  -7   6        4.48        5.34      0.56 o 
  -4  -7   6      192.54      186.78      5.40 o 
  -3  -7   6       60.44       63.31      1.67 o 
  -2  -7   6       44.86       37.67      1.76 o 
  -1  -7   6       13.61       15.38      0.66 o 
   0  -7   6      329.74      308.35      4.60 o 
   1  -7   6      186.83      188.52      5.11 o 
   2  -7   6      291.47      288.06      8.36 o 
   3  -7   6       50.24       45.17      1.99 o 
   4  -7   6        0.26        0.44      0.62 o 
   5  -7   6        4.31        4.02      0.80 o 
   6  -7   6      528.39      526.07      9.44 o 
   7  -7   6       27.25       22.66      1.54 o 
   8  -7   6       32.09       32.26      1.84 o 
   9  -7   6       53.42       57.04      2.46 o 
  10  -7   6       51.63       52.73      2.93 o 
 -10  -6   6       52.03       52.93      2.13 o 
  -9  -6   6        4.12        5.84      0.73 o 
  -8  -6   6       36.75       42.30      1.19 o 
  -7  -6   6        1.85        1.37      0.49 o 
  -6  -6   6        0.00        0.65      0.33 o 
  -5  -6   6        0.94        1.58      0.33 o 
  -4  -6   6      114.54      106.89      2.07 o 
  -3  -6   6       24.65       21.97      0.83 o 
  -2  -6   6       31.63       33.18      0.94 o 
  -1  -6   6      215.30      188.61      4.72 o 
   0  -6   6       40.61       45.34      1.26 o 
   1  -6   6      436.90      416.62      9.51 o 
   2  -6   6       39.48       33.48      1.07 o 
   3  -6   6      163.54      169.48      5.27 o 
   4  -6   6      378.12      362.57      5.96 o 
   5  -6   6      144.16      149.41      3.85 o 
   6  -6   6        0.14        0.45      0.82 o 
   7  -6   6        5.28        5.00      0.84 o 
   8  -6   6       37.70       36.21      2.76 o 
   9  -6   6       61.60       53.76      3.17 o 
  10  -6   6        0.11       -0.85      1.14 o 
  11  -6   6       60.17       62.09      3.59 o 
 -10  -5   6        9.19        9.56      0.89 o 
  -9  -5   6        3.18        3.91      0.71 o 
  -8  -5   6       64.43       67.79      1.68 o 
  -7  -5   6      125.36      129.05      2.76 o 
  -6  -5   6       10.71       11.50      0.73 o 
  -5  -5   6       16.12       13.57      0.67 o 
  -4  -5   6       86.61       88.60      1.79 o 
  -3  -5   6       12.88        9.85      0.46 o 
  -2  -5   6       94.78       95.19      1.58 o 
  -1  -5   6      124.69      112.67      2.77 o 
   0  -5   6       24.72       28.76      0.85 o 
   1  -5   6        3.74        5.69      0.44 o 
   2  -5   6        2.57        0.99      0.44 o 
   3  -5   6      220.93      245.08      3.84 o 
   4  -5   6       86.21       96.12      3.19 o 
   5  -5   6      207.03      195.19      4.53 o 
   6  -5   6      262.76      257.40      5.29 o 
   7  -5   6      157.17      159.60      4.75 o 
   8  -5   6       70.52       64.98      2.72 o 
   9  -5   6        3.23        4.45      1.16 o 
  10  -5   6       26.79       24.82      2.27 o 
  11  -5   6        0.73        0.37      1.01 o 
 -11  -4   6       47.65       44.42      3.34 o 
 -10  -4   6       43.91       43.25      3.34 o 
  -9  -4   6        0.57        0.60      0.73 o 
  -8  -4   6      374.31      387.61      6.02 o 
  -7  -4   6        0.23        0.30      0.38 o 
  -6  -4   6        0.02        0.20      0.87 o 
  -5  -4   6       21.06       20.00      0.93 o 
  -4  -4   6      173.48      176.78      2.42 o 
  -3  -4   6      107.27      110.59      1.67 o 
  -2  -4   6      355.89      383.54      3.34 o 
  -1  -4   6       33.55       24.67      0.76 o 
   0  -4   6       71.43       81.07      1.22 o 
   1  -4   6     1310.04     1389.60     14.34 o 
   2  -4   6      114.26      120.36      4.61 o 
   3  -4   6      132.71      138.29      3.38 o 
   4  -4   6      113.77      114.35      3.06 o 
   5  -4   6        3.67        5.16      0.88 o 
   6  -4   6        1.53        2.13      0.65 o 
   7  -4   6       78.34       72.89      2.73 o 
   8  -4   6       90.01       85.85      3.82 o 
   9  -4   6       10.88       11.70      1.53 o 
  10  -4   6        0.06       -0.26      0.93 o 
  11  -4   6       11.35       17.71      1.81 o 
 -11  -3   6        2.89        3.77      1.14 o 
 -10  -3   6       40.10       39.41      5.64 o 
  -9  -3   6       71.43       81.11      4.55 o 
  -8  -3   6        7.73        6.98      0.73 o 
  -7  -3   6       34.78       32.35      1.45 o 
  -6  -3   6       70.08       67.73      1.94 o 
  -5  -3   6       26.37       31.66      1.39 o 
  -4  -3   6       20.67       15.85      0.75 o 
  -3  -3   6       13.61       12.03      0.52 o 
  -2  -3   6      332.69      357.99      4.08 o 
  -1  -3   6       72.82       70.42      1.30 o 
   0  -3   6      157.76      192.74      2.85 o 
   1  -3   6      249.56      270.81      3.05 o 
   2  -3   6       36.59       46.72      1.39 o 
   3  -3   6      485.89      516.60      6.88 o 
   4  -3   6       63.04       65.16      3.00 o 
   5  -3   6        1.58        0.68      0.68 o 
   6  -3   6        7.03        8.99      1.15 o 
   7  -3   6       14.25       13.91      1.62 o 
   8  -3   6        3.43        1.04      1.20 o 
   9  -3   6        3.55        4.85      1.26 o 
  11  -3   6        6.12        7.20      1.68 o 
 -11  -2   6        1.04        2.76      1.65 o 
 -10  -2   6        3.68        3.07      1.51 o 
  -9  -2   6        3.52        4.09      0.57 o 
  -8  -2   6        0.19        0.42      0.50 o 
  -7  -2   6      104.10       95.30      2.40 o 
  -6  -2   6      244.98      229.54      5.97 o 
  -5  -2   6        2.52        2.49      0.29 o 
  -4  -2   6      165.69      151.26      5.64 o 
  -3  -2   6      124.33      129.03      2.12 o 
  -2  -2   6       19.73       17.28      0.63 o 
  -1  -2   6      441.38      464.21      6.66 o 
   0  -2   6      173.83      195.87      3.39 o 
   1  -2   6       16.46       16.97      0.73 o 
   2  -2   6        0.17        0.04      0.51 o 
   3  -2   6        0.01        0.44      0.33 o 
   4  -2   6       16.84       14.32      0.98 o 
   5  -2   6       81.35       68.04      3.29 o 
   6  -2   6        7.55        5.42      1.11 o 
   7  -2   6      238.27      239.45      6.68 o 
   8  -2   6      119.17      116.05      5.02 o 
   9  -2   6      146.97      132.33      4.59 o 
  10  -2   6       50.94       52.97      3.00 o 
  11  -2   6       40.11       37.84      2.82 o 
 -11  -1   6        1.26        1.42      1.24 o 
 -10  -1   6        9.48       11.42      1.71 o 
  -9  -1   6        8.93       10.93      1.24 o 
  -8  -1   6      123.63      114.69      5.11 o 
  -7  -1   6        5.74        7.53      0.74 o 
  -6  -1   6      270.08      242.85      6.82 o 
  -5  -1   6        8.57        7.03      0.55 o 
  -4  -1   6       78.01       72.28      2.42 o 
  -3  -1   6       97.63      102.15      3.63 o 
  -2  -1   6       11.33        8.66      0.54 o 
  -1  -1   6      105.33      122.75      1.81 o 
   0  -1   6      450.97      458.93      9.42 o 
   1  -1   6      394.54      384.07      6.39 o 
   2  -1   6      531.26      580.70      9.89 o 
   3  -1   6      370.14      371.33      8.29 o 
   4  -1   6      173.85      177.11      6.60 o 
   5  -1   6      336.34      307.42     20.07 o 
   6  -1   6      473.67      521.15     12.33 o 
   7  -1   6      191.01      181.55      6.83 o 
   8  -1   6        2.54        4.00      1.12 o 
   9  -1   6        1.02        1.31      1.01 o 
  10  -1   6        2.14        1.91      0.88 o 
 -11   0   6       22.15       23.32      2.44 o 
 -10   0   6        3.85        5.18      1.31 o 
  -9   0   6        4.54        4.48      1.14 o 
  -8   0   6      271.48      269.12     22.27 o 
  -7   0   6       58.89       56.51      1.89 o 
  -6   0   6       10.70        9.17      0.62 o 
  -5   0   6        4.68        4.83      0.50 o 
  -4   0   6       15.42       14.96      0.84 o 
  -3   0   6      167.51      159.59      4.33 o 
  -2   0   6      238.28      240.62      4.18 o 
  -1   0   6      174.62      183.39      2.93 o 
   0   0   6      547.98      647.90      6.29 o 
   1   0   6      829.44      876.07      8.38 o 
   2   0   6       43.90       53.75      1.42 o 
   3   0   6        3.87        5.96      0.52 o 
   4   0   6      279.16      288.53      5.61 o 
   5   0   6       13.58       13.40      0.90 o 
   6   0   6      189.41      190.71      4.16 o 
   7   0   6      177.83      168.28      4.19 o 
   8   0   6        1.19        2.12      0.54 o 
   9   0   6       66.14       68.14      3.85 o 
  10   0   6       24.96       25.09      1.51 o 
 -11   1   6       32.77       31.52      2.66 o 
 -10   1   6        7.68        6.80      1.20 o 
  -9   1   6       35.02       36.53      2.96 o 
  -8   1   6      290.59      288.05      9.29 o 
  -7   1   6      298.10      285.59      5.68 o 
  -6   1   6       97.72       93.08      6.93 o 
  -5   1   6        1.13        1.35      0.65 o 
  -4   1   6        5.70        5.96      0.55 o 
  -3   1   6       34.10       33.93      1.14 o 
  -2   1   6        7.35        7.96      0.53 o 
  -1   1   6      159.41      167.32      6.09 o 
   0   1   6       15.10       15.21      1.46 o 
   1   1   6        5.87        7.44      0.81 o 
   2   1   6      444.04      454.60      4.53 o 
   3   1   6      135.95      133.01      2.77 o 
   4   1   6       39.04       40.33      1.55 o 
   5   1   6        7.52        7.18      0.79 o 
   6   1   6        9.81        8.62      1.23 o 
   7   1   6       19.69       22.85      1.23 o 
   8   1   6       53.08       51.40      2.26 o 
   9   1   6       37.29       35.53      1.61 o 
 -11   2   6      182.14      211.87      8.79 o 
 -10   2   6        0.04        0.21      1.19 o 
  -9   2   6       31.43       31.40      2.48 o 
  -8   2   6        9.67        8.06      0.89 o 
  -7   2   6       15.99       18.12      1.32 o 
  -6   2   6      176.40      181.61      7.82 o 
  -5   2   6       74.14       61.76      3.96 o 
  -4   2   6        0.00        0.52      0.47 o 
  -3   2   6      151.25      139.33      5.97 o 
  -2   2   6      137.73      131.00      5.03 o 
  -1   2   6      121.23      125.66      3.92 o 
   0   2   6       52.57       50.07      2.19 o 
   1   2   6      250.86      250.99      5.93 o 
   2   2   6      243.43      248.72      4.48 o 
   3   2   6       49.90       43.77      1.64 o 
   4   2   6       69.49       67.80      3.15 o 
   5   2   6      286.52      299.33      8.98 o 
   6   2   6       46.89       47.96      2.65 o 
   7   2   6       76.62       72.73      2.94 o 
   8   2   6        4.91        4.43      1.36 o 
   9   2   6        9.10        7.10      1.24 o 
 -10   3   6        7.63        9.24      1.30 o 
  -9   3   6        1.90        2.21      1.03 o 
  -8   3   6        0.71        0.00      0.53 o 
  -7   3   6      306.28      284.63      6.29 o 
  -6   3   6        5.08        4.40      0.73 o 
  -5   3   6        0.82        0.21      0.76 o 
  -4   3   6      103.99      105.32      2.93 o 
  -3   3   6      296.47      286.67      9.08 o 
  -2   3   6       10.49       14.71      0.86 o 
  -1   3   6      309.33      302.63     10.42 o 
   0   3   6      171.06      171.78      4.27 o 
   1   3   6        1.53        1.49      0.60 o 
   2   3   6      548.80      544.58     13.36 o 
   3   3   6      184.00      184.49      9.20 o 
   4   3   6      159.43      142.70     12.68 o 
   5   3   6       87.56      100.88      6.92 o 
   6   3   6       63.45       64.67      5.54 o 
   7   3   6       46.66       43.58      2.90 o 
   8   3   6       84.16       77.81      4.02 o 
 -10   4   6       74.37       79.14      4.66 o 
  -9   4   6        1.35       -0.22      0.57 o 
  -8   4   6        9.70        8.56      1.04 o 
  -7   4   6       41.48       36.60      1.77 o 
  -6   4   6        3.47        3.37      0.82 o 
  -5   4   6       32.00       29.39      2.59 o 
  -4   4   6       25.30       20.53      3.04 o 
  -3   4   6      204.02      209.86      5.17 o 
  -2   4   6      224.51      193.43     13.24 o 
  -1   4   6      321.13      325.39      6.85 o 
   0   4   6      414.81      392.40      7.71 o 
   1   4   6      269.37      268.35      6.29 o 
   2   4   6       34.09       32.98      2.88 o 
   3   4   6      249.43      249.83      8.53 o 
   4   4   6      131.22      132.63      5.48 o 
   5   4   6        2.23        1.55      0.94 o 
   6   4   6       61.97       55.25      3.05 o 
   7   4   6        6.95        7.18      0.83 o 
  -9   5   6       51.98       42.83      3.50 o 
  -8   5   6        0.30       -0.02      0.63 o 
  -7   5   6       11.40        9.05      1.34 o 
  -6   5   6       52.38       61.28      2.38 o 
  -5   5   6      146.68      154.62      3.86 o 
  -4   5   6      212.06      212.30      6.04 o 
  -3   5   6       53.21       55.96      2.15 o 
  -2   5   6       12.85       14.10      1.03 o 
  -1   5   6      116.56       99.14      3.43 o 
   0   5   6       15.21       16.30      1.20 o 
   1   5   6       27.61       24.16      1.34 o 
   2   5   6        2.99        2.57      0.90 o 
   3   5   6       91.82       95.40      2.88 o 
   4   5   6       17.10       11.09      0.99 o 
   5   5   6       11.53       13.45      0.99 o 
   6   5   6       71.08       65.00      2.64 o 
  -8   6   6        1.00        1.55      0.85 o 
  -7   6   6        1.44        0.73      0.72 o 
  -6   6   6      169.06      168.41      6.32 o 
  -5   6   6        2.74        2.20      1.10 o 
  -4   6   6        7.51        7.05      1.26 o 
  -3   6   6       14.94       12.87      1.83 o 
  -2   6   6        1.62        0.47      0.41 o 
  -1   6   6       37.81       31.95      1.71 o 
   0   6   6       87.92       90.45      5.58 o 
   1   6   6        4.00        3.17      0.66 o 
   2   6   6       13.03       17.76      1.85 o 
   3   6   6        2.26        2.47      0.66 o 
   4   6   6        1.20       -0.53      0.75 o 
   5   6   6        3.89        5.24      0.76 o 
  -6   7   6        1.82        2.97      1.13 o 
  -5   7   6       99.82      127.70      5.15 o 
  -4   7   6       18.15       19.63      1.70 o 
  -3   7   6        7.77        7.84      2.13 o 
  -2   7   6      114.55      116.19      7.67 o 
  -1   7   6        6.04        5.78      1.89 o 
   0   7   6       25.42       23.83      1.56 o 
   1   7   6        0.55        0.08      0.63 o 
   2   7   6        0.16        0.42      0.60 o 
   3   7   6        1.94        1.99      1.05 o 
  -3   8   6        3.05        4.84      1.67 o 
  -2   8   6        0.65        1.36      1.67 o 
  -1   8   6       27.50       29.26      3.83 o 
  -3 -12   7        0.59       -0.15      0.66 o 
  -2 -12   7        0.69        0.01      0.83 o 
  -1 -12   7       30.96       31.20      1.44 o 
   0 -12   7        0.00        0.35      0.87 o 
   1 -12   7        2.17        2.27      0.74 o 
   2 -12   7        1.15        0.74      0.65 o 
   3 -12   7       17.18       16.33      1.36 o 
   4 -12   7       10.78       14.53      1.03 o 
   5 -12   7       21.56       21.99      1.54 o 
   6 -12   7        0.56        0.93      0.96 o 
  -5 -11   7       72.32       65.51      3.32 o 
  -4 -11   7       44.75       45.34      4.49 o 
  -3 -11   7       13.35       13.14      1.57 o 
  -2 -11   7        7.85        7.16      0.83 o 
  -1 -11   7        2.87        3.10      0.57 o 
   0 -11   7        8.84       12.25      1.02 o 
   1 -11   7        1.83        3.22      0.74 o 
   2 -11   7       29.13       31.09      1.71 o 
   3 -11   7       17.26       15.97      1.58 o 
   4 -11   7       25.13       29.52      1.51 o 
   5 -11   7        6.08        5.79      1.06 o 
   6 -11   7       29.89       35.35      1.96 o 
   7 -11   7        0.51        0.33      0.95 o 
  -6 -10   7       17.35       13.38      1.26 o 
  -5 -10   7      135.31      130.12      5.72 o 
  -4 -10   7       39.67       39.21      1.75 o 
  -3 -10   7       65.16       59.38      2.70 o 
  -2 -10   7       13.73       12.59      0.86 o 
  -1 -10   7        0.67       -0.03      0.47 o 
   0 -10   7       31.60       35.13      1.54 o 
   1 -10   7       38.26       37.98      1.71 o 
   2 -10   7       23.07       19.53      1.14 o 
   3 -10   7      124.28      129.59      3.43 o 
   4 -10   7       11.76       13.51      1.22 o 
   5 -10   7       17.82       17.43      1.58 o 
   6 -10   7        0.91        1.10      0.84 o 
   7 -10   7        4.48        7.74      1.06 o 
   8 -10   7       85.77       85.72      8.07 o 
  -7  -9   7        0.02        0.08      0.63 o 
  -6  -9   7       21.71       21.82      1.31 o 
  -5  -9   7       19.49       16.62      1.03 o 
  -4  -9   7        2.75        1.97      0.53 o 
  -3  -9   7        0.23       -0.17      0.54 o 
  -2  -9   7        6.00        3.83      0.50 o 
  -1  -9   7       62.28       67.00      1.85 o 
   0  -9   7       82.29       74.39      1.93 o 
   1  -9   7      160.23      150.25      3.29 o 
   2  -9   7       43.52       45.69      1.76 o 
   3  -9   7      171.88      184.32      4.15 o 
   4  -9   7        0.69        0.29      0.62 o 
   5  -9   7      271.26      279.35      6.27 o 
   6  -9   7       69.13       70.00      4.97 o 
   7  -9   7        2.72        1.69      0.81 o 
   8  -9   7       14.47        9.84      1.14 o 
   9  -9   7        0.26       -0.14      0.75 o 
  -8  -8   7       17.06       16.35      0.96 o 
  -7  -8   7       10.41       10.60      0.84 o 
  -6  -8   7        0.29        0.02      0.41 o 
  -5  -8   7       30.69       28.08      1.32 o 
  -4  -8   7      167.26      148.44      5.05 o 
  -3  -8   7       75.02       69.92      2.08 o 
  -2  -8   7      104.39       82.89      1.81 o 
  -1  -8   7        1.99        3.12      0.46 o 
   0  -8   7       86.22       79.77      3.32 o 
   1  -8   7      331.74      329.70      4.18 o 
   2  -8   7      494.78      493.96      5.37 o 
   3  -8   7      108.14      103.25      4.44 o 
   4  -8   7      105.51      109.27      3.18 o 
   5  -8   7      235.28      255.81      6.43 o 
   6  -8   7       90.37       91.60      3.42 o 
   7  -8   7      177.02      181.13      5.79 o 
   8  -8   7       48.45       45.55      3.49 o 
   9  -8   7       28.18       30.59      2.29 o 
  10  -8   7        0.40        0.01      0.81 o 
  -9  -7   7       17.41       17.48      1.07 o 
  -8  -7   7        6.17        5.62      0.64 o 
  -7  -7   7       60.36       59.44      2.71 o 
  -6  -7   7       83.86       89.30      1.88 o 
  -5  -7   7        2.34        2.00      0.43 o 
  -4  -7   7      312.77      286.30      4.63 o 
  -3  -7   7       16.22       13.86      0.72 o 
  -2  -7   7      221.09      201.61      4.38 o 
  -1  -7   7      418.36      402.68      5.45 o 
   0  -7   7      372.12      376.51      6.36 o 
   1  -7   7        0.21        3.48      0.51 o 
   2  -7   7      396.82      400.86      4.68 o 
   3  -7   7        4.19        3.45      0.67 o 
   4  -7   7       21.06       20.57      2.01 o 
   5  -7   7      604.85      593.60     14.29 o 
   6  -7   7       61.22       57.70      2.19 o 
   7  -7   7       55.62       55.83      2.83 o 
   8  -7   7       98.11       99.10      3.28 o 
   9  -7   7        0.35        0.84      0.79 o 
  10  -7   7        2.25        0.76      1.27 o 
  -9  -6   7        3.24        3.65      0.60 o 
  -8  -6   7       24.83       24.13      1.06 o 
  -7  -6   7        0.17       -0.20      0.40 o 
  -6  -6   7        0.79        0.65      0.41 o 
  -5  -6   7       38.77       36.52      1.17 o 
  -4  -6   7       39.46       32.65      0.99 o 
  -3  -6   7       16.46       15.01      0.64 o 
  -2  -6   7        4.17        2.94      0.37 o 
  -1  -6   7       22.18       26.81      0.94 o 
   0  -6   7      177.00      175.25      5.78 o 
   1  -6   7      330.71      351.78      8.33 o 
   2  -6   7      155.60      153.84      4.80 o 
   3  -6   7       85.07       88.67      2.60 o 
   4  -6   7       13.23       13.01      1.27 o 
   5  -6   7       79.46       81.37      3.28 o 
   6  -6   7        3.83        5.12      0.85 o 
   7  -6   7        3.03        2.79      0.85 o 
   8  -6   7       40.17       34.60      3.50 o 
   9  -6   7        7.01        6.43      1.47 o 
  10  -6   7      111.28      118.64      4.94 o 
 -10  -5   7        4.89        4.05      0.72 o 
  -9  -5   7      107.63      109.19      2.76 o 
  -8  -5   7        0.09       -0.04      0.46 o 
  -7  -5   7       82.74       80.73      2.27 o 
  -6  -5   7      333.01      323.69      4.40 o 
  -5  -5   7        6.13        7.63      0.58 o 
  -4  -5   7      245.68      243.21      4.64 o 
  -3  -5   7      382.48      375.41      3.60 o 
  -2  -5   7       24.20       24.82      0.86 o 
  -1  -5   7        0.87        0.69      0.38 o 
   0  -5   7       22.98       17.41      0.76 o 
   1  -5   7      128.48      132.69      2.46 o 
   2  -5   7       12.21       16.86      1.07 o 
   3  -5   7       93.44       84.95      2.33 o 
   4  -5   7       34.38       38.80      2.00 o 
   5  -5   7      342.88      350.66      6.12 o 
   6  -5   7      446.28      455.32      8.40 o 
   7  -5   7        6.47        5.02      0.84 o 
   8  -5   7      105.48      108.86      4.31 o 
   9  -5   7        0.54        0.03      0.96 o 
  10  -5   7       44.93       50.29      3.08 o 
 -10  -4   7       12.96       15.23      3.49 o 
  -9  -4   7       72.24       73.52      2.91 o 
  -8  -4   7      766.83      782.71     19.73 o 
  -7  -4   7       23.98       23.40      1.05 o 
  -6  -4   7      500.75      504.57      6.43 o 
  -5  -4   7       14.82       15.51      0.83 o 
  -4  -4   7       57.96       64.66      1.55 o 
  -3  -4   7      171.08      172.82      2.21 o 
  -2  -4   7       20.19       19.03      0.82 o 
  -1  -4   7       34.56       34.99      1.07 o 
   0  -4   7       13.64       17.60      0.67 o 
   1  -4   7      196.46      201.42      6.90 o 
   2  -4   7      116.51      115.86      3.27 o 
   3  -4   7      242.85      256.77      3.98 o 
   4  -4   7      144.86      154.29      3.60 o 
   5  -4   7      144.50      133.97      3.78 o 
   6  -4   7        0.60        0.30      0.59 o 
   7  -4   7      104.18       99.58      3.99 o 
   8  -4   7       29.66       25.09      2.20 o 
   9  -4   7       33.03       32.58      2.53 o 
  10  -4   7       71.68       76.90      3.93 o 
 -11  -3   7      171.09      174.32      8.31 o 
 -10  -3   7      192.66      203.56      6.14 o 
  -9  -3   7      151.35      155.24      3.85 o 
  -8  -3   7        0.12        0.25      0.74 o 
  -7  -3   7       53.43       56.67      1.92 o 
  -6  -3   7      406.52      385.02     10.04 o 
  -5  -3   7        6.22        4.97      0.85 o 
  -4  -3   7       22.50       25.75      0.91 o 
  -3  -3   7        8.93       10.14      0.52 o 
  -2  -3   7        7.07        7.61      0.52 o 
  -1  -3   7       17.11       20.42      0.79 o 
   0  -3   7       30.16       27.59      0.84 o 
   1  -3   7       59.69       57.14      2.12 o 
   2  -3   7        1.10        3.17      0.45 o 
   3  -3   7        1.69        2.18      0.40 o 
   4  -3   7        0.72        1.20      0.62 o 
   5  -3   7       56.92       50.39      2.11 o 
   6  -3   7       24.48       26.57      1.97 o 
   7  -3   7       52.41       48.48      2.75 o 
   8  -3   7        3.76        4.52      1.07 o 
   9  -3   7       38.31       40.87      2.56 o 
  10  -3   7        0.13        0.04      1.15 o 
 -11  -2   7       45.47       47.91      3.90 o 
 -10  -2   7        2.21        2.17      1.09 o 
  -9  -2   7       46.74       44.78      2.93 o 
  -8  -2   7      354.15      342.75     12.64 o 
  -7  -2   7      265.50      259.01      5.03 o 
  -6  -2   7        4.45        3.19      0.41 o 
  -5  -2   7      360.04      329.91      9.13 o 
  -4  -2   7       40.75       41.74      1.34 o 
  -3  -2   7      175.91      182.59      2.92 o 
  -2  -2   7       18.76       26.81      1.02 o 
  -1  -2   7       30.55       32.19      1.42 o 
   0  -2   7       13.60       10.71      0.67 o 
   1  -2   7      120.19      111.45      1.93 o 
   2  -2   7       79.63       81.65      3.41 o 
   3  -2   7       34.89       35.81      1.44 o 
   4  -2   7        1.25        1.04      0.49 o 
   5  -2   7       56.04       59.90      2.90 o 
   6  -2   7       36.84       39.78      2.56 o 
   7  -2   7       31.10       23.48      1.84 o 
   8  -2   7        7.68        9.38      1.47 o 
   9  -2   7      126.81      125.17      4.93 o 
  10  -2   7       10.99        9.98      1.51 o 
 -11  -1   7       13.01       14.99      2.04 o 
 -10  -1   7       18.53       22.99      2.19 o 
  -9  -1   7      136.11      140.53      5.02 o 
  -8  -1   7      104.51      104.76      7.26 o 
  -7  -1   7       19.36       20.19      2.31 o 
  -6  -1   7       91.97       83.78      6.32 o 
  -5  -1   7      210.67      183.51      9.58 o 
  -4  -1   7      199.35      172.04      9.81 o 
  -3  -1   7      146.75      145.76      4.63 o 
  -2  -1   7       51.80       50.26      2.04 o 
  -1  -1   7      212.95      210.27      6.36 o 
   0  -1   7      132.69      130.20      2.38 o 
   1  -1   7       29.04       31.65      1.11 o 
   2  -1   7        0.51        0.48      0.46 o 
   3  -1   7       11.91       11.78      0.68 o 
   4  -1   7      228.86      239.57     12.83 o 
   5  -1   7       74.70       77.73      3.78 o 
   6  -1   7       11.70       14.21      1.60 o 
   7  -1   7      105.95      107.37      4.39 o 
   8  -1   7       32.10       33.23      2.17 o 
   9  -1   7        8.21        9.43      0.88 o 
  10  -1   7       22.88       20.02      1.35 o 
 -11   0   7       20.16       19.05      2.06 o 
 -10   0   7       97.81       98.15      4.38 o 
  -9   0   7       25.22       27.51      2.19 o 
  -8   0   7        2.70        4.03      1.04 o 
  -7   0   7      523.93      504.82     13.63 o 
  -6   0   7      114.22      121.69      3.44 o 
  -5   0   7      118.22       97.86      5.92 o 
  -4   0   7      286.13      248.45     15.42 o 
  -3   0   7       13.12       12.59      0.86 o 
  -2   0   7       17.80       17.16      0.96 o 
  -1   0   7      312.13      350.98     12.81 o 
   0   0   7      138.08      126.69      7.23 o 
   1   0   7      281.19      275.32      3.68 o 
   2   0   7      405.26      411.91      4.93 o 
   3   0   7        2.22        1.39      0.36 o 
   4   0   7        4.07        4.96      0.58 o 
   5   0   7       26.25       26.94      1.32 o 
   6   0   7      139.71      140.71      3.76 o 
   7   0   7      121.16      132.11      3.21 o 
   8   0   7      285.62      291.27      6.01 o 
   9   0   7       37.48       46.64      1.93 o 
 -10   1   7        0.15        0.69      0.88 o 
  -9   1   7       36.92       37.01      2.88 o 
  -8   1   7        1.05        0.64      1.23 o 
  -7   1   7        0.01        0.44      0.69 o 
  -6   1   7        0.83        1.43      0.52 o 
  -5   1   7      485.45      372.22     10.54 o 
  -4   1   7       28.40       19.35      1.12 o 
  -3   1   7       52.91       41.78      1.66 o 
  -2   1   7      105.47      108.24      5.09 o 
  -1   1   7        6.82        7.68      0.90 o 
   0   1   7      122.33      126.60      5.20 o 
   1   1   7      112.08      115.57      2.94 o 
   2   1   7      126.02      119.70      3.97 o 
   3   1   7      236.80      244.33      5.31 o 
   4   1   7       59.23       58.87      3.11 o 
   5   1   7       42.32       47.36      1.92 o 
   6   1   7       79.68       85.72      2.61 o 
   7   1   7       74.09       75.84      2.29 o 
   8   1   7       44.97       49.75      1.89 o 
   9   1   7       56.72       58.77      2.40 o 
 -10   2   7        1.66        1.89      1.41 o 
  -9   2   7        3.99        4.63      1.21 o 
  -8   2   7        1.21        1.35      0.63 o 
  -7   2   7       49.23       48.46      1.99 o 
  -6   2   7       60.94       59.10      2.21 o 
  -5   2   7       18.90       20.30      1.77 o 
  -4   2   7        8.45        7.28      1.41 o 
  -3   2   7       40.18       32.32      1.70 o 
  -2   2   7       18.07       12.26      1.18 o 
  -1   2   7       53.89       53.97      2.31 o 
   0   2   7       22.82       20.15      1.57 o 
   1   2   7       30.02       32.02      1.54 o 
   2   2   7       34.36       31.86      1.62 o 
   3   2   7      767.13      773.60     11.12 o 
   4   2   7        4.47        5.43      0.68 o 
   5   2   7        2.96        3.00      0.99 o 
   6   2   7       88.47       86.63      3.45 o 
   7   2   7      208.72      215.96      5.22 o 
   8   2   7        9.36       10.37      1.41 o 
 -10   3   7        3.43        3.60      1.24 o 
  -9   3   7        9.20       12.18      1.59 o 
  -8   3   7        8.61        8.51      0.99 o 
  -7   3   7        7.81       10.05      1.79 o 
  -6   3   7        0.51        0.07      0.53 o 
  -5   3   7       11.67       10.37      2.17 o 
  -4   3   7        4.54        4.38      0.93 o 
  -3   3   7       73.47       66.39      2.79 o 
  -2   3   7        7.78        4.99      0.86 o 
  -1   3   7        0.35        0.22      0.59 o 
   0   3   7       32.72       36.73      2.37 o 
   1   3   7      382.45      391.59      7.05 o 
   2   3   7        0.88        1.08      1.04 o 
   3   3   7       34.89       32.45      2.51 o 
   4   3   7      573.75      588.06     11.96 o 
   5   3   7        9.22       12.89      1.46 o 
   6   3   7      110.57      115.92      4.55 o 
   7   3   7      207.80      211.88      7.56 o 
  -9   4   7       20.13       16.59      2.29 o 
  -8   4   7        8.71        8.14      1.68 o 
  -7   4   7        0.11        0.02      0.62 o 
  -6   4   7        9.61        8.98      1.04 o 
  -5   4   7       99.32       85.25      4.34 o 
  -4   4   7        2.65        1.88      0.98 o 
  -3   4   7       13.55       11.04      1.42 o 
  -2   4   7       69.86       68.13      4.02 o 
  -1   4   7       72.30       88.86      3.33 o 
   0   4   7       79.49       77.56      3.20 o 
   1   4   7       61.52       69.96      3.12 o 
   2   4   7      148.22      152.47      6.31 o 
   3   4   7        2.66        1.51      0.99 o 
   4   4   7       58.30       55.77      3.22 o 
   5   4   7       74.45       74.27      3.74 o 
   6   4   7        5.14        6.79      1.45 o 
  -8   5   7        7.82        8.56      0.93 o 
  -7   5   7        3.93        6.17      1.00 o 
  -6   5   7       12.58       15.48      1.42 o 
  -5   5   7        1.21        0.05      0.85 o 
  -4   5   7       31.12       30.49      2.35 o 
  -3   5   7        0.02       -0.06      0.64 o 
  -2   5   7       38.40       38.57      2.39 o 
  -1   5   7       28.14       26.36      1.35 o 
   0   5   7        0.00        0.22      0.50 o 
   1   5   7        8.55        8.68      1.65 o 
   2   5   7       21.69       23.73      3.03 o 
   3   5   7       22.48       20.94      2.71 o 
   4   5   7       48.57       44.69      2.22 o 
   5   5   7       14.02       11.29      1.18 o 
  -7   6   7       18.22       15.06      1.77 o 
  -6   6   7       78.68       86.21      4.27 o 
  -5   6   7       26.99       29.43      2.34 o 
  -4   6   7        1.62        2.22      1.24 o 
  -3   6   7        0.81        0.50      1.17 o 
  -2   6   7       29.45       26.51      3.90 o 
  -1   6   7        1.15        1.43      1.49 o 
   0   6   7        7.15        6.56      0.96 o 
   1   6   7        3.43        4.68      1.00 o 
   2   6   7       82.44       87.10      3.31 o 
   3   6   7        4.72        3.83      0.98 o 
  -4   7   7       11.61       11.62      2.98 o 
  -3   7   7       57.38       52.66      5.85 o 
  -2   7   7       84.75       88.24      7.68 o 
  -1   7   7        0.79        0.36      2.09 o 
   0   7   7      131.90      140.29      8.99 o 
  -2 -12   8       35.66       38.24      2.15 o 
  -1 -12   8       16.23       21.47      1.29 o 
   0 -12   8        1.36        3.16      0.69 o 
   1 -12   8        9.35        8.75      1.22 o 
   2 -12   8       22.91       24.31      1.43 o 
   3 -12   8      168.61      184.85      4.94 o 
   4 -12   8        0.01        0.35      1.01 o 
   5 -12   8       19.96       18.59      1.56 o 
  -4 -11   8        7.43        7.06      1.12 o 
  -3 -11   8        1.79        2.86      0.72 o 
  -2 -11   8        0.26        0.45      0.62 o 
  -1 -11   8        0.51        0.12      0.59 o 
   0 -11   8        2.66        2.38      0.78 o 
   1 -11   8       27.25       28.83      1.51 o 
   2 -11   8       33.82       37.27      1.72 o 
   3 -11   8       79.41       82.54      2.77 o 
   4 -11   8      111.14      109.59      3.87 o 
   5 -11   8      101.26      105.18      5.24 o 
   6 -11   8        5.38        7.17      1.99 o 
   7 -11   8        1.19        3.08      1.04 o 
  -6 -10   8        0.01        0.82      0.75 o 
  -5 -10   8       18.14       17.62      1.95 o 
  -4 -10   8       16.70       16.04      1.41 o 
  -3 -10   8        1.05        0.86      0.53 o 
  -2 -10   8        3.85        4.89      0.65 o 
  -1 -10   8       13.42       10.22      0.78 o 
   0 -10   8        2.81        2.42      0.58 o 
   1 -10   8        3.83        2.95      0.51 o 
   2 -10   8        0.58        0.83      0.57 o 
   3 -10   8      145.63      156.15      9.51 o 
   4 -10   8       13.82       14.08      2.02 o 
   5 -10   8      103.24      113.17      8.98 o 
   6 -10   8       19.85       19.86      2.20 o 
   7 -10   8        0.01       -0.05      0.84 o 
   8 -10   8       29.10       30.79      2.01 o 
  -7  -9   8       17.24       18.27      1.24 o 
  -6  -9   8       54.47       48.16      1.92 o 
  -5  -9   8       16.10       21.39      1.35 o 
  -4  -9   8        3.91        1.85      0.52 o 
  -3  -9   8       10.06       11.64      0.79 o 
  -2  -9   8       87.04       74.80      4.11 o 
  -1  -9   8      204.11      181.14      3.46 o 
   0  -9   8        0.43        0.03      0.48 o 
   1  -9   8       57.16       47.64      1.65 o 
   2  -9   8      127.12      110.97      4.09 o 
   3  -9   8       34.56       34.80      2.03 o 
   4  -9   8       85.25       85.52      3.16 o 
   5  -9   8       25.32       25.60      1.71 o 
   6  -9   8        5.11        2.99      0.89 o 
   7  -9   8        7.86        6.94      1.08 o 
   8  -9   8        1.57        1.25      0.92 o 
   9  -9   8        4.24        5.87      1.18 o 
  -8  -8   8        0.82        1.73      0.54 o 
  -7  -8   8        8.70        6.78      0.70 o 
  -6  -8   8        0.17        0.28      0.49 o 
  -5  -8   8        0.00        0.56      0.59 o 
  -4  -8   8      168.46      142.62      6.38 o 
  -3  -8   8      142.81      131.49      3.46 o 
  -2  -8   8      325.62      332.21      4.73 o 
  -1  -8   8      151.25      128.05      3.28 o 
   0  -8   8       10.03        5.93      0.57 o 
   1  -8   8      166.42      166.04      3.58 o 
   2  -8   8      152.59      143.69      3.02 o 
   3  -8   8      242.12      232.80      8.16 o 
   4  -8   8       21.11       18.91      1.47 o 
   5  -8   8       13.62       13.32      1.33 o 
   6  -8   8       26.19       24.99      1.60 o 
   7  -8   8       25.05       20.93      1.47 o 
   8  -8   8       97.73       98.54      4.69 o 
   9  -8   8       25.28       21.31      1.64 o 
  -9  -7   8        9.39        8.60      0.75 o 
  -8  -7   8       24.01       26.11      1.81 o 
  -7  -7   8       21.97       22.32      1.03 o 
  -6  -7   8       63.15       60.93      1.81 o 
  -5  -7   8       17.43       16.98      1.05 o 
  -4  -7   8      219.05      213.31      7.71 o 
  -3  -7   8        7.17        6.82      0.63 o 
  -2  -7   8       35.40       26.00      1.48 o 
  -1  -7   8       94.58       93.64      4.84 o 
   0  -7   8       29.08       25.76      1.36 o 
   1  -7   8      365.77      352.61      4.36 o 
   2  -7   8        0.05        0.36      0.48 o 
   3  -7   8       43.99       43.94      1.77 o 
   4  -7   8      139.95      144.30      4.04 o 
   5  -7   8      134.94      135.53      4.27 o 
   6  -7   8       27.82       27.20      1.52 o 
   7  -7   8       60.79       54.72      2.42 o 
   8  -7   8        7.92       10.07      1.17 o 
   9  -7   8        1.05        0.58      0.87 o 
  -9  -6   8        0.97        0.60      0.54 o 
  -8  -6   8        8.51        7.84      0.68 o 
  -7  -6   8       30.02       29.15      1.17 o 
  -6  -6   8        8.75       10.20      0.71 o 
  -5  -6   8        0.10       -0.33      0.36 o 
  -4  -6   8        7.84        9.83      0.74 o 
  -3  -6   8      383.89      355.35      9.04 o 
  -2  -6   8       11.55       12.49      0.67 o 
  -1  -6   8        0.08        0.17      0.36 o 
   0  -6   8      328.52      331.83      7.02 o 
   1  -6   8       69.42       69.41      2.93 o 
   2  -6   8      297.16      295.04      4.51 o 
   3  -6   8        0.14        0.05      0.46 o 
   4  -6   8       15.97       19.04      1.68 o 
   5  -6   8       34.82       33.46      1.86 o 
   6  -6   8       14.99       14.52      1.24 o 
   7  -6   8       43.21       44.02      2.12 o 
   8  -6   8        0.17       -0.08      0.73 o 
   9  -6   8       62.77       63.77      3.19 o 
  10  -6   8        2.53        2.29      1.51 o 
 -10  -5   8        0.18       -0.33      0.68 o 
  -9  -5   8       15.73       17.18      1.01 o 
  -8  -5   8        7.75        7.53      0.73 o 
  -7  -5   8       61.69       63.33      1.69 o 
  -6  -5   8        4.37        5.13      0.52 o 
  -5  -5   8      634.66      635.88      6.72 o 
  -4  -5   8      158.71      146.61      3.72 o 
  -3  -5   8       41.61       48.38      1.56 o 
  -2  -5   8      215.20      223.38      3.49 o 
  -1  -5   8      274.46      275.55      7.73 o 
   0  -5   8       30.80       28.83      1.32 o 
   1  -5   8      159.85      175.77      2.98 o 
   2  -5   8      399.10      405.68      4.84 o 
   3  -5   8        7.27        8.11      0.73 o 
   4  -5   8      297.26      278.69      5.20 o 
   5  -5   8        0.13       -0.04      0.63 o 
   6  -5   8       16.48       17.04      1.34 o 
   7  -5   8       23.77       24.11      1.67 o 
   8  -5   8      155.25      147.81      4.75 o 
   9  -5   8        1.97        1.72      1.14 o 
  10  -5   8       49.91       42.87      3.29 o 
 -10  -4   8       77.63       67.72      4.53 o 
  -9  -4   8      118.45      120.38      5.75 o 
  -8  -4   8       45.93       48.11      1.67 o 
  -7  -4   8      128.09      125.91      3.00 o 
  -6  -4   8      162.04      158.56      3.09 o 
  -5  -4   8       17.89       14.50      0.78 o 
  -4  -4   8      684.28      642.39      7.76 o 
  -3  -4   8        1.86        1.65      0.35 o 
  -2  -4   8      180.31      164.01      4.45 o 
  -1  -4   8      573.53      587.78      5.72 o 
   0  -4   8      338.31      337.52      8.69 o 
   1  -4   8        0.02        0.18      0.35 o 
   2  -4   8      117.90      120.15      4.09 o 
   3  -4   8       66.82       67.63      1.91 o 
   4  -4   8        0.57       -0.25      0.56 o 
   5  -4   8        0.00        0.25      0.66 o 
   6  -4   8       71.91       63.96      2.83 o 
   7  -4   8        0.05       -0.53      0.99 o 
   8  -4   8       14.31       15.02      1.69 o 
   9  -4   8        0.37       -0.40      0.71 o 
  10  -4   8       19.69       15.60      1.63 o 
 -10  -3   8        0.66        1.50      1.13 o 
  -9  -3   8      287.89      286.35      9.50 o 
  -8  -3   8        0.02        0.62      0.63 o 
  -7  -3   8      159.29      158.53      4.65 o 
  -6  -3   8      642.59      628.67      8.80 o 
  -5  -3   8       23.43       22.42      1.00 o 
  -4  -3   8      188.28      173.96      4.67 o 
  -3  -3   8      126.62      129.67      4.03 o 
  -2  -3   8       52.05       58.47      2.56 o 
  -1  -3   8        1.00        0.38      0.42 o 
   0  -3   8      645.23      641.69     15.27 o 
   1  -3   8       13.40       15.06      0.88 o 
   2  -3   8       47.59       43.53      3.36 o 
   3  -3   8      103.52       94.38      5.75 o 
   4  -3   8       23.38       15.66      2.57 o 
   5  -3   8       87.64       76.51      2.98 o 
   6  -3   8       10.20       15.71      1.56 o 
   7  -3   8       72.39       64.86      3.19 o 
   8  -3   8        3.19        2.66      0.93 o 
   9  -3   8       10.84       12.52      1.56 o 
  10  -3   8        1.49        2.31      1.19 o 
 -10  -2   8       12.19       13.67      1.95 o 
  -9  -2   8        0.25        0.03      1.05 o 
  -8  -2   8      115.85      103.00      4.66 o 
  -7  -2   8      101.11       96.26      3.49 o 
  -6  -2   8        1.16        0.83      0.63 o 
  -5  -2   8      133.90      120.83      6.76 o 
  -4  -2   8       69.47       62.50      3.57 o 
  -3  -2   8      327.76      326.13     11.96 o 
  -2  -2   8       61.71       63.90      2.03 o 
  -1  -2   8        4.99        4.56      0.51 o 
   0  -2   8        0.02        0.74      0.41 o 
   1  -2   8      136.91      123.42      2.77 o 
   2  -2   8       40.55       41.60      1.35 o 
   3  -2   8       27.37       25.83      1.79 o 
   4  -2   8       24.95       25.08      3.79 o 
   5  -2   8      157.52      135.68      5.38 o 
   6  -2   8       16.60       12.66      1.60 o 
   7  -2   8      114.06      112.07      4.28 o 
   8  -2   8       46.92       54.14      2.93 o 
   9  -2   8       29.83       26.17      2.22 o 
 -10  -1   8        2.02        0.44      0.99 o 
  -9  -1   8       20.20       23.20      2.33 o 
  -8  -1   8      396.40      399.37      8.22 o 
  -7  -1   8       14.58       13.89      1.73 o 
  -6  -1   8       12.59       13.15      1.22 o 
  -5  -1   8      363.50      349.38      9.23 o 
  -4  -1   8        1.49        1.76      0.49 o 
  -3  -1   8      538.86      527.27     11.71 o 
  -2  -1   8        6.43        4.68      0.68 o 
  -1  -1   8        3.70        3.34      0.52 o 
   0  -1   8       84.21       80.09      2.47 o 
   1  -1   8      813.87      805.32     25.39 o 
   2  -1   8       95.67       92.69      2.13 o 
   3  -1   8       20.92       18.91      0.90 o 
   4  -1   8       25.79       23.12      1.75 o 
   5  -1   8        2.56        1.99      0.56 o 
   6  -1   8        1.77        3.18      0.82 o 
   7  -1   8       81.27       74.43      2.26 o 
   8  -1   8        8.82       13.98      1.77 o 
   9  -1   8       20.81       24.78      1.40 o 
 -10   0   8       71.49       75.48      3.93 o 
  -9   0   8       61.09       68.38      4.37 o 
  -8   0   8       65.32       69.18      3.69 o 
  -7   0   8      371.34      355.78     10.04 o 
  -6   0   8       27.12       29.91      2.18 o 
  -5   0   8      603.70      530.49     12.70 o 
  -4   0   8        4.69        2.65      0.69 o 
  -3   0   8      156.51      152.29      2.77 o 
  -2   0   8      105.19      116.94      2.63 o 
  -1   0   8      312.14      321.56      7.54 o 
   0   0   8      152.34      154.03      3.60 o 
   1   0   8      111.84      115.26      3.91 o 
   2   0   8      166.42      164.76      4.82 o 
   3   0   8      188.07      185.89      4.35 o 
   4   0   8        0.00        0.43      0.67 o 
   5   0   8        0.12        0.00      0.53 o 
   6   0   8        1.86        1.21      0.60 o 
   7   0   8       46.96       44.15      2.11 o 
   8   0   8       30.78       27.09      1.51 o 
 -10   1   8       14.37       10.09      1.54 o 
  -9   1   8       35.17       32.78      2.63 o 
  -8   1   8        1.02        1.36      1.14 o 
  -7   1   8        1.61        1.01      0.58 o 
  -6   1   8        0.35       -0.28      0.66 o 
  -5   1   8      151.42      148.71      6.51 o 
  -4   1   8        0.10        1.55      0.81 o 
  -3   1   8      217.85      189.10     12.10 o 
  -2   1   8        0.13        0.06      0.57 o 
  -1   1   8        0.31        0.86      0.61 o 
   0   1   8        0.50        0.04      0.61 o 
   1   1   8      169.60      179.62      4.70 o 
   2   1   8        0.01        0.24      0.55 o 
   3   1   8       36.98       36.54      2.26 o 
   4   1   8        3.17        2.61      0.72 o 
   5   1   8       23.19       24.55      2.36 o 
   6   1   8       29.50       31.90      1.64 o 
   7   1   8       38.75       42.67      2.70 o 
   8   1   8        0.07       -0.42      0.68 o 
  -9   2   8       44.71       44.90      2.98 o 
  -8   2   8       35.62       38.92      3.16 o 
  -7   2   8        2.00        3.26      0.77 o 
  -6   2   8       27.87       28.81      2.74 o 
  -5   2   8        9.61        9.21      1.37 o 
  -4   2   8      210.37      194.90      7.12 o 
  -3   2   8        0.16       -0.09      0.64 o 
  -2   2   8        3.47        5.11      0.79 o 
  -1   2   8       33.80       31.02      1.80 o 
   0   2   8       24.65       27.06      1.84 o 
   1   2   8       12.62       11.49      1.20 o 
   2   2   8       49.59       52.36      2.79 o 
   3   2   8        2.07        1.76      0.97 o 
   4   2   8        0.44        0.02      1.19 o 
   5   2   8       37.10       34.48      2.30 o 
   6   2   8        5.45        5.78      0.98 o 
   7   2   8       40.89       41.09      2.66 o 
  -9   3   8        6.08        5.45      1.32 o 
  -8   3   8        1.79        2.30      0.90 o 
  -7   3   8       12.41       16.74      1.43 o 
  -6   3   8       15.92       15.42      1.17 o 
  -5   3   8        3.69        1.91      1.22 o 
  -4   3   8       73.51       75.02      3.56 o 
  -3   3   8        0.08        1.16      0.84 o 
  -2   3   8       91.40       74.56      3.22 o 
  -1   3   8        2.11        4.21      1.02 o 
   0   3   8        8.04        6.82      0.96 o 
   1   3   8       46.67       45.43      2.11 o 
   2   3   8       19.15       17.26      2.33 o 
   3   3   8        6.80        7.69      1.61 o 
   4   3   8        5.00        5.30      1.15 o 
   5   3   8       46.72       52.06      3.11 o 
   6   3   8       16.56       14.96      1.71 o 
  -8   4   8        6.77        7.86      1.50 o 
  -7   4   8       55.19       61.89      2.37 o 
  -6   4   8      171.91      198.28      5.30 o 
  -5   4   8       20.19       25.95      2.75 o 
  -4   4   8       33.71       29.33      2.17 o 
  -3   4   8       18.55       19.70      1.83 o 
  -2   4   8        5.56        2.54      0.88 o 
  -1   4   8       22.59       15.63      1.77 o 
   0   4   8       34.86       39.87      3.16 o 
   1   4   8        3.42        3.61      0.89 o 
   2   4   8        1.02        1.34      1.11 o 
   3   4   8       31.78       32.44      3.15 o 
   4   4   8       22.56       23.23      2.40 o 
   5   4   8        2.46        1.73      1.12 o 
  -7   5   8        9.02        6.48      0.87 o 
  -6   5   8        0.30        0.45      0.71 o 
  -5   5   8       49.41       55.75      3.69 o 
  -4   5   8        1.75        2.18      0.75 o 
  -3   5   8        1.13        0.16      0.70 o 
  -2   5   8       64.41       52.86      2.73 o 
  -1   5   8        2.22        2.35      0.63 o 
   0   5   8        2.37        1.66      0.51 o 
   1   5   8        0.39        0.64      1.21 o 
   2   5   8       54.49       57.80      4.55 o 
   3   5   8       18.95       16.87      2.09 o 
  -4   6   8        6.10        8.95      2.49 o 
  -3   6   8        5.63        6.74      2.42 o 
  -2   6   8       30.10       28.47      4.02 o 
  -1   6   8        8.85        4.36      2.09 o 
   0   6   8       32.24       24.52      3.41 o 
  -2 -12   9        3.18        2.76      1.63 o 
  -1 -12   9       38.82       45.84      3.47 o 
   0 -12   9       23.67       22.96      1.38 o 
   1 -12   9        7.96       10.30      0.95 o 
   2 -12   9       40.25       34.72      1.95 o 
   3 -12   9        0.53        0.92      0.69 o 
   4 -12   9        0.02        0.04      0.82 o 
  -4 -11   9       11.95       11.85      1.31 o 
  -3 -11   9        7.95        7.52      1.08 o 
  -2 -11   9       16.07       16.96      1.39 o 
  -1 -11   9       18.45       17.19      1.33 o 
   0 -11   9        0.17        0.11      0.62 o 
   1 -11   9       13.20       14.18      1.06 o 
   2 -11   9       11.48       11.70      0.96 o 
   3 -11   9      101.83      110.99      5.91 o 
   4 -11   9       72.60       72.57      2.81 o 
   5 -11   9       10.78       11.15      1.74 o 
   6 -11   9        1.47        1.40      0.95 o 
  -5 -10   9       16.26       16.83      1.45 o 
  -4 -10   9        5.30        5.16      1.08 o 
  -3 -10   9        9.83       10.91      1.67 o 
  -2 -10   9       87.87       79.72      2.38 o 
  -1 -10   9        8.49        8.05      0.84 o 
   0 -10   9       38.40       39.70      1.55 o 
   1 -10   9       10.25        9.75      0.83 o 
   2 -10   9        1.89        0.19      0.44 o 
   3 -10   9      139.35      139.71      7.32 o 
   4 -10   9        0.50        0.70      0.69 o 
   5 -10   9       19.69       17.88      1.53 o 
   6 -10   9       91.23       87.75      3.05 o 
   7 -10   9        1.84        1.94      0.90 o 
  -7  -9   9        4.41        4.89      0.98 o 
  -6  -9   9        0.00       -0.36      0.65 o 
  -5  -9   9       90.43       83.89      2.63 o 
  -4  -9   9        3.77        2.32      0.71 o 
  -3  -9   9        5.37        8.03      0.91 o 
  -2  -9   9       19.41       25.16      1.37 o 
  -1  -9   9       15.12       14.21      1.05 o 
   0  -9   9      102.35       88.80      2.27 o 
   1  -9   9      165.57      150.60      3.10 o 
   2  -9   9       18.77       19.08      1.20 o 
   3  -9   9       38.22       37.84      2.10 o 
   4  -9   9      228.93      239.05      9.01 o 
   5  -9   9      110.47      119.24      3.36 o 
   6  -9   9      193.66      216.36      5.78 o 
   7  -9   9        9.98       10.18      1.69 o 
   8  -9   9       45.46       45.81      2.58 o 
  -7  -8   9       41.40       43.39      1.86 o 
  -6  -8   9       90.39       98.62      2.81 o 
  -5  -8   9       11.66       11.16      0.94 o 
  -4  -8   9        8.57        5.01      0.73 o 
  -3  -8   9        3.00        1.92      0.46 o 
  -2  -8   9       15.93       11.22      0.79 o 
  -1  -8   9        0.20        0.09      0.43 o 
   0  -8   9       25.24       28.51      1.26 o 
   1  -8   9      181.28      187.69      3.26 o 
   2  -8   9       31.98       28.83      1.43 o 
   3  -8   9        0.08       -0.05      0.52 o 
   4  -8   9      241.64      244.96      8.63 o 
   5  -8   9      111.03      103.19      3.45 o 
   6  -8   9        0.04        0.73      0.89 o 
   7  -8   9       77.87       83.43      6.65 o 
   8  -8   9        3.08        6.03      0.98 o 
  -8  -7   9       22.77       23.90      1.13 o 
  -7  -7   9        0.30        0.34      0.44 o 
  -6  -7   9        8.42        7.92      1.08 o 
  -5  -7   9        8.89        7.10      0.76 o 
  -4  -7   9       10.64        5.87      0.70 o 
  -3  -7   9      222.93      210.48      3.84 o 
  -2  -7   9      129.42      115.82      2.78 o 
  -1  -7   9       44.10       44.68      1.45 o 
   0  -7   9        0.01       -0.07      0.48 o 
   1  -7   9       13.09       18.87      1.16 o 
   2  -7   9        8.99       10.75      0.94 o 
   3  -7   9      315.49      311.01      8.20 o 
   4  -7   9      170.95      166.30      7.36 o 
   5  -7   9        1.35        1.40      0.65 o 
   6  -7   9       11.05       10.52      1.22 o 
   7  -7   9       35.84       32.93      5.27 o 
   8  -7   9       24.47       25.91      1.55 o 
   9  -7   9       18.44       14.38      1.56 o 
  -9  -6   9       13.91       13.36      0.83 o 
  -8  -6   9       50.35       54.90      1.95 o 
  -7  -6   9       21.54       18.25      0.97 o 
  -6  -6   9       22.62       22.17      1.08 o 
  -5  -6   9        0.63        1.42      0.58 o 
  -4  -6   9      120.86      109.30      2.18 o 
  -3  -6   9        2.64        6.46      0.63 o 
  -2  -6   9      211.36      212.23      3.81 o 
  -1  -6   9      418.18      397.99      5.35 o 
   0  -6   9      247.04      250.34      6.00 o 
   1  -6   9      130.76      121.09      4.71 o 
   2  -6   9      833.85      827.38     10.40 o 
   3  -6   9       36.24       37.68      1.63 o 
   4  -6   9        1.28        1.00      0.79 o 
   5  -6   9      244.28      236.14      6.42 o 
   6  -6   9        3.31        4.85      0.95 o 
   7  -6   9        7.29        5.75      0.99 o 
   8  -6   9       60.47       70.43      4.92 o 
   9  -6   9        2.95        1.70      1.09 o 
  -9  -5   9       78.16       76.10      2.24 o 
  -8  -5   9      166.48      173.36      3.26 o 
  -7  -5   9       62.77       66.93      1.76 o 
  -6  -5   9       79.31       79.74      2.05 o 
  -5  -5   9       86.57       80.73      1.87 o 
  -4  -5   9      185.25      205.28      3.86 o 
  -3  -5   9      858.54      804.02      9.19 o 
  -2  -5   9       51.04       53.06      1.55 o 
  -1  -5   9      162.33      146.03      3.07 o 
   0  -5   9      433.55      408.98     15.30 o 
   1  -5   9        7.23        5.80      0.73 o 
   2  -5   9      419.46      410.49      7.49 o 
   3  -5   9       43.40       43.44      1.77 o 
   4  -5   9      149.47      160.25      7.49 o 
   5  -5   9        2.38        0.65      0.67 o 
   6  -5   9       90.54       83.57      2.96 o 
   7  -5   9        0.00       -0.27      0.96 o 
   8  -5   9        1.01        0.92      0.84 o 
   9  -5   9       35.25       31.83      2.28 o 
  -9  -4   9        7.61        7.49      1.02 o 
  -8  -4   9      215.84      222.24      7.62 o 
  -7  -4   9        4.29        3.03      0.52 o 
  -6  -4   9       85.76       87.84      2.00 o 
  -5  -4   9       84.38       81.11      1.83 o 
  -4  -4   9        6.51        4.50      0.51 o 
  -3  -4   9      762.76      713.36     35.03 o 
  -2  -4   9      551.91      556.23     17.30 o 
  -1  -4   9       53.77       58.49      1.86 o 
   0  -4   9      296.51      273.93      6.48 o 
   1  -4   9      182.72      177.12      7.67 o 
   2  -4   9       19.15       18.17      1.05 o 
   3  -4   9       23.66       22.24      1.16 o 
   4  -4   9      100.06      108.39      3.67 o 
   5  -4   9       71.59       70.23      2.60 o 
   6  -4   9        3.16        6.90      1.16 o 
   7  -4   9       43.27       44.37      2.58 o 
   8  -4   9        0.28        1.51      1.15 o 
   9  -4   9        0.90        0.40      0.97 o 
  -9  -3   9       89.32       91.72      4.46 o 
  -8  -3   9       12.58       12.89      1.45 o 
  -7  -3   9      172.81      177.64      3.94 o 
  -6  -3   9        8.83       10.39      0.66 o 
  -5  -3   9      129.77      133.88      2.60 o 
  -4  -3   9      237.57      229.57      4.78 o 
  -3  -3   9       54.59       52.59      2.30 o 
  -2  -3   9       12.62        9.67      0.79 o 
  -1  -3   9       96.26       92.13      2.50 o 
   0  -3   9       84.91       86.11      1.92 o 
   1  -3   9       10.60        8.42      0.55 o 
   2  -3   9       14.27       16.63      1.14 o 
   3  -3   9        0.99        1.06      0.47 o 
   4  -3   9      108.45      114.98      4.59 o 
   5  -3   9        0.22        0.45      0.72 o 
   6  -3   9        0.05        1.44      1.03 o 
   7  -3   9        9.61        7.60      1.19 o 
   8  -3   9       51.59       54.41      2.87 o 
   9  -3   9        0.02       -0.22      1.00 o 
 -10  -2   9        2.96        4.00      1.27 o 
  -9  -2   9       22.74       23.67      2.46 o 
  -8  -2   9        0.64        1.56      1.18 o 
  -7  -2   9       51.71       42.57      2.93 o 
  -6  -2   9       21.70       23.19      1.42 o 
  -5  -2   9      175.33      165.42      3.64 o 
  -4  -2   9        8.44        8.46      0.66 o 
  -3  -2   9       88.77       92.32      6.90 o 
  -2  -2   9        0.62        2.35      0.69 o 
  -1  -2   9       53.23       44.97      1.50 o 
   0  -2   9      539.87      575.90     11.34 o 
   1  -2   9       14.89       14.03      0.83 o 
   2  -2   9      129.77      130.22      2.59 o 
   3  -2   9       52.27       55.32      2.18 o 
   4  -2   9        0.78        0.45      0.42 o 
   5  -2   9        2.76        2.40      1.33 o 
   6  -2   9       10.56       10.19      1.54 o 
   7  -2   9       40.08       37.69      1.86 o 
   8  -2   9        7.15        6.67      0.81 o 
  -9  -1   9        0.40        2.41      0.96 o 
  -8  -1   9        0.13       -0.79      0.79 o 
  -7  -1   9        6.03        6.40      1.52 o 
  -6  -1   9        6.19        4.73      1.04 o 
  -5  -1   9       24.09       24.12      1.51 o 
  -4  -1   9      105.36       84.13      2.19 o 
  -3  -1   9      248.26      233.03     15.02 o 
  -2  -1   9       39.36       36.34      1.90 o 
  -1  -1   9      468.12      408.68     16.40 o 
   0  -1   9      766.90      781.75     11.98 o 
   1  -1   9      165.32      155.91      3.22 o 
   2  -1   9        1.62        1.47      0.50 o 
   3  -1   9       17.27       16.71      1.66 o 
   4  -1   9        6.33        6.62      0.84 o 
   5  -1   9       20.48       20.01      1.29 o 
   6  -1   9       17.85       18.14      1.20 o 
   7  -1   9       30.47       31.04      1.44 o 
   8  -1   9       14.75       15.17      1.16 o 
  -9   0   9        5.06        3.01      1.24 o 
  -8   0   9        1.30        0.56      1.07 o 
  -7   0   9        1.63        0.01      0.75 o 
  -6   0   9      152.41      141.11      5.81 o 
  -5   0   9      114.27      107.94      4.87 o 
  -4   0   9      390.95      387.73     12.89 o 
  -3   0   9      617.64      514.07     24.48 o 
  -2   0   9       23.79       23.58      1.82 o 
  -1   0   9       58.81       52.82      2.40 o 
   0   0   9        0.90        1.49      0.60 o 
   1   0   9        4.83        4.41      0.68 o 
   2   0   9      434.14      425.21      7.17 o 
   3   0   9      110.78      115.73      2.79 o 
   4   0   9        9.83        9.48      1.35 o 
   5   0   9       34.32       37.92      1.66 o 
   6   0   9        8.21        8.16      0.84 o 
   7   0   9       22.08       23.23      2.57 o 
  -8   1   9       14.26       13.26      1.58 o 
  -7   1   9       11.31        9.78      1.44 o 
  -6   1   9        5.45        4.57      1.44 o 
  -5   1   9       23.77       16.17      1.66 o 
  -4   1   9        3.74        5.61      1.03 o 
  -3   1   9      143.76      140.83     10.70 o 
  -2   1   9       41.98       35.63      2.14 o 
  -1   1   9       16.19       15.20      1.32 o 
   0   1   9        0.76        0.38      0.67 o 
   1   1   9       94.67       98.40      3.01 o 
   2   1   9        1.59        1.79      0.58 o 
   3   1   9       25.76       29.33      2.39 o 
   4   1   9        0.43        0.09      0.77 o 
   5   1   9        2.05        2.88      1.04 o 
   6   1   9        0.62       -0.19      0.71 o 
   7   1   9        1.80        3.17      1.01 o 
  -8   2   9       11.45       10.49      1.54 o 
  -7   2   9        8.74        7.67      1.29 o 
  -6   2   9        2.13        2.93      0.94 o 
  -5   2   9        2.19        0.79      1.26 o 
  -4   2   9       10.35       13.66      1.75 o 
  -3   2   9      153.73      142.51      6.36 o 
  -2   2   9      123.36      112.76      4.18 o 
  -1   2   9       24.19       26.59      2.03 o 
   0   2   9       52.46       57.40      2.77 o 
   1   2   9        0.07        0.63      0.53 o 
   2   2   9        3.16        1.89      0.84 o 
   3   2   9       94.05       83.79      3.82 o 
   4   2   9        1.99        1.57      0.78 o 
   5   2   9       44.77       50.30      3.28 o 
   6   2   9        0.05       -0.57      1.05 o 
  -7   3   9        8.68       10.93      1.02 o 
  -6   3   9       11.75       10.27      1.52 o 
  -5   3   9       48.98       56.06      3.78 o 
  -4   3   9       52.32       63.14      3.28 o 
  -3   3   9        2.40        1.92      0.79 o 
  -2   3   9        1.44        3.20      0.91 o 
  -1   3   9       29.91       39.78      2.25 o 
   0   3   9       67.41       65.31      4.50 o 
   1   3   9       16.87        9.64      1.29 o 
   2   3   9       13.50       14.05      2.09 o 
   3   3   9        3.85        3.12      1.17 o 
   4   3   9       18.23       15.98      1.63 o 
  -6   4   9       18.51       22.93      2.10 o 
  -5   4   9       37.03       36.55      2.86 o 
  -4   4   9        0.37        0.20      1.03 o 
  -3   4   9        0.02        1.12      0.80 o 
  -2   4   9        0.20        0.25      0.74 o 
  -1   4   9       27.34       25.52      1.91 o 
   0   4   9        0.28        0.38      0.58 o 
   1   4   9        4.98        5.27      1.06 o 
   2   4   9      149.03      146.76      6.72 o 
   3   4   9        0.77        0.80      0.97 o 
  -2   5   9        5.47        4.13      1.50 o 
  -1   5   9        0.10        1.03      2.13 o 
   0   5   9        4.00        3.25      1.61 o 
  -1 -12  10        0.92       -0.01      0.91 o 
   0 -12  10        0.07       -0.19      0.87 o 
   1 -12  10        0.15        0.31      0.77 o 
   2 -12  10       15.07       14.31      1.18 o 
   3 -12  10       81.04       81.21      3.85 o 
  -3 -11  10        6.52        5.69      1.07 o 
  -2 -11  10        2.49        1.53      0.89 o 
  -1 -11  10       16.18       19.45      2.15 o 
   0 -11  10        1.03        1.03      0.57 o 
   1 -11  10        3.07        1.47      0.64 o 
   2 -11  10       65.35       63.67      2.32 o 
   3 -11  10        9.11        6.35      1.19 o 
   4 -11  10        3.04        2.20      0.75 o 
   5 -11  10        6.62       11.33      1.41 o 
  -5 -10  10        6.35        6.18      1.16 o 
  -4 -10  10       35.46       31.12      2.72 o 
  -3 -10  10        0.57        0.94      0.73 o 
  -2 -10  10       44.65       44.25      2.03 o 
  -1 -10  10       23.98       32.36      1.33 o 
   0 -10  10       22.37       23.40      1.36 o 
   1 -10  10      106.71      117.64      4.95 o 
   2 -10  10       59.55       62.44      3.42 o 
   3 -10  10       12.10       15.29      1.47 o 
   4 -10  10        5.59        7.76      1.02 o 
   5 -10  10        0.31        0.86      0.88 o 
   6 -10  10        4.67        6.15      1.15 o 
  -6  -9  10       80.04       75.33      2.74 o 
  -5  -9  10        0.19       -0.09      0.57 o 
  -4  -9  10       34.89       32.98      1.85 o 
  -3  -9  10      152.68      153.12      3.55 o 
  -2  -9  10       70.64       79.54      2.09 o 
  -1  -9  10       19.20       22.94      1.14 o 
   0  -9  10       42.13       44.37      1.54 o 
   1  -9  10       46.19       41.73      1.57 o 
   2  -9  10        0.12        0.77      0.50 o 
   3  -9  10        0.71        0.49      0.59 o 
   4  -9  10        6.68        8.97      1.02 o 
   5  -9  10       20.14       19.92      1.56 o 
   6  -9  10       84.74       84.86      5.08 o 
   7  -9  10        0.08       -0.19      0.70 o 
  -7  -8  10        7.77        6.79      1.66 o 
  -6  -8  10        1.77        0.48      0.66 o 
  -5  -8  10        0.08       -0.07      0.56 o 
  -4  -8  10      131.17      140.62      4.79 o 
  -3  -8  10       13.56       16.29      1.22 o 
  -2  -8  10        0.17        0.08      0.46 o 
  -1  -8  10       18.09       15.95      0.93 o 
   0  -8  10        8.09       10.49      0.75 o 
   1  -8  10        5.42        5.98      0.73 o 
   2  -8  10       60.88       52.97      1.99 o 
   3  -8  10       14.78       12.82      0.91 o 
   4  -8  10        0.00        0.16      0.74 o 
   5  -8  10        2.34        1.84      0.90 o 
   6  -8  10       47.82       52.96      6.85 o 
   7  -8  10        1.81        0.69      0.79 o 
   8  -8  10        0.60        0.20      0.96 o 
  -8  -7  10       42.79       46.81      1.80 o 
  -7  -7  10       12.11       10.06      0.76 o 
  -6  -7  10       18.63       20.06      1.26 o 
  -5  -7  10       43.25       38.47      1.90 o 
  -4  -7  10        0.03        0.21      0.56 o 
  -3  -7  10        0.03        0.65      0.44 o 
  -2  -7  10      109.72      102.68      2.15 o 
  -1  -7  10      201.79      210.18      4.61 o 
   0  -7  10       41.16       38.46      1.60 o 
   1  -7  10      107.57      102.16      2.52 o 
   2  -7  10        0.35        0.66      0.51 o 
   3  -7  10        6.52        7.42      0.73 o 
   4  -7  10       97.37       93.85     11.69 o 
   5  -7  10       23.78       21.82      2.42 o 
   6  -7  10       13.32       14.68      2.76 o 
   7  -7  10       17.52       15.86      1.30 o 
   8  -7  10       30.46       27.89      1.88 o 
  -8  -6  10        1.84        2.44      0.57 o 
  -7  -6  10        4.49        4.74      0.68 o 
  -6  -6  10        5.82        7.02      0.66 o 
  -5  -6  10       29.22       27.97      1.32 o 
  -4  -6  10       48.76       43.90      1.86 o 
  -3  -6  10        8.61        9.92      0.70 o 
  -2  -6  10       28.79       35.82      1.25 o 
  -1  -6  10       18.46       26.51      1.25 o 
   0  -6  10        0.10        0.60      0.41 o 
   1  -6  10      114.97      106.94      2.54 o 
   2  -6  10      198.38      190.48      5.16 o 
   3  -6  10      113.43      115.08      5.98 o 
   4  -6  10      124.74      137.45      8.60 o 
   5  -6  10       28.60       28.98      2.98 o 
   6  -6  10      201.44      203.73      4.38 o 
   7  -6  10       96.39       90.66      3.24 o 
   8  -6  10       16.69       14.37      1.63 o 
  -8  -5  10       15.83       18.52      1.04 o 
  -7  -5  10        1.19        1.15      0.51 o 
  -6  -5  10        0.92        0.66      0.53 o 
  -5  -5  10       35.19       38.40      1.76 o 
  -4  -5  10        1.59        2.25      0.68 o 
  -3  -5  10       54.22       49.17      1.57 o 
  -2  -5  10      106.86       94.16      2.19 o 
  -1  -5  10      473.12      438.48      6.84 o 
   0  -5  10      336.58      359.52     10.10 o 
   1  -5  10      121.24      115.01      2.72 o 
   2  -5  10      602.00      595.67     23.04 o 
   3  -5  10      279.78      297.84      7.59 o 
   4  -5  10     1287.53     1228.30     17.56 o 
   5  -5  10        2.67        2.60      0.87 o 
   6  -5  10        5.98        8.96      1.02 o 
   7  -5  10      137.03      145.15      5.49 o 
   8  -5  10        5.11        5.67      1.32 o 
  -9  -4  10       22.98       24.18      1.34 o 
  -8  -4  10        1.85        2.66      0.56 o 
  -7  -4  10       15.89       15.00      0.91 o 
  -6  -4  10       52.77       50.68      1.95 o 
  -5  -4  10        5.36        5.74      0.61 o 
  -4  -4  10        4.91        5.60      0.82 o 
  -3  -4  10        6.35        5.22      0.91 o 
  -2  -4  10      235.10      266.83      8.22 o 
  -1  -4  10      414.23      398.88     17.28 o 
   0  -4  10      804.40      805.63     15.34 o 
   1  -4  10      239.30      244.73      3.73 o 
   2  -4  10      354.30      344.61      5.55 o 
   3  -4  10        0.57        0.83      0.57 o 
   4  -4  10        2.21        3.73      0.75 o 
   5  -4  10       12.05       10.87      1.19 o 
   6  -4  10        7.95       10.28      1.35 o 
   7  -4  10        6.83        8.85      1.47 o 
   8  -4  10        4.48        5.90      1.31 o 
  -9  -3  10        1.34        0.33      0.57 o 
  -8  -3  10       26.82       23.39      1.34 o 
  -7  -3  10       75.61       76.80      2.06 o 
  -6  -3  10       37.63       38.54      1.57 o 
  -5  -3  10       13.33       13.18      0.94 o 
  -4  -3  10       12.01       11.99      1.46 o 
  -3  -3  10       52.89       53.54      2.17 o 
  -2  -3  10       36.43       37.78      1.56 o 
  -1  -3  10       52.31       48.82      2.51 o 
   0  -3  10      275.78      282.67      6.64 o 
   1  -3  10       39.19       36.26      1.32 o 
   2  -3  10       80.28       88.03      1.98 o 
   3  -3  10       81.70       88.80      2.56 o 
   4  -3  10       35.99       34.84      1.93 o 
   5  -3  10      225.42      228.41      6.21 o 
   6  -3  10       37.79       34.39      2.58 o 
   7  -3  10       16.50       21.90      1.81 o 
   8  -3  10        7.72        9.61      1.27 o 
  -9  -2  10       10.95       12.07      1.87 o 
  -8  -2  10       13.54       13.33      1.76 o 
  -7  -2  10       23.12       22.64      1.57 o 
  -6  -2  10       16.23       15.37      1.10 o 
  -5  -2  10       12.86        8.85      0.73 o 
  -4  -2  10       55.19       55.70      2.50 o 
  -3  -2  10        0.75        0.32      0.54 o 
  -2  -2  10        7.32        6.59      0.95 o 
  -1  -2  10        1.60        2.11      0.54 o 
   0  -2  10       89.31       83.71      2.64 o 
   1  -2  10      204.76      198.15      4.45 o 
   2  -2  10      198.55      187.98      4.78 o 
   3  -2  10      446.59      468.88     12.15 o 
   4  -2  10        0.23        0.17      0.53 o 
   5  -2  10       24.22       23.03      1.29 o 
   6  -2  10        4.48        4.19      1.14 o 
   7  -2  10       24.01       19.79      1.19 o 
  -9  -1  10       33.60       35.76      2.62 o 
  -8  -1  10        1.02       -0.53      0.93 o 
  -7  -1  10        5.81        6.44      1.31 o 
  -6  -1  10       20.50       20.96      1.98 o 
  -5  -1  10        4.58        3.04      0.66 o 
  -4  -1  10       11.58       10.56      1.53 o 
  -3  -1  10      133.03      122.56      5.22 o 
  -2  -1  10       95.77       89.12      4.40 o 
  -1  -1  10      239.20      226.61      9.87 o 
   0  -1  10        5.40        2.82      0.76 o 
   1  -1  10       24.98       18.40      1.08 o 
   2  -1  10       56.66       57.56      1.92 o 
   3  -1  10       70.87       68.18      1.89 o 
   4  -1  10       11.00       10.76      1.12 o 
   5  -1  10      106.89      115.63      3.33 o 
   6  -1  10       31.09       30.70      1.62 o 
   7  -1  10        0.93        0.86      0.83 o 
  -8   0  10      114.99      110.56      5.41 o 
  -7   0  10        0.00       -0.19      0.71 o 
  -6   0  10       28.98       31.62      2.49 o 
  -5   0  10       89.52       85.88      3.69 o 
  -4   0  10       22.49       25.27      2.36 o 
  -3   0  10        0.50        1.03      1.21 o 
  -2   0  10       48.99       59.69      3.32 o 
  -1   0  10        0.39        0.64      0.69 o 
   0   0  10       70.47       70.63      3.03 o 
   1   0  10       58.94       55.87      2.38 o 
   2   0  10       85.58       78.44      2.90 o 
   3   0  10        1.61        1.74      0.70 o 
   4   0  10       23.10       21.15      1.24 o 
   5   0  10       26.29       29.92      2.74 o 
   6   0  10        1.13        2.10      1.23 o 
  -8   1  10        0.00       -0.07      1.02 o 
  -7   1  10        7.52        8.74      1.44 o 
  -6   1  10       21.57       27.17      2.99 o 
  -5   1  10       59.22       67.48      3.64 o 
  -4   1  10       13.78        7.55      1.60 o 
  -3   1  10        1.95        1.92      1.31 o 
  -2   1  10       53.45       51.94      3.11 o 
  -1   1  10      207.79      219.76     10.73 o 
   0   1  10       26.04       25.03      2.83 o 
   1   1  10       20.10       21.51      1.68 o 
   2   1  10        2.68        2.64      0.79 o 
   3   1  10       14.83       13.52      1.70 o 
   4   1  10       18.16       20.11      1.83 o 
   5   1  10       21.72       21.05      2.20 o 
  -7   2  10        9.38       11.15      1.58 o 
  -6   2  10       10.43       11.86      1.66 o 
  -5   2  10        0.56        1.17      1.05 o 
  -4   2  10       62.69       57.89      3.32 o 
  -3   2  10        8.18        7.48      1.21 o 
  -2   2  10        5.49        7.67      1.35 o 
  -1   2  10       57.98       57.73      2.95 o 
   0   2  10       15.32       21.68      1.87 o 
   1   2  10       13.57       12.91      1.37 o 
   2   2  10       93.83       97.79      5.88 o 
   3   2  10        5.90        8.15      1.52 o 
   4   2  10        0.16       -0.43      1.40 o 
  -6   3  10        1.69        2.28      1.05 o 
  -5   3  10        9.55        7.90      1.52 o 
  -4   3  10        8.86       11.18      1.53 o 
  -3   3  10      101.42      124.86      5.39 o 
  -2   3  10       51.77       55.88      3.38 o 
  -1   3  10       22.37       21.36      1.62 o 
   0   3  10        4.30        3.81      1.08 o 
   1   3  10       34.90       35.17      2.76 o 
   2   3  10       33.67       36.88      3.53 o 
  -3   4  10        0.85        0.25      0.84 o 
  -2   4  10       23.62       28.40      2.82 o 
  -1   4  10       16.23       15.08      2.05 o 
   0   4  10       15.53       16.76      1.91 o 
  -2 -11  11        5.55        2.10      0.94 o 
  -1 -11  11        0.31        0.35      0.73 o 
   0 -11  11       29.24       28.65      1.58 o 
   1 -11  11       44.06       43.62      2.00 o 
   2 -11  11        9.55       11.38      1.23 o 
   3 -11  11        6.88        7.11      1.74 o 
   4 -11  11       25.98       25.13      1.91 o 
  -4 -10  11        5.32        4.76      0.72 o 
  -3 -10  11       45.01       44.43      2.10 o 
  -2 -10  11       67.83       77.20      2.60 o 
  -1 -10  11        8.98        9.41      1.00 o 
   0 -10  11        0.01       -0.26      0.55 o 
   1 -10  11        9.86        8.55      1.03 o 
   2 -10  11       10.42       10.24      0.98 o 
   3 -10  11       30.08       37.41      2.74 o 
   4 -10  11        3.95        3.13      0.88 o 
   5 -10  11       19.67       21.70      1.62 o 
  -5  -9  11       24.00       34.61      1.69 o 
  -4  -9  11       13.04       13.76      1.15 o 
  -3  -9  11        0.56        0.37      0.78 o 
  -2  -9  11       75.76       88.16      4.37 o 
  -1  -9  11       11.37       13.72      0.95 o 
   0  -9  11       19.18       22.15      1.18 o 
   1  -9  11        0.91       -0.44      0.64 o 
   2  -9  11       19.70       15.79      1.10 o 
   3  -9  11       26.91       28.23      2.26 o 
   4  -9  11       32.75       33.88      2.09 o 
   5  -9  11       26.53       32.19      3.47 o 
   6  -9  11        1.75        1.17      1.19 o 
  -6  -8  11        0.27        0.27      0.73 o 
  -5  -8  11        0.56        1.44      1.32 o 
  -4  -8  11       22.52       23.72      1.82 o 
  -3  -8  11       50.03       53.01      4.22 o 
  -2  -8  11       21.73       19.81      1.02 o 
  -1  -8  11        2.29        2.15      0.52 o 
   0  -8  11        0.05        0.59      0.55 o 
   1  -8  11        0.75        0.75      0.58 o 
   2  -8  11       91.46       91.68      2.44 o 
   3  -8  11       25.14       25.12      1.37 o 
   4  -8  11      100.44       99.14      7.93 o 
   5  -8  11       53.88       59.35      3.44 o 
   6  -8  11        1.05        1.63      1.01 o 
   7  -8  11       14.81       18.38      3.53 o 
  -7  -7  11       46.04       47.05      2.06 o 
  -6  -7  11        6.96        7.82      0.85 o 
  -5  -7  11       14.22       13.13      1.74 o 
  -4  -7  11       15.72       19.63      1.14 o 
  -3  -7  11      123.48      119.11      2.92 o 
  -2  -7  11       32.82       34.89      1.72 o 
  -1  -7  11        0.27        0.39      0.56 o 
   0  -7  11        9.14        9.68      0.88 o 
   1  -7  11       38.49       37.82      1.67 o 
   2  -7  11        0.56        1.45      0.83 o 
   3  -7  11        8.05        9.27      0.92 o 
   4  -7  11       34.61       32.11      1.99 o 
   5  -7  11        0.26        0.35      0.69 o 
   6  -7  11        3.53        6.51      1.62 o 
   7  -7  11       31.09       30.04      3.55 o 
  -7  -6  11        3.05        4.05      0.75 o 
  -6  -6  11        0.96        0.66      0.63 o 
  -5  -6  11        2.56        1.86      0.69 o 
  -4  -6  11       24.52       26.57      2.12 o 
  -3  -6  11       31.00       35.15      1.33 o 
  -2  -6  11        4.35        3.87      0.72 o 
  -1  -6  11       28.07       31.52      1.46 o 
   0  -6  11        1.29        2.03      0.54 o 
   1  -6  11        4.52        2.48      0.60 o 
   2  -6  11       25.56       29.93      1.73 o 
   3  -6  11        2.45        2.35      0.61 o 
   4  -6  11       27.34       25.75      2.09 o 
   5  -6  11      167.66      162.95      4.78 o 
   6  -6  11       58.50       60.62      2.45 o 
   7  -6  11       55.79       55.01      3.13 o 
  -8  -5  11       21.80       22.83      1.30 o 
  -7  -5  11       60.74       62.16      1.84 o 
  -6  -5  11       49.46       60.30      2.98 o 
  -5  -5  11        0.00       -0.01      0.61 o 
  -4  -5  11        2.26        2.86      0.75 o 
  -3  -5  11        6.40        6.64      0.68 o 
  -2  -5  11      210.66      201.75     10.82 o 
  -1  -5  11       42.57       44.90      2.54 o 
   0  -5  11        1.62        0.89      0.44 o 
   1  -5  11        0.65        0.40      0.41 o 
   2  -5  11       39.86       40.02      1.80 o 
   3  -5  11       42.10       43.68      2.44 o 
   4  -5  11      282.23      280.35     15.04 o 
   5  -5  11       40.04       42.73      2.28 o 
   6  -5  11      234.28      231.04      5.62 o 
   7  -5  11       36.41       38.89      2.73 o 
  -8  -4  11       19.02       19.42      1.57 o 
  -7  -4  11        0.25        0.39      0.75 o 
  -6  -4  11        2.37        0.73      0.61 o 
  -5  -4  11       43.62       41.57      2.25 o 
  -4  -4  11       20.97       17.90      1.40 o 
  -3  -4  11       38.59       36.40      1.88 o 
  -2  -4  11        9.78       11.92      0.91 o 
  -1  -4  11       10.68        8.82      0.82 o 
   0  -4  11       46.95       43.63      1.83 o 
   1  -4  11       69.98       68.34      1.98 o 
   2  -4  11       29.53       29.96      1.23 o 
   3  -4  11       11.75       10.24      0.74 o 
   4  -4  11      107.26      113.71      2.36 o 
   5  -4  11       78.25       78.80      3.51 o 
   6  -4  11       38.64       42.84      2.49 o 
   7  -4  11        0.05        1.36      1.12 o 
  -8  -3  11       39.86       45.74      2.25 o 
  -7  -3  11        4.35        5.41      0.86 o 
  -6  -3  11       88.31       85.23      3.05 o 
  -5  -3  11       14.15       10.41      1.11 o 
  -4  -3  11        1.43        0.27      0.66 o 
  -3  -3  11       47.60       50.45      2.16 o 
  -2  -3  11       69.64       66.02      3.36 o 
  -1  -3  11       20.12       21.85      1.60 o 
   0  -3  11      172.26      177.13      4.77 o 
   1  -3  11        9.33        9.97      0.76 o 
   2  -3  11        1.47        2.40      0.52 o 
   3  -3  11       31.87       31.43      1.27 o 
   4  -3  11       95.59      103.35      3.99 o 
   5  -3  11      102.28      114.17      3.24 o 
   6  -3  11       17.90       20.27      1.37 o 
   7  -3  11       86.40       86.18      3.16 o 
  -8  -2  11       80.33       86.49      4.77 o 
  -7  -2  11        2.23        1.98      0.91 o 
  -6  -2  11        7.83        5.74      1.22 o 
  -5  -2  11       74.14       74.68      3.80 o 
  -4  -2  11       53.04       48.20      2.84 o 
  -3  -2  11        1.60        0.04      0.94 o 
  -2  -2  11        2.30        3.44      1.00 o 
  -1  -2  11       69.91       78.42      4.22 o 
   0  -2  11       46.30       42.04      1.99 o 
   1  -2  11        9.77       11.91      0.85 o 
   2  -2  11       55.59       53.40      1.72 o 
   3  -2  11       98.20      103.49      2.26 o 
   4  -2  11        5.62        6.35      0.86 o 
   5  -2  11      329.33      336.95      4.84 o 
   6  -2  11        1.88        1.33      1.16 o 
  -7  -1  11        0.37        0.09      1.26 o 
  -6  -1  11        6.72        7.22      1.32 o 
  -5  -1  11       11.29       10.98      1.69 o 
  -4  -1  11       20.14       13.98      1.55 o 
  -3  -1  11        0.07       -0.84      0.90 o 
  -2  -1  11        3.36        3.94      1.13 o 
  -1  -1  11       50.58       46.93      3.18 o 
   0  -1  11       51.66       41.14      2.53 o 
   1  -1  11       33.72       34.95      3.26 o 
   2  -1  11       14.56       11.83      0.84 o 
   3  -1  11        3.91        1.58      0.64 o 
   4  -1  11        8.47       11.18      2.31 o 
   5  -1  11      184.94      191.02      4.85 o 
  -7   0  11       12.59       15.00      1.79 o 
  -6   0  11       10.33        6.36      1.36 o 
  -5   0  11        4.37        5.70      1.23 o 
  -4   0  11       46.83       46.20      3.87 o 
  -3   0  11       85.75       74.81      3.88 o 
  -2   0  11        7.50        8.74      1.71 o 
  -1   0  11        3.61        3.82      1.10 o 
   0   0  11       49.06       51.42      3.40 o 
   1   0  11        0.80        2.15      0.84 o 
   2   0  11        9.59        8.70      1.00 o 
   3   0  11       40.87       37.52      1.87 o 
   4   0  11        3.35        5.64      1.22 o 
   5   0  11        0.11        0.43      0.79 o 
  -6   1  11        0.01        0.57      0.88 o 
  -5   1  11        0.43       -0.25      0.98 o 
  -4   1  11        9.83        9.21      1.80 o 
  -3   1  11       66.11       72.83      3.73 o 
  -2   1  11        7.27        9.25      1.62 o 
  -1   1  11        8.52       13.15      1.50 o 
   0   1  11       82.01       96.14      5.58 o 
   1   1  11        0.00       -0.27      0.85 o 
   2   1  11       65.79       65.12      2.93 o 
   3   1  11        5.09        4.92      1.32 o 
  -5   2  11        0.09       -0.44      1.03 o 
  -4   2  11       43.66       42.17      2.99 o 
  -3   2  11      136.43      139.05      6.03 o 
  -2   2  11       48.14       45.43      3.16 o 
  -1   2  11       32.80       30.29      2.57 o 
   0   2  11       27.79       29.14      2.32 o 
   1   2  11       14.15       14.25      2.38 o 
   2   2  11       77.36       77.68      7.02 o 
   0 -11  12        0.61        0.55      1.23 o 
   1 -11  12       38.80       33.50      3.75 o 
  -3 -10  12       91.96       99.34      4.94 o 
  -2 -10  12        9.49        8.18      0.97 o 
  -1 -10  12        7.71        7.71      0.85 o 
   0 -10  12       96.97      106.35      3.08 o 
   1 -10  12        0.01       -0.27      0.55 o 
   2 -10  12       56.57       62.17      2.47 o 
   3 -10  12        3.77        4.37      1.24 o 
   4 -10  12        0.87        1.03      0.87 o 
  -4  -9  12       16.49       16.51      1.16 o 
  -3  -9  12        6.47        3.10      0.69 o 
  -2  -9  12       59.91       66.14      2.20 o 
  -1  -9  12       18.29       22.07      1.85 o 
   0  -9  12       46.93       61.02      4.08 o 
   1  -9  12        0.84        1.23      0.63 o 
   2  -9  12        0.00        0.54      0.53 o 
   3  -9  12        5.68        6.13      0.87 o 
   4  -9  12        5.00        3.78      1.08 o 
   5  -9  12        8.52        8.59      2.12 o 
  -5  -8  12       12.29       13.39      1.27 o 
  -4  -8  12        3.03        2.34      0.75 o 
  -3  -8  12       93.49      111.43      3.01 o 
  -2  -8  12       37.70       34.87      2.35 o 
  -1  -8  12       98.04       99.61      2.81 o 
   0  -8  12       24.88       31.27      1.84 o 
   1  -8  12        4.73        5.11      0.66 o 
   2  -8  12        4.35        4.24      0.67 o 
   3  -8  12        2.34        1.56      0.60 o 
   4  -8  12       13.05       10.17      1.20 o 
   5  -8  12        5.50        3.03      1.00 o 
  -6  -7  12        5.20        6.25      1.10 o 
  -5  -7  12        1.84        1.07      0.69 o 
  -4  -7  12        2.92        3.44      1.15 o 
  -3  -7  12       64.02       59.96      2.84 o 
  -2  -7  12      174.18      155.95      4.39 o 
  -1  -7  12       60.62       61.26      2.42 o 
   0  -7  12       29.43       31.03      1.53 o 
   1  -7  12       14.83       10.58      0.97 o 
   2  -7  12       21.99       20.93      1.21 o 
   3  -7  12        5.90        4.09      0.66 o 
   4  -7  12       34.22       30.65      2.93 o 
   5  -7  12       11.60       14.13      2.46 o 
   6  -7  12       12.55       18.04      1.77 o 
  -6  -6  12        1.53        1.33      1.02 o 
  -5  -6  12        8.92       10.83      1.15 o 
  -4  -6  12        7.69        5.73      0.91 o 
  -3  -6  12       20.20       20.47      1.59 o 
  -2  -6  12       82.60       91.45      2.56 o 
  -1  -6  12       61.68       62.46      2.72 o 
   0  -6  12       23.17       25.33      1.31 o 
   1  -6  12        4.84        4.62      0.72 o 
   2  -6  12        5.25        5.35      0.76 o 
   3  -6  12        0.75        0.44      0.63 o 
   4  -6  12        4.80        4.93      0.85 o 
   5  -6  12        0.10        0.41      0.83 o 
   6  -6  12        6.33       10.93      2.10 o 
  -6  -5  12        2.02        1.11      0.63 o 
  -5  -5  12       15.52       17.74      2.60 o 
  -4  -5  12        3.92        3.89      0.82 o 
  -3  -5  12        1.28        0.67      0.67 o 
  -2  -5  12       67.34       73.28      2.41 o 
  -1  -5  12       19.98       17.10      1.25 o 
   0  -5  12      203.38      212.53      8.98 o 
   1  -5  12        3.57        2.62      0.71 o 
   2  -5  12        2.43        3.64      0.88 o 
   3  -5  12       10.85        9.37      1.12 o 
   4  -5  12       68.18       68.75      4.34 o 
   5  -5  12        4.93        3.43      1.02 o 
   6  -5  12        0.00        0.82      1.20 o 
  -7  -4  12       16.51       15.76      2.49 o 
  -6  -4  12       39.01       42.65      3.17 o 
  -5  -4  12        1.81        2.42      1.01 o 
  -4  -4  12       78.60      101.91      4.64 o 
  -3  -4  12        5.01        8.47      1.64 o 
  -2  -4  12        0.01        0.40      1.06 o 
  -1  -4  12        5.50        4.00      0.82 o 
   0  -4  12        4.63        4.57      0.78 o 
   1  -4  12        0.19        0.81      0.81 o 
   2  -4  12       11.72       13.10      2.23 o 
   3  -4  12       41.90       43.80      2.21 o 
   4  -4  12        5.80        8.39      1.05 o 
   5  -4  12        1.99        1.21      0.72 o 
   6  -4  12       35.45       38.97      1.95 o 
  -6  -3  12      120.62      130.66      5.72 o 
  -5  -3  12        1.20        3.44      1.32 o 
  -4  -3  12       38.25       43.31      3.45 o 
  -3  -3  12        3.23        2.59      1.22 o 
  -2  -3  12        4.11        5.91      1.51 o 
  -1  -3  12       12.34       17.10      1.94 o 
   0  -3  12       19.39       19.22      1.40 o 
   1  -3  12       47.74       51.20      3.65 o 
   2  -3  12        4.45        5.12      1.58 o 
   3  -3  12        5.82        7.42      0.96 o 
   4  -3  12        9.89        9.02      1.20 o 
   5  -3  12       42.11       47.49      3.46 o 
  -6  -2  12        5.16        8.51      1.66 o 
  -5  -2  12        0.39        0.16      0.76 o 
  -4  -2  12       17.84       19.34      2.04 o 
  -3  -2  12        6.21        4.11      1.39 o 
  -2  -2  12        0.17        0.45      0.91 o 
  -1  -2  12       52.67       54.03      3.56 o 
   0  -2  12      149.17      152.33      5.44 o 
   1  -2  12        1.90        3.90      1.22 o 
   2  -2  12        3.88        3.83      0.91 o 
   3  -2  12       73.85       74.33      2.84 o 
   4  -2  12        7.79        8.55      1.22 o 
  -6  -1  12        0.07       -0.15      1.39 o 
  -5  -1  12        2.70        1.57      1.05 o 
  -4  -1  12        0.65       -0.09      0.93 o 
  -3  -1  12       11.25        8.09      1.80 o 
  -2  -1  12        1.95        1.08      1.17 o 
  -1  -1  12       42.07       44.41      3.69 o 
   0  -1  12        1.99        2.67      1.34 o 
   1  -1  12        8.33       10.39      1.36 o 
   2  -1  12        1.74        2.09      1.22 o 
   3  -1  12        2.82        3.54      1.25 o 
  -5   0  12       55.88       69.82      5.17 o 
  -4   0  12        0.23       -0.05      1.10 o 
  -3   0  12        1.19        2.56      1.07 o 
  -2   0  12       27.60       28.91      2.21 o 
  -1   0  12        6.47       10.00      1.40 o 
   0   0  12        0.16        0.83      0.85 o 
   1   0  12        0.04        0.65      1.03 o 
   2   0  12       12.23       11.15      2.27 o 
  -3   1  12       13.79       15.99      2.04 o 
  -2   1  12       15.01       16.06      1.91 o 
  -1   1  12       43.54       43.67      3.27 o 
   0   1  12       30.21       31.02      2.90 o 
  -2  -9  13       91.26       94.88      5.90 o 
  -1  -9  13        5.55        5.64      1.79 o 
   0  -9  13        2.12        2.45      0.63 o 
   1  -9  13        2.40        3.42      0.67 o 
   2  -9  13       70.59       71.83      2.76 o 
   3  -9  13       12.91       10.28      1.03 o 
  -3  -8  13       26.72       25.11      2.05 o 
  -2  -8  13        4.79        5.38      0.87 o 
  -1  -8  13        1.56        0.48      0.74 o 
   0  -8  13        3.97        3.26      0.60 o 
   1  -8  13        4.73        4.40      0.81 o 
   2  -8  13        8.36        9.83      1.22 o 
   3  -8  13        2.10        0.59      0.67 o 
   4  -8  13        0.97        0.73      0.92 o 
  -4  -7  13        1.75        2.58      0.72 o 
  -3  -7  13       23.16       18.27      1.62 o 
  -2  -7  13        1.49        1.20      0.88 o 
  -1  -7  13       10.37       11.25      0.96 o 
   0  -7  13        8.42        7.73      0.85 o 
   1  -7  13        4.53        4.42      0.90 o 
   2  -7  13        2.23        3.68      1.06 o 
   3  -7  13        4.13        2.88      0.86 o 
   4  -7  13        9.38        8.01      1.57 o 
  -5  -6  13       14.83       20.27      2.20 o 
  -4  -6  13       36.04       33.35      2.77 o 
  -3  -6  13        3.18        5.06      1.08 o 
  -2  -6  13       28.54       29.66      2.53 o 
  -1  -6  13        8.09        7.27      0.95 o 
   0  -6  13       16.91       19.43      1.39 o 
   1  -6  13        7.55        8.36      1.10 o 
   2  -6  13        2.03        3.22      0.76 o 
   3  -6  13       26.44       26.57      1.54 o 
   4  -6  13       22.64       19.79      1.80 o 
  -5  -5  13        0.00       -0.41      2.20 o 
  -4  -5  13        1.65        2.84      1.23 o 
  -3  -5  13       27.40       32.89      2.46 o 
  -2  -5  13       62.21       61.14      5.07 o 
  -1  -5  13        0.04        0.58      0.92 o 
   0  -5  13       18.72       18.90      1.52 o 
   1  -5  13        1.88        3.48      0.95 o 
   2  -5  13        6.53        6.77      0.87 o 
   3  -5  13        0.70        1.96      0.80 o 
   4  -5  13       24.61       27.90      2.15 o 
  -5  -4  13       22.45       24.53      2.58 o 
  -4  -4  13       18.29       18.42      1.93 o 
  -3  -4  13       15.45       16.97      1.92 o 
  -2  -4  13       96.38      111.74      5.03 o 
  -1  -4  13        3.74        2.24      1.18 o 
   0  -4  13       47.59       56.43      3.86 o 
   1  -4  13        8.84       11.13      1.94 o 
   2  -4  13       26.34       27.05      2.52 o 
   3  -4  13       19.68       19.23      4.47 o 
   4  -4  13       12.44       12.79      1.48 o 
  -5  -3  13       50.27       51.22      4.26 o 
  -4  -3  13       27.35       34.74      2.60 o 
  -3  -3  13        2.47       -0.19      1.11 o 
  -2  -3  13        3.67        2.20      1.22 o 
  -1  -3  13        8.35       11.80      2.05 o 
   0  -3  13       12.25       11.86      1.71 o 
   1  -3  13        6.19        5.53      1.26 o 
   2  -3  13       11.03        9.70      1.16 o 
   3  -3  13       58.34       65.34      2.86 o 
  -4  -2  13        3.65        3.01      1.02 o 
  -3  -2  13        2.30        1.50      0.96 o 
  -2  -2  13        6.85        8.97      1.61 o 
  -1  -2  13      111.62      125.07      5.56 o 
   0  -2  13        8.31        6.63      1.33 o 
   1  -2  13        9.72        8.72      1.57 o 
   2  -2  13        0.63        0.36      0.88 o 
  -2  -1  13        1.03        0.59      1.60 o 
  -1  -1  13        0.30       -0.62      0.86 o 
   0  -1  13       11.87       10.59      1.50 o 
  -1  -7  14       33.43       31.55      3.37 o 
   0  -7  14       20.67       22.73      1.58 o 
   1  -7  14       56.60       68.75      5.80 o 
  -2  -6  14       23.21       21.92      2.51 o 
  -1  -6  14        2.24        2.54      0.75 o 
   0  -6  14       12.04       12.28      1.27 o 
   1  -6  14       30.12       32.65      2.01 o 
  -2  -5  14        2.79        0.96      1.35 o 
  -1  -5  14       47.75       61.11      2.96 o 
   0  -5  14       13.62       13.96      1.34 o 
   1  -5  14        1.16        1.88      0.82 o 
  -1  -4  14        1.28        0.51      1.10 o 
                                                 
