# Supplementary material for: Crystal structures of four indole derivatives as possible cannabinoid allosteric antagonists
Source: Acta Crystallogr E Crystallogr Commun. 2015 May 20;71(Pt 6):654–9. doi: 10.1107/S2056989015008476 (PMC4459378; doi:10.1107/S2056989015008476)
Supplement: Supplementary file 5 [file e-71-00654-IVsup5.hkl]

# 
# h,k,l, Fc-squared, Fo-squared, sigma(Fo-squared) and status flag 
# 
data_IV
_shelx_title ' 2013ncs0402' 
_shelx_refln_list_code          4 
_shelx_F_calc_maximum      144.10 
_exptl_crystal_F_000       392.00 
_reflns_d_resolution_high  0.7699 
 
loop_ 
 _symmetry_equiv_pos_as_xyz 
 'x, y, z' 
 '-x, -y, -z' 
 
_cell_length_a     9.5830 
_cell_length_b     9.7555 
_cell_length_c    10.2307 
_cell_angle_alpha  79.546 
_cell_angle_beta   77.966 
_cell_angle_gamma  87.455 
 
_shelx_F_squared_multiplier     1.000 
 
loop_ 
 _refln_index_h 
 _refln_index_k 
 _refln_index_l 
 _refln_F_squared_calc 
 _refln_F_squared_meas 
 _refln_F_squared_sigma 
 _refln_observed_status 
   2   0   0     1647.38     1649.15     14.97 o 
   3   0   0      290.50      272.38      4.77 o 
   4   0   0     1145.30     1174.30      8.00 o 
   5   0   0      578.34      553.36      7.73 o 
   6   0   0       94.40      108.11      2.51 o 
   7   0   0        9.89       10.55      1.75 o 
   8   0   0      557.37      538.50      5.90 o 
   9   0   0      124.24      105.47      2.71 o 
  10   0   0       21.91       27.92      2.37 o 
  11   0   0       51.01       47.67      2.69 o 
  12   0   0       50.01       55.71      2.92 o 
 -12   1   0       48.33       55.70      3.40 o 
 -11   1   0       23.09       22.46      2.49 o 
 -10   1   0       62.87       55.61      2.86 o 
  -9   1   0      162.39      158.30      3.09 o 
  -8   1   0      563.72      522.10      5.75 o 
  -7   1   0        2.60        1.82      1.61 o 
  -6   1   0      223.47      207.72      3.13 o 
  -5   1   0     1042.39     1005.94     10.13 o 
  -4   1   0      150.91      150.53      2.69 o 
  -3   1   0       31.50       29.17      1.45 o 
  -2   1   0       11.59       10.85      0.96 o 
  -1   1   0        1.42        2.17      1.14 o 
   1   1   0      221.96      230.71      3.65 o 
   2   1   0     1599.20     1624.24     18.68 o 
   3   1   0     4366.12     4398.31     25.30 o 
   4   1   0        7.74        9.87      1.27 o 
   5   1   0       29.05       38.06      1.71 o 
   6   1   0      108.97      106.39      2.58 o 
   7   1   0     1175.03     1117.91     12.71 o 
   8   1   0      252.36      243.94      3.79 o 
   9   1   0      193.88      170.53      3.13 o 
  10   1   0      197.95      185.04      4.90 o 
  11   1   0        1.45        2.24      2.18 o 
  12   1   0       12.39       10.41      3.21 o 
 -12   2   0       77.16       92.59      4.75 o 
 -11   2   0      168.05      178.91      5.02 o 
 -10   2   0       39.47       37.52      2.48 o 
  -9   2   0       53.81       43.70      2.42 o 
  -8   2   0       67.42       67.47      2.45 o 
  -7   2   0       22.06       28.71      1.84 o 
  -6   2   0       77.13       72.22      2.23 o 
  -5   2   0        0.83        2.36      1.28 o 
  -4   2   0      130.20      127.38      2.52 o 
  -3   2   0     2813.90     2900.57     20.04 o 
  -2   2   0      939.01      917.40      9.02 o 
  -1   2   0      933.28      955.51      9.40 o 
   0   2   0      321.72      329.87      4.96 o 
   1   2   0    10103.55     9565.48     60.41 o 
   2   2   0     1067.48      996.72     11.34 o 
   3   2   0      331.91      295.71      3.99 o 
   4   2   0      361.83      362.91      4.34 o 
   5   2   0       72.42       72.30      2.16 o 
   6   2   0      301.44      326.93      5.05 o 
   7   2   0      357.94      368.73      5.70 o 
   8   2   0      142.54      135.59      2.83 o 
   9   2   0      134.97      131.41      3.48 o 
  10   2   0      299.36      294.12      8.67 o 
  11   2   0        0.05        0.20      2.31 o 
  12   2   0        0.12       -1.76      2.39 o 
 -11   3   0      100.76      112.26      3.77 o 
 -10   3   0       39.30       39.53      2.40 o 
  -9   3   0       52.02       52.95      2.64 o 
  -8   3   0      925.00      904.98     10.63 o 
  -7   3   0       94.14       94.75      2.56 o 
  -6   3   0        0.03        0.33      1.57 o 
  -5   3   0      773.11      780.50      6.46 o 
  -4   3   0      129.93      160.13      2.80 o 
  -3   3   0      176.41      182.70      3.10 o 
  -2   3   0      326.41      279.36      3.73 o 
  -1   3   0      941.60      933.24     11.33 o 
   0   3   0     2891.46     2998.42     13.52 o 
   1   3   0       15.19       18.64      1.12 o 
   2   3   0       80.93       77.21      2.04 o 
   3   3   0     1546.43     1580.20     13.19 o 
   4   3   0      420.19      422.31      4.58 o 
   5   3   0      549.41      529.52      5.67 o 
   6   3   0       37.01       40.50      1.98 o 
   7   3   0       31.51       31.13      1.94 o 
   8   3   0        2.38        2.58      1.75 o 
   9   3   0       30.76       27.94      2.47 o 
  10   3   0      183.18      173.39      3.81 o 
  11   3   0       52.77       55.48      3.16 o 
 -11   4   0       44.48       44.15      2.73 o 
 -10   4   0       14.16       19.72      2.36 o 
  -9   4   0       99.47      102.70      3.27 o 
  -8   4   0      404.15      355.89      4.40 o 
  -7   4   0      114.61      110.43      2.94 o 
  -6   4   0      464.77      471.57      6.87 o 
  -5   4   0       46.56       47.14      1.88 o 
  -4   4   0       23.72       31.26      1.57 o 
  -3   4   0       49.84       61.04      1.75 o 
  -2   4   0      272.95      260.16      5.63 o 
  -1   4   0     2631.08     2685.69     24.44 o 
   0   4   0      120.45      124.08      2.72 o 
   1   4   0     1780.47     1856.65     11.74 o 
   2   4   0        1.38        5.55      1.00 o 
   3   4   0       21.37       29.56      1.50 o 
   4   4   0      158.51      158.14      2.93 o 
   5   4   0     1610.46     1621.70     17.71 o 
   6   4   0       38.62       38.48      2.18 o 
   7   4   0        3.37        1.79      1.79 o 
   8   4   0       46.99       45.81      2.37 o 
   9   4   0        0.05        1.52      2.25 o 
  10   4   0        1.06        1.86      2.25 o 
  11   4   0        4.24        1.98      2.72 o 
 -11   5   0       30.98       36.17      2.93 o 
 -10   5   0        0.06        0.21      2.20 o 
  -9   5   0       29.32       20.90      2.48 o 
  -8   5   0       17.69       17.36      2.14 o 
  -7   5   0      903.92      866.41     10.58 o 
  -6   5   0      101.39      102.77      2.62 o 
  -5   5   0        3.17        2.02      1.34 o 
  -4   5   0       42.86       43.02      1.76 o 
  -3   5   0      153.80      156.16      2.94 o 
  -2   5   0      278.14      300.48      8.70 o 
  -1   5   0       32.38       22.25      1.48 o 
   0   5   0      427.00      466.53      7.76 o 
   1   5   0     1867.38     1952.52     17.17 o 
   2   5   0     2201.90     2226.08     22.00 o 
   3   5   0      351.51      372.64      4.33 o 
   4   5   0        0.66        1.47      1.64 o 
   5   5   0       11.59       16.53      1.83 o 
   6   5   0      305.76      317.65      4.94 o 
   7   5   0        9.88        9.28      1.83 o 
   8   5   0      196.75      202.05      3.63 o 
   9   5   0        1.88        0.23      2.51 o 
  10   5   0      257.02      260.71      5.22 o 
  11   5   0       42.37       40.74      3.06 o 
 -10   6   0        0.05        0.74      2.76 o 
  -9   6   0        5.01        5.64      2.47 o 
  -8   6   0        1.55        1.24      2.10 o 
  -7   6   0       89.94       87.75      2.66 o 
  -6   6   0       62.06       62.87      2.20 o 
  -5   6   0        4.64        2.87      1.86 o 
  -4   6   0        6.08        4.99      2.01 o 
  -3   6   0      554.37      556.39     12.51 o 
  -2   6   0      167.01      185.65      5.83 o 
  -1   6   0       45.06       45.13      2.15 o 
   0   6   0      687.15      699.66     18.18 o 
   1   6   0      460.80      495.89      6.63 o 
   2   6   0     2725.11     2813.21     18.85 o 
   3   6   0        3.57        2.22      1.49 o 
   4   6   0      175.14      177.39      3.41 o 
   5   6   0       10.64       12.90      1.65 o 
   6   6   0      141.28      153.82      3.40 o 
   7   6   0       20.76       19.24      2.02 o 
   8   6   0      129.62      132.03      3.75 o 
   9   6   0       14.14       17.68      2.89 o 
  10   6   0        1.34        1.81      2.49 o 
 -10   7   0       81.32      102.80      3.79 o 
  -9   7   0      110.87      115.33      4.26 o 
  -8   7   0        1.30        1.00      2.49 o 
  -7   7   0       98.50       94.60      3.04 o 
  -6   7   0      438.13      442.14      8.16 o 
  -5   7   0      321.15      322.01      5.57 o 
  -4   7   0      150.92      149.87      3.25 o 
  -3   7   0      218.81      198.56      6.45 o 
  -2   7   0       26.42       25.74      1.85 o 
  -1   7   0        8.81        9.30      1.53 o 
   0   7   0      118.34      125.35      3.81 o 
   1   7   0      411.62      414.18      7.25 o 
   2   7   0      508.19      552.08      7.92 o 
   3   7   0      560.18      546.72      9.28 o 
   4   7   0       11.03       11.95      1.69 o 
   5   7   0       76.31       73.94      2.37 o 
   6   7   0        6.01        7.79      1.94 o 
   7   7   0       13.17       11.78      2.17 o 
   8   7   0       12.26       11.33      2.18 o 
   9   7   0       80.51       73.56      4.52 o 
  10   7   0        0.04       -3.48      3.48 o 
  -9   8   0        7.47        6.67      3.09 o 
  -8   8   0       11.01       13.79      2.57 o 
  -7   8   0      316.74      340.74      6.19 o 
  -6   8   0       59.26       61.11      2.70 o 
  -5   8   0       19.15       21.57      2.16 o 
  -4   8   0      108.66      110.54      4.71 o 
  -3   8   0      184.72      189.39      6.12 o 
  -2   8   0        4.40        4.84      2.26 o 
  -1   8   0        3.51        3.65      3.08 o 
   0   8   0      109.34      107.94      5.20 o 
   1   8   0        3.40        2.74      3.31 o 
   2   8   0       94.64       88.60      2.63 o 
   3   8   0       39.07       38.69      2.44 o 
   4   8   0      128.86      129.57      2.77 o 
   5   8   0      182.30      177.25      4.47 o 
   6   8   0       35.19       32.97      2.63 o 
   7   8   0       66.68       65.70      2.84 o 
   8   8   0       79.09       74.37      3.27 o 
   9   8   0       10.03       12.10      3.40 o 
  -8   9   0      123.71      154.69      6.17 o 
  -7   9   0        0.02       -0.34      4.91 o 
  -6   9   0       39.81       45.44      4.12 o 
  -5   9   0       52.71       53.68      3.36 o 
  -4   9   0      147.03      144.41      5.96 o 
  -3   9   0      154.07      149.84      6.92 o 
  -1   9   0       42.44       42.44      2.95 o 
   0   9   0      133.01      135.32      5.82 o 
   1   9   0        1.54       -2.40      5.25 o 
   2   9   0      252.97      217.47      3.94 o 
   3   9   0      200.19      206.01      4.01 o 
   4   9   0       12.39       13.88      1.91 o 
   5   9   0        0.27        0.35      2.30 o 
   6   9   0       24.37       28.05      2.35 o 
   7   9   0      212.54      209.55      5.12 o 
   8   9   0        6.49        4.80      2.58 o 
  -7  10   0        0.58        1.67      3.94 o 
  -6  10   0      215.51      224.35     12.91 o 
  -5  10   0        2.05        0.46      4.45 o 
  -4  10   0        1.94        4.77      2.90 o 
  -3  10   0       54.65       44.32      2.90 o 
  -1  10   0        0.13        0.80      5.60 o 
   0  10   0        0.02       -0.34      4.00 o 
   1  10   0        4.24        2.85      4.23 o 
   2  10   0       44.36       38.03      4.91 o 
   3  10   0      594.29      512.42     21.13 o 
   4  10   0      104.11       87.36      3.61 o 
   5  10   0       24.23       25.62      2.77 o 
   6  10   0        1.31        2.75      2.85 o 
   7  10   0       79.29       73.81      3.16 o 
  -5  11   0       68.73       61.89      6.17 o 
  -4  11   0       21.44       21.24      4.91 o 
  -3  11   0        3.55        2.63      4.45 o 
  -2  11   0        0.59        3.08      4.34 o 
  -1  11   0        0.01       -0.80      4.34 o 
   0  11   0       25.57       25.35      4.91 o 
   1  11   0        7.76        8.56      4.68 o 
   2  11   0        0.11       -0.91      4.80 o 
   3  11   0        1.40        2.06      6.05 o 
   4  11   0       25.93       25.69      4.91 o 
   5  11   0       48.58       44.31      5.37 o 
  -3  12   0       25.61       21.93      5.25 o 
  -2  12   0       72.66       57.67      6.05 o 
  -1  12   0      106.79      100.04      7.31 o 
   0  12   0        0.20        0.69      5.02 o 
   1  12   0        6.68        4.11      5.25 o 
   2  12   0        2.50        4.91      5.25 o 
   3  12   0        5.81        5.82      5.37 o 
  -2 -12   1        3.07        0.69      7.42 o 
  -1 -12   1        1.06       -1.94      7.42 o 
   0 -12   1        3.58        4.11      7.31 o 
   1 -12   1       27.82       29.81      6.51 o 
   2 -12   1       26.37       21.93      5.25 o 
  -5 -11   1       36.89       26.04      7.08 o 
  -4 -11   1       94.96       84.67      7.88 o 
  -3 -11   1        0.56        1.60      4.91 o 
  -2 -11   1        5.97        3.20      4.80 o 
  -1 -11   1        0.49       -0.11      4.68 o 
   0 -11   1       49.55       43.97      5.25 o 
   1 -11   1        5.13        5.37      4.45 o 
   2 -11   1       61.07       52.30      5.14 o 
   3 -11   1        0.67        2.06      4.45 o 
   4 -11   1       38.47       38.48      5.14 o 
   5 -11   1        4.60        5.25      4.91 o 
  -6 -10   1       28.91       34.10      3.71 o 
  -5 -10   1        0.00       -2.63      5.37 o 
  -4 -10   1       36.40       39.42      3.47 o 
  -3 -10   1       18.92       17.85      3.23 o 
  -2 -10   1       30.02       26.27      4.80 o 
  -1 -10   1        7.98        4.57      5.94 o 
   0 -10   1       16.12       12.33      5.25 o 
   1 -10   1       28.84       23.87      4.34 o 
   2 -10   1       28.79       24.78      4.34 o 
   3 -10   1        2.42        1.03      4.11 o 
   4 -10   1       26.10       24.21      4.68 o 
   5 -10   1       47.59       49.45      5.25 o 
   6 -10   1       11.37        7.19      6.74 o 
   7 -10   1        9.80        5.14      4.91 o 
  -8  -9   1        0.01        0.25      2.48 o 
  -7  -9   1       23.72       25.58      3.03 o 
  -6  -9   1       15.20       13.79      2.27 o 
  -5  -9   1       16.41       14.27      2.05 o 
  -4  -9   1       36.06       33.98      2.36 o 
  -3  -9   1       48.59       45.46      2.21 o 
  -2  -9   1        0.02        1.14      5.02 o 
  -1  -9   1       93.94       92.84      5.37 o 
   0  -9   1        3.06        1.14      3.65 o 
   1  -9   1      365.48      348.42      9.48 o 
   2  -9   1       63.97       65.55      4.68 o 
   3  -9   1       21.48       24.09      2.20 o 
   4  -9   1       65.68       72.90      3.05 o 
   5  -9   1       22.86       23.26      2.59 o 
   6  -9   1        7.41        8.06      3.34 o 
   7  -9   1       27.36       33.15      3.04 o 
   8  -9   1        0.13        0.14      3.40 o 
  -9  -8   1       44.66       42.63      5.48 o 
  -8  -8   1       77.20       71.28      3.32 o 
  -7  -8   1      161.08      164.27      3.85 o 
  -6  -8   1       35.87       37.67      2.53 o 
  -5  -8   1        0.17        0.33      2.01 o 
  -4  -8   1      273.84      272.11      3.92 o 
  -3  -8   1      308.38      313.18      5.39 o 
  -2  -8   1        9.17       11.04      2.58 o 
  -1  -8   1        2.21        2.40      3.43 o 
   0  -8   1       72.65       72.63      4.57 o 
   1  -8   1      123.69      114.08      5.14 o 
   2  -8   1      147.08      146.40      6.51 o 
   3  -8   1      255.41      250.88      5.05 o 
   4  -8   1      234.11      244.84      9.74 o 
   5  -8   1      122.53      131.82      4.66 o 
   6  -8   1      169.22      180.14      5.10 o 
   7  -8   1        6.05        6.39      2.52 o 
   8  -8   1       61.51       65.55      3.54 o 
   9  -8   1        5.57        5.07      2.82 o 
  -9  -7   1        0.19       -1.11      2.30 o 
  -8  -7   1        0.27       -1.14      2.10 o 
  -7  -7   1      167.97      171.21      4.45 o 
  -6  -7   1       51.45       48.86      2.21 o 
  -5  -7   1       97.06       94.88      2.55 o 
  -4  -7   1       96.06      102.45      2.60 o 
  -3  -7   1        0.66        0.46      2.58 o 
  -2  -7   1        1.78        0.90      2.18 o 
  -1  -7   1       95.42       97.73      5.42 o 
   0  -7   1      138.74      135.55      5.37 o 
   1  -7   1      157.93      153.48      5.48 o 
   2  -7   1        3.36        2.74      4.11 o 
   3  -7   1      430.85      432.33      9.42 o 
   4  -7   1        3.79        4.00      3.20 o 
   5  -7   1        4.00        3.36      1.96 o 
   6  -7   1       54.53       55.07      2.68 o 
   7  -7   1       73.42       67.47      2.53 o 
   8  -7   1       25.31       30.67      2.24 o 
   9  -7   1       29.15       31.51      2.56 o 
  10  -7   1       20.53       22.91      3.00 o 
 -10  -6   1       38.36       39.35      2.80 o 
  -9  -6   1        0.33       -0.06      2.96 o 
  -8  -6   1       14.03       15.44      2.34 o 
  -7  -6   1       61.43       61.02      2.40 o 
  -6  -6   1      257.51      262.83      4.40 o 
  -5  -6   1      147.35      150.33      2.84 o 
  -4  -6   1       11.65       10.97      1.69 o 
  -3  -6   1        0.10       -0.90      2.30 o 
  -2  -6   1      195.77      194.38      3.12 o 
  -1  -6   1       37.67       33.09      2.11 o 
   0  -6   1      198.75      201.33      5.94 o 
   1  -6   1       45.13       46.93      3.65 o 
   2  -6   1       30.03       34.26      1.86 o 
   3  -6   1      102.17       87.92      2.50 o 
   4  -6   1      533.13      545.52      8.66 o 
   5  -6   1       43.14       50.36      2.53 o 
   6  -6   1      129.51      123.44      2.66 o 
   7  -6   1       40.95       37.73      2.09 o 
   8  -6   1        8.73        7.59      2.24 o 
   9  -6   1        3.51        5.87      2.38 o 
  10  -6   1       45.17       43.20      3.13 o 
 -10  -5   1       26.99       27.95      2.46 o 
  -9  -5   1       49.65       49.67      2.51 o 
  -8  -5   1        2.57        2.45      2.20 o 
  -7  -5   1      128.52      136.08      2.92 o 
  -6  -5   1       50.31       48.24      2.23 o 
  -5  -5   1        3.66        2.40      1.91 o 
  -4  -5   1      337.94      354.56      5.42 o 
  -3  -5   1        0.61        0.10      2.11 o 
  -2  -5   1      659.68      646.94     14.93 o 
  -1  -5   1       52.59       70.10      2.28 o 
   0  -5   1        5.92        7.42      2.40 o 
   1  -5   1        0.00        0.34      3.20 o 
   2  -5   1      220.94      227.77      4.89 o 
   3  -5   1       44.60       45.44      1.91 o 
   4  -5   1      120.41      121.86      2.48 o 
   5  -5   1      182.35      168.78      2.93 o 
   6  -5   1      738.93      738.32      9.36 o 
   7  -5   1       55.60       56.89      2.45 o 
   8  -5   1        0.78        1.72      2.10 o 
   9  -5   1       39.05       37.59      2.29 o 
  10  -5   1       11.26       15.85      2.28 o 
  11  -5   1       19.31       27.72      2.57 o 
 -11  -4   1       62.95       62.79      3.32 o 
 -10  -4   1       31.14       26.75      2.75 o 
  -9  -4   1       10.03       10.62      2.10 o 
  -8  -4   1        5.49        5.23      2.16 o 
  -7  -4   1      154.55      161.81      3.19 o 
  -6  -4   1      125.74      125.18      2.84 o 
  -5  -4   1       16.58       16.44      1.77 o 
  -4  -4   1       25.71       20.86      1.58 o 
  -3  -4   1       17.64       20.70      1.38 o 
  -2  -4   1     1169.53     1207.12     11.46 o 
  -1  -4   1       19.20       14.27      1.12 o 
   0  -4   1      341.94      345.79      8.45 o 
   1  -4   1       22.41       20.87      1.58 o 
   2  -4   1        0.06        1.14      2.06 o 
   3  -4   1        0.13        1.14      2.17 o 
   4  -4   1       83.61       57.30      1.96 o 
   5  -4   1       28.99       30.09      1.65 o 
   6  -4   1        8.72        9.67      1.71 o 
   7  -4   1      122.06      123.16      2.88 o 
   8  -4   1       93.25       94.53      2.70 o 
   9  -4   1      146.60      138.30      3.82 o 
  10  -4   1       59.38       59.02      2.68 o 
  11  -4   1        0.03       -1.03      2.87 o 
 -11  -3   1        5.18        3.10      2.31 o 
 -10  -3   1        1.38       -0.01      2.25 o 
  -9  -3   1      100.33       96.84      3.06 o 
  -8  -3   1      707.46      692.32      6.03 o 
  -7  -3   1      114.41      114.99      2.77 o 
  -6  -3   1      117.93      124.14      3.00 o 
  -5  -3   1       78.39       74.03      2.12 o 
  -4  -3   1      243.14      267.74      4.81 o 
  -3  -3   1      310.68      308.47      3.75 o 
  -2  -3   1        7.92        5.22      1.10 o 
  -1  -3   1     1919.32     2035.25     15.58 o 
   0  -3   1      493.03      521.21      7.88 o 
   1  -3   1      265.30      253.87      7.92 o 
   2  -3   1      549.03      515.17      6.09 o 
   3  -3   1      593.32      576.25      5.77 o 
   4  -3   1      471.87      496.33      6.87 o 
   5  -3   1      277.54      304.38      3.87 o 
   6  -3   1       23.57       18.88      1.61 o 
   7  -3   1     1084.70     1015.30     11.82 o 
   8  -3   1       14.39       11.81      2.33 o 
   9  -3   1        6.40        2.45      2.37 o 
  10  -3   1        0.07        1.13      2.43 o 
  11  -3   1       32.85       26.78      2.55 o 
 -11  -2   1       11.92       11.03      2.31 o 
 -10  -2   1        5.29        5.06      2.21 o 
  -9  -2   1       88.78       81.01      2.56 o 
  -8  -2   1      196.88      194.16      3.85 o 
  -7  -2   1        5.56        3.93      1.68 o 
  -6  -2   1      229.43      207.13      3.22 o 
  -5  -2   1      850.67      862.14     11.53 o 
  -4  -2   1      113.91      107.85      2.31 o 
  -3  -2   1      581.26      550.82      5.73 o 
  -2  -2   1     1675.49     1717.94     14.70 o 
  -1  -2   1    20765.86    19705.10     56.38 o 
   0  -2   1      627.46      644.53      8.84 o 
   1  -2   1       30.86       32.64      1.60 o 
   2  -2   1      178.23      159.24      2.77 o 
   3  -2   1      575.59      584.23      5.86 o 
   4  -2   1       26.66       25.75      1.44 o 
   5  -2   1       78.65       85.56      2.39 o 
   6  -2   1        1.53        1.16      1.44 o 
   7  -2   1        0.02        1.03      1.67 o 
   8  -2   1      244.27      218.45      3.60 o 
   9  -2   1      111.18      113.55      2.90 o 
  10  -2   1       13.03       14.12      2.23 o 
  11  -2   1       25.21       23.26      2.57 o 
  12  -2   1        1.06        2.41      2.49 o 
 -11  -1   1       32.18       32.56      2.60 o 
 -10  -1   1      141.28      130.16      4.13 o 
  -9  -1   1       52.58       56.51      2.36 o 
  -8  -1   1       18.49       17.05      1.96 o 
  -7  -1   1      180.53      179.45      3.31 o 
  -6  -1   1      102.25      103.23      2.41 o 
  -5  -1   1      851.40      853.13      8.81 o 
  -4  -1   1      200.58      195.08      3.05 o 
  -3  -1   1      289.82      279.70      3.86 o 
  -2  -1   1      137.65      120.60      2.37 o 
  -1  -1   1      327.98      349.70      4.30 o 
   1  -1   1       87.47       91.04      2.19 o 
   2  -1   1      864.14      787.78      6.77 o 
   3  -1   1      579.00      587.30      6.03 o 
   4  -1   1        2.52        6.75      1.14 o 
   5  -1   1      369.44      356.23      4.26 o 
   6  -1   1      108.04      107.32      2.53 o 
   7  -1   1       92.93       91.61      2.71 o 
   8  -1   1      115.86      104.72      2.71 o 
   9  -1   1      146.85      139.41      2.96 o 
  10  -1   1       42.93       45.49      2.41 o 
  11  -1   1       54.96       62.39      2.80 o 
  12  -1   1        0.40       -1.24      2.52 o 
 -11   0   1        2.49        4.07      2.39 o 
 -10   0   1      194.05      180.48      4.96 o 
  -9   0   1       17.13       16.53      2.15 o 
  -8   0   1      160.64      161.36      4.55 o 
  -7   0   1       99.32       94.61      2.51 o 
  -6   0   1       23.39       31.74      1.92 o 
  -5   0   1        4.36        4.87      1.35 o 
  -4   0   1      486.94      499.89      5.82 o 
  -3   0   1      123.82      113.61      2.25 o 
  -2   0   1     7213.03     7126.27    143.66 o 
  -1   0   1       81.98       92.71      1.98 o 
   0   0   1      234.00      193.79      6.40 o 
   1   0   1      367.07      377.73      8.29 o 
   2   0   1     3652.71     3636.36     15.81 o 
   3   0   1       12.03       12.57      1.25 o 
   4   0   1      186.84      177.01      3.09 o 
   5   0   1       52.91       84.62      2.31 o 
   6   0   1      825.91      799.43      9.11 o 
   7   0   1        0.08        0.62      1.80 o 
   8   0   1      290.32      271.73      4.45 o 
   9   0   1      174.85      158.14      3.17 o 
  10   0   1        1.32        0.62      1.99 o 
  11   0   1        0.12        0.37      2.49 o 
  12   0   1      260.94      269.78      7.14 o 
 -11   1   1        4.58        3.31      2.96 o 
 -10   1   1       20.84       17.25      2.18 o 
  -9   1   1      313.80      299.34      6.46 o 
  -8   1   1        3.78        4.06      1.85 o 
  -7   1   1      644.02      635.39      8.55 o 
  -6   1   1      191.74      206.54      3.14 o 
  -5   1   1     1354.68     1423.36     13.20 o 
  -4   1   1       41.76       37.31      1.63 o 
  -3   1   1     2186.83     2241.76     30.20 o 
  -2   1   1     1276.23     1289.86     10.80 o 
  -1   1   1       16.02       14.82      1.02 o 
   0   1   1     1381.14     1422.76     10.46 o 
   1   1   1        6.12        5.07      0.89 o 
   3   1   1      126.49      117.19      2.52 o 
   4   1   1       43.42       47.07      1.76 o 
   5   1   1      142.59      136.38      2.73 o 
   6   1   1      177.77      159.14      2.91 o 
   7   1   1      340.57      313.33      5.29 o 
   8   1   1      269.67      249.72      3.74 o 
   9   1   1      235.13      221.02      3.69 o 
  10   1   1       78.24       76.28      2.78 o 
  11   1   1       45.24       44.72      2.70 o 
  12   1   1       76.62       82.87      3.62 o 
 -11   2   1       11.40       11.98      2.47 o 
 -10   2   1       23.70       26.03      2.30 o 
  -9   2   1        9.31        6.69      2.20 o 
  -8   2   1        5.40        4.50      1.96 o 
  -7   2   1      344.40      353.34      5.22 o 
  -6   2   1       38.14       34.94      1.85 o 
  -5   2   1      513.34      497.59      4.98 o 
  -4   2   1      730.83      694.15      7.65 o 
  -3   2   1       14.92       15.93      1.22 o 
  -2   2   1      742.38      754.35      6.99 o 
  -1   2   1       21.35       24.04      1.15 o 
   0   2   1    16284.69    15218.32     91.04 o 
   1   2   1        3.10        6.12      0.79 o 
   2   2   1       66.21       60.85      1.77 o 
   3   2   1       42.25       36.86      4.33 o 
   4   2   1      936.88      939.91      7.48 o 
   5   2   1       65.87       72.03      2.15 o 
   6   2   1       16.83       24.92      1.78 o 
   7   2   1       20.63       20.53      1.77 o 
   8   2   1      163.24      161.72      3.33 o 
   9   2   1      507.52      480.19      5.88 o 
  10   2   1        1.69        0.57      2.03 o 
  11   2   1        1.58        1.58      2.19 o 
  12   2   1       23.44       22.82      2.81 o 
 -11   3   1       18.93       19.80      2.64 o 
 -10   3   1      410.83      384.95      6.91 o 
  -9   3   1       68.79       64.40      2.54 o 
  -8   3   1      686.92      610.28      7.83 o 
  -7   3   1        1.79        3.49      1.71 o 
  -6   3   1       10.57       10.42      1.52 o 
  -5   3   1      134.13      134.83      2.65 o 
  -4   3   1     1186.51     1217.17     11.70 o 
  -3   3   1       11.47        7.03      1.25 o 
  -2   3   1       93.79      108.45      2.12 o 
  -1   3   1      853.08      809.33      6.57 o 
   0   3   1      749.23      728.56      6.54 o 
   2   3   1      414.10      406.03      4.76 o 
   3   3   1      349.77      328.14      5.18 o 
   4   3   1      478.77      508.78      9.35 o 
   5   3   1        9.48        3.50      1.60 o 
   6   3   1        0.81        1.05      1.50 o 
   7   3   1      226.04      222.97      5.31 o 
   8   3   1       25.86       24.95      2.20 o 
   9   3   1      237.10      237.37      4.76 o 
  10   3   1       31.61       28.89      2.37 o 
  11   3   1       26.77       28.16      2.56 o 
  12   3   1        3.82        5.11      2.73 o 
 -11   4   1       23.04       21.24      2.49 o 
 -10   4   1      112.78      122.92      3.63 o 
  -9   4   1        2.67        2.56      2.09 o 
  -8   4   1      206.64      203.92      3.45 o 
  -7   4   1       17.35       20.00      1.93 o 
  -6   4   1        9.69        6.04      1.60 o 
  -5   4   1        0.19        2.63      1.45 o 
  -4   4   1      498.54      478.41      5.05 o 
  -3   4   1     2088.92     2239.70     26.60 o 
  -2   4   1       23.42       21.79      1.34 o 
  -1   4   1      156.46      211.50      3.09 o 
   0   4   1     4132.22     4506.10     34.32 o 
   1   4   1     5510.30     5960.46     28.62 o 
   2   4   1       15.25       16.12      1.32 o 
   3   4   1      753.90      718.15     10.41 o 
   4   4   1       33.39       25.92      1.73 o 
   5   4   1      139.49      136.30      2.77 o 
   6   4   1        2.27        1.29      1.49 o 
   7   4   1        3.35        3.47      1.69 o 
   8   4   1        0.50       -0.04      1.94 o 
   9   4   1        6.03        5.06      2.02 o 
  10   4   1      199.88      199.91      5.89 o 
  11   4   1       87.38       89.50      3.64 o 
 -10   5   1       40.21       37.16      2.85 o 
  -9   5   1       90.85       86.66      3.01 o 
  -8   5   1      385.98      378.43      5.48 o 
  -7   5   1      173.99      163.42      3.46 o 
  -6   5   1       77.12       76.01      2.33 o 
  -5   5   1       78.26       74.83      2.19 o 
  -4   5   1       21.53       19.53      1.50 o 
  -3   5   1      362.74      354.94      4.65 o 
  -2   5   1       33.26       21.54      1.52 o 
  -1   5   1     1239.40     1315.95     14.60 o 
   0   5   1     1531.09     1522.10     17.87 o 
   1   5   1      264.75      276.22      3.45 o 
   2   5   1      602.18      615.61      7.17 o 
   3   5   1        4.06        5.80      1.27 o 
   4   5   1       56.42       51.93      1.98 o 
   5   5   1      120.49      121.54      2.82 o 
   6   5   1      129.15      127.46      2.86 o 
   7   5   1       19.19       16.60      2.02 o 
   8   5   1       28.89       32.60      2.33 o 
   9   5   1       48.92       48.76      2.45 o 
  10   5   1      182.99      176.85      4.05 o 
  11   5   1       24.83       24.53      2.86 o 
 -10   6   1        1.34        4.21      3.41 o 
  -9   6   1        7.52        9.36      2.49 o 
  -8   6   1      422.28      409.83     10.15 o 
  -7   6   1       16.63       16.71      2.06 o 
  -6   6   1      188.12      198.60      4.01 o 
  -5   6   1       10.52       11.04      2.01 o 
  -4   6   1        0.38        0.21      2.08 o 
  -3   6   1      330.94      331.64      7.62 o 
  -2   6   1      262.30      261.58      5.15 o 
  -1   6   1      177.44      171.15      3.49 o 
   0   6   1      933.28      917.75      7.91 o 
   1   6   1     1193.96     1177.06      7.82 o 
   2   6   1       79.75       84.10      2.14 o 
   3   6   1       19.27       21.69      1.67 o 
   4   6   1      297.67      311.45      5.17 o 
   5   6   1      178.52      175.56      3.35 o 
   6   6   1      121.23      120.69      2.84 o 
   7   6   1       91.48       86.01      3.25 o 
   8   6   1      129.62      130.62      3.32 o 
   9   6   1       10.03        9.05      2.30 o 
  10   6   1       41.40       45.52      3.14 o 
  -9   7   1        2.11        2.30      2.52 o 
  -8   7   1        1.16        2.19      2.32 o 
  -7   7   1      156.53      147.56      4.10 o 
  -6   7   1       61.38       53.04      2.23 o 
  -5   7   1     1547.44     1496.30     33.72 o 
  -4   7   1       75.48       69.80      2.60 o 
  -3   7   1       32.59       43.86      1.85 o 
  -2   7   1       35.35       32.20      1.79 o 
  -1   7   1      158.36      155.32      6.49 o 
   0   7   1       41.55       36.86      1.90 o 
   1   7   1      264.88      251.82      4.89 o 
   2   7   1      170.71      180.44      3.21 o 
   3   7   1      134.79      131.19      2.74 o 
   4   7   1       15.21       14.84      1.69 o 
   5   7   1        3.63        4.76      1.76 o 
   6   7   1      190.58      196.86      3.39 o 
   7   7   1       49.14       48.75      2.52 o 
   8   7   1        1.65        1.85      2.38 o 
   9   7   1       15.42       20.71      2.79 o 
  10   7   1      196.03      190.37      5.14 o 
  -9   8   1       25.60       29.08      2.90 o 
  -8   8   1        1.22        1.64      2.72 o 
  -7   8   1       49.87       49.89      2.75 o 
  -6   8   1       94.22       89.26      3.09 o 
  -5   8   1       15.24       14.94      2.06 o 
  -4   8   1      153.54      139.52      3.99 o 
  -3   8   1      607.75      593.12     19.65 o 
  -2   8   1      359.19      354.99      9.14 o 
  -1   8   1        8.41        6.98      1.68 o 
   0   8   1        2.86        4.80      2.26 o 
   1   8   1        4.10        4.10      1.52 o 
   2   8   1     2692.09     2614.56     25.04 o 
   3   8   1       68.09       72.09      2.30 o 
   4   8   1       20.16       21.02      1.93 o 
   5   8   1      258.23      252.58      6.85 o 
   6   8   1      134.02      130.90      3.21 o 
   7   8   1        0.94        1.83      2.26 o 
   8   8   1       14.20       15.65      2.30 o 
   9   8   1       99.67       99.01      3.77 o 
  -8   9   1       90.97       83.62     10.54 o 
  -7   9   1       38.01       41.31      3.15 o 
  -6   9   1       67.02       66.45      3.82 o 
  -5   9   1       31.70       36.50      2.57 o 
  -4   9   1       29.91       27.03      2.28 o 
  -3   9   1        6.03        5.21      1.95 o 
  -2   9   1      125.02      138.19      5.60 o 
  -1   9   1        4.21        4.07      2.14 o 
   0   9   1      107.00      101.86      6.46 o 
   1   9   1        1.24        0.57      3.65 o 
   2   9   1       54.58       59.10      2.27 o 
   3   9   1      291.32      283.81      4.51 o 
   4   9   1      355.61      354.33      5.37 o 
   5   9   1       31.71       34.22      2.21 o 
   6   9   1        5.04        3.17      2.06 o 
   7   9   1        2.27        1.99      2.32 o 
   8   9   1       17.54       14.83      2.67 o 
  -7  10   1       94.48      105.26      4.02 o 
  -6  10   1        0.31        1.23      3.54 o 
  -5  10   1        4.14        3.73      3.54 o 
  -4  10   1       14.03       12.50      2.48 o 
  -3  10   1       77.32       68.70      3.31 o 
  -2  10   1      116.35      112.20      4.59 o 
  -1  10   1      197.88      194.17      8.92 o 
   0  10   1        9.76        9.69      2.20 o 
   1  10   1        8.88        8.09      2.55 o 
   2  10   1      303.16      277.80      7.87 o 
   3  10   1      379.10      344.69      7.82 o 
   4  10   1       14.64       16.30      2.06 o 
   5  10   1        9.66        9.21      2.14 o 
   6  10   1       21.06       24.47      2.45 o 
   7  10   1       60.78       61.67      3.33 o 
  -5  11   1       15.07       11.42      6.05 o 
  -4  11   1        0.04       -1.48      4.68 o 
  -2  11   1        0.08        0.69      4.34 o 
  -1  11   1        6.43        2.85      6.40 o 
   0  11   1       51.94       42.48      6.28 o 
   1  11   1        3.62        6.05      4.80 o 
   2  11   1      172.92      159.99      8.34 o 
   3  11   1        3.03        0.11      4.80 o 
   4  11   1        3.85        2.89      3.34 o 
   5  11   1       18.34       15.99      4.91 o 
   6  11   1       33.91       38.89      4.97 o 
  -3  12   1       33.25       41.68      5.82 o 
  -2  12   1       10.75       13.93      5.25 o 
  -1  12   1        5.17        1.71      5.14 o 
   0  12   1        0.47       -0.11      5.14 o 
   1  12   1       45.14       39.74      5.71 o 
   2  12   1       10.65       10.96      5.37 o 
   3  12   1      228.51      189.80     10.85 o 
  -4 -11   2      173.06      161.02      7.31 o 
  -3 -11   2        0.72       -1.37      4.91 o 
  -2 -11   2       11.83        7.31      4.91 o 
  -1 -11   2        0.51        3.88      4.80 o 
   0 -11   2       67.73       70.00      6.17 o 
   1 -11   2       11.65       12.22      4.68 o 
   2 -11   2       88.50       88.05      6.40 o 
   3 -11   2        2.68        0.34      4.57 o 
   4 -11   2       65.22       59.84      5.94 o 
  -6 -10   2       37.37       42.21      4.21 o 
  -5 -10   2       44.18       42.82      5.14 o 
  -4 -10   2        1.92        5.04      3.23 o 
  -3 -10   2        7.01        7.08      5.71 o 
  -2 -10   2      111.03      109.74      7.99 o 
  -1 -10   2        8.72        9.71      4.45 o 
   0 -10   2        8.41        6.28      4.23 o 
   1 -10   2       17.46       15.42      4.23 o 
   2 -10   2      242.34      232.16      8.56 o 
   3 -10   2       57.51       53.90      5.25 o 
   4 -10   2       13.74       12.68      4.57 o 
   5 -10   2        8.02        9.82      4.80 o 
   6 -10   2       10.39        9.59      4.91 o 
  -7  -9   2       69.41       68.05      3.66 o 
  -6  -9   2        6.58        5.66      2.85 o 
  -5  -9   2       42.53       37.58      2.36 o 
  -4  -9   2      207.89      197.25      8.08 o 
  -3  -9   2      171.52      163.68     11.42 o 
  -2  -9   2       15.85       17.02      4.34 o 
  -1  -9   2       66.60       68.52      5.02 o 
   0  -9   2        0.09        0.46      3.65 o 
   1  -9   2       68.34       67.95      6.05 o 
   2  -9   2       11.67       10.96      3.77 o 
   3  -9   2        7.95        7.19      3.88 o 
   4  -9   2       26.94       33.80      4.57 o 
   5  -9   2      405.96      400.83     13.82 o 
   6  -9   2       43.15       49.89      6.74 o 
   7  -9   2        6.12        8.22      4.34 o 
   8  -9   2       30.15       34.14      3.30 o 
  -8  -8   2       27.53       30.13      2.58 o 
  -7  -8   2        0.09        1.44      2.59 o 
  -6  -8   2       67.67       71.90      2.66 o 
  -5  -8   2        9.90        9.28      1.99 o 
  -4  -8   2      102.09      102.26      2.96 o 
  -3  -8   2       43.64       45.02      2.27 o 
  -2  -8   2      490.39      487.35     21.87 o 
  -1  -8   2        4.06        4.00      5.02 o 
   0  -8   2        0.13       -0.57      3.31 o 
   1  -8   2      201.98      191.17      7.08 o 
   2  -8   2        3.10        0.00      4.80 o 
   3  -8   2      211.27      205.90      6.62 o 
   4  -8   2      152.21      163.30      7.75 o 
   5  -8   2        3.39        3.12      2.41 o 
   6  -8   2      429.76      454.28     12.17 o 
   7  -8   2       43.75       46.42      2.82 o 
   8  -8   2       52.39       56.15      3.24 o 
   9  -8   2       29.85       34.73      3.44 o 
  -9  -7   2        0.45        1.31      2.74 o 
  -8  -7   2       33.42       31.37      2.55 o 
  -7  -7   2       77.96       85.31      2.92 o 
  -6  -7   2      193.45      192.61      3.61 o 
  -5  -7   2        5.08        5.32      1.90 o 
  -4  -7   2      246.49      240.00      5.69 o 
  -3  -7   2       69.51       68.32      2.25 o 
  -2  -7   2       30.26       32.03      2.78 o 
  -1  -7   2       29.10       30.49      3.77 o 
   0  -7   2       20.13       20.56      3.43 o 
   1  -7   2     1194.54     1158.07     25.81 o 
   2  -7   2       17.01       14.27      3.31 o 
   3  -7   2      196.70      194.66      9.19 o 
   4  -7   2        0.98        0.23      3.31 o 
   5  -7   2      380.29      390.42      7.32 o 
   6  -7   2       14.55       11.35      2.04 o 
   7  -7   2      148.34      149.24      4.54 o 
   8  -7   2       14.85       15.36      2.15 o 
   9  -7   2       28.89       30.64      2.53 o 
  10  -7   2       12.23        5.37      6.85 o 
  -9  -6   2        2.37        0.41      2.32 o 
  -8  -6   2        6.13        4.21      2.35 o 
  -7  -6   2       31.47       34.69      2.43 o 
  -6  -6   2       49.22       48.70      2.31 o 
  -5  -6   2       23.61       22.61      2.19 o 
  -4  -6   2      194.52      195.89      3.58 o 
  -3  -6   2       39.68       40.91      1.88 o 
  -2  -6   2       29.89       32.24      1.82 o 
  -1  -6   2       91.78       94.79      5.65 o 
   0  -6   2      273.18      272.47      8.68 o 
   1  -6   2        0.99        4.45      3.88 o 
   2  -6   2       19.64       22.60      1.94 o 
   3  -6   2       55.24       58.79      2.62 o 
   4  -6   2      126.69      130.00      3.15 o 
   5  -6   2      157.95      160.55      4.03 o 
   6  -6   2       59.52       57.00      2.15 o 
   7  -6   2      309.26      303.30      4.68 o 
   8  -6   2      230.82      242.66      5.50 o 
   9  -6   2        0.09        0.87      2.10 o 
  10  -6   2      204.57      231.98      7.40 o 
 -10  -5   2       48.19       48.69      2.96 o 
  -9  -5   2        0.29        2.54      2.27 o 
  -8  -5   2       15.43       13.83      2.09 o 
  -7  -5   2       80.28       78.43      2.83 o 
  -6  -5   2        8.85        9.68      1.84 o 
  -5  -5   2       79.82       80.45      2.36 o 
  -4  -5   2      520.13      524.44      7.31 o 
  -3  -5   2       56.69       55.73      2.47 o 
  -2  -5   2        0.04        0.85      2.15 o 
  -1  -5   2      389.84      404.06      6.26 o 
   0  -5   2       67.61       68.86      4.00 o 
   1  -5   2      138.26      150.74      5.37 o 
   2  -5   2      455.56      459.33      9.91 o 
   3  -5   2        9.21       14.37      1.41 o 
   4  -5   2     1108.18     1074.40     14.23 o 
   5  -5   2       21.53       20.28      1.82 o 
   6  -5   2       26.58       27.11      2.03 o 
   7  -5   2        0.35        0.27      1.95 o 
   8  -5   2       20.32       16.97      1.99 o 
   9  -5   2       25.76       19.84      2.30 o 
  10  -5   2      151.84      150.21      4.03 o 
  11  -5   2       40.59       44.84      3.31 o 
 -10  -4   2       37.34       39.00      2.54 o 
  -9  -4   2       57.95       59.23      2.76 o 
  -8  -4   2        5.32        4.79      2.20 o 
  -7  -4   2       72.40       74.54      2.64 o 
  -6  -4   2        2.09        1.97      1.80 o 
  -5  -4   2        9.24        9.79      1.51 o 
  -4  -4   2       35.53       26.32      1.63 o 
  -3  -4   2      383.24      405.26      4.34 o 
  -2  -4   2      127.73      118.33      2.39 o 
  -1  -4   2      581.98      574.00      7.54 o 
   0  -4   2        0.02       -0.46      2.06 o 
   1  -4   2       22.12       18.73      2.74 o 
   2  -4   2      243.51      226.31      4.81 o 
   3  -4   2       16.50       23.01      1.59 o 
   4  -4   2      134.77      139.21      2.60 o 
   5  -4   2        0.30        0.18      1.49 o 
   6  -4   2      666.62      665.77      8.91 o 
   7  -4   2      301.10      301.76      4.23 o 
   8  -4   2       52.97       50.55      2.52 o 
   9  -4   2        0.06        1.50      1.93 o 
  10  -4   2       12.51       11.68      2.20 o 
  11  -4   2      137.15      147.68      4.53 o 
 -11  -3   2        0.19       -1.04      2.48 o 
 -10  -3   2       17.53       17.11      2.63 o 
  -9  -3   2       23.59       23.04      2.19 o 
  -8  -3   2        7.16        5.47      1.89 o 
  -7  -3   2      315.92      325.44      4.47 o 
  -6  -3   2       24.28       26.81      1.82 o 
  -5  -3   2      137.12      132.45      2.63 o 
  -4  -3   2      351.23      378.96      4.10 o 
  -3  -3   2      177.90      196.04      2.91 o 
  -2  -3   2      185.82      195.11      2.89 o 
  -1  -3   2     1675.17     1622.50     15.54 o 
   0  -3   2      477.32      488.45     21.81 o 
   1  -3   2      223.57      218.48      5.07 o 
   2  -3   2       94.68       97.38      2.56 o 
   3  -3   2      195.91      200.79      3.11 o 
   4  -3   2      358.58      356.15      4.02 o 
   5  -3   2      708.33      708.50      6.07 o 
   6  -3   2       31.69       23.91      1.77 o 
   7  -3   2       21.93       22.86      2.12 o 
   8  -3   2       43.88       43.22      2.13 o 
   9  -3   2       73.89       70.50      2.50 o 
  10  -3   2        2.97        2.13      2.28 o 
  11  -3   2        0.01        0.61      2.37 o 
 -11  -2   2       15.74       14.17      2.41 o 
 -10  -2   2        2.76        1.02      2.63 o 
  -9  -2   2       72.67       72.19      2.54 o 
  -8  -2   2        1.38        1.27      1.91 o 
  -7  -2   2       17.38       15.98      1.97 o 
  -6  -2   2      467.94      462.87      7.83 o 
  -5  -2   2      189.88      173.43      2.94 o 
  -4  -2   2      750.10      757.61      8.11 o 
  -3  -2   2      806.57      776.40      8.07 o 
  -2  -2   2       57.24       75.61      9.10 o 
  -1  -2   2     1096.15     1085.33      7.16 o 
   0  -2   2      681.81      633.75      6.25 o 
   1  -2   2     1222.85     1180.73     25.05 o 
   2  -2   2      210.02      197.18      3.19 o 
   3  -2   2      108.28       99.16      2.17 o 
   4  -2   2      840.21      942.51      9.57 o 
   5  -2   2      126.06      136.71      2.62 o 
   6  -2   2       36.61       39.68      2.01 o 
   7  -2   2      288.89      282.62      4.84 o 
   8  -2   2      132.60      134.44      2.84 o 
   9  -2   2      187.24      185.04      3.57 o 
  10  -2   2        2.13        2.62      2.15 o 
  11  -2   2        0.47       -0.91      2.40 o 
  12  -2   2        7.98        8.44      2.42 o 
 -11  -1   2       44.79       47.08      2.94 o 
 -10  -1   2        1.85       -0.24      2.40 o 
  -9  -1   2       72.18       70.43      2.68 o 
  -8  -1   2      257.93      248.41      4.17 o 
  -7  -1   2      111.04      114.44      2.59 o 
  -6  -1   2        6.15        6.33      1.58 o 
  -5  -1   2       96.66       86.51      2.27 o 
  -4  -1   2       10.50        9.16      1.22 o 
  -3  -1   2      667.77      736.07      8.59 o 
  -2  -1   2     7054.30     7385.95     27.20 o 
  -1  -1   2     1737.72     1765.26      9.37 o 
   0  -1   2     1532.89     1535.76      9.86 o 
   1  -1   2     4513.31     4631.88     24.85 o 
   2  -1   2       19.02       10.42      1.08 o 
   3  -1   2     2736.43     2778.40     22.07 o 
   4  -1   2      141.86      158.32      3.00 o 
   5  -1   2       91.55       89.49      2.29 o 
   6  -1   2       59.18       72.55      2.33 o 
   7  -1   2       34.43       31.99      1.98 o 
   8  -1   2        5.42        6.85      1.88 o 
   9  -1   2      373.31      371.34      4.61 o 
  10  -1   2       25.65       24.66      2.22 o 
  11  -1   2       50.25       53.42      2.68 o 
  12  -1   2        2.19       -0.32      3.10 o 
 -11   0   2       18.81       21.40      2.41 o 
 -10   0   2       34.88       34.28      2.47 o 
  -9   0   2       63.42       66.61      2.84 o 
  -8   0   2        0.01       -0.01      1.69 o 
  -7   0   2       49.77       53.76      3.16 o 
  -6   0   2        8.65        7.10      1.44 o 
  -5   0   2      634.96      632.44      9.72 o 
  -4   0   2      518.77      507.22      6.06 o 
  -3   0   2        9.50        7.03      1.04 o 
  -2   0   2     3149.55     3277.72     19.72 o 
  -1   0   2     8319.14     7980.92     24.91 o 
   0   0   2      566.73      592.85      7.47 o 
   1   0   2     8341.79     7810.38     36.53 o 
   2   0   2      392.01      375.27      4.70 o 
   3   0   2      190.81      190.48      3.24 o 
   4   0   2      294.20      280.96      4.04 o 
   5   0   2      844.34      908.82      9.49 o 
   6   0   2      417.19      383.38      4.51 o 
   7   0   2      238.58      237.19      3.78 o 
   8   0   2      135.14      125.39      3.02 o 
   9   0   2       46.17       42.71      2.46 o 
  10   0   2      138.18      141.50      3.94 o 
  11   0   2        0.26       -0.99      2.35 o 
  12   0   2      124.41      123.78      4.75 o 
 -11   1   2      128.39      134.14      4.81 o 
 -10   1   2      192.90      187.36      4.22 o 
  -9   1   2        5.64        4.02      2.19 o 
  -8   1   2       16.73       14.70      1.95 o 
  -7   1   2       63.02       60.33      2.52 o 
  -6   1   2       17.09       17.85      1.72 o 
  -5   1   2      263.62      293.94      3.65 o 
  -4   1   2      672.01      760.23      8.05 o 
  -3   1   2      292.29      314.98      4.17 o 
  -2   1   2     1537.94     1456.53      8.67 o 
  -1   1   2      886.43      934.37      8.77 o 
   0   1   2       47.42       33.85      1.45 o 
   1   1   2      276.05      267.32      4.01 o 
   2   1   2      947.90      902.69      7.00 o 
   3   1   2        5.51        3.20      1.10 o 
   4   1   2      683.68      659.32      7.60 o 
   5   1   2       76.11       66.91      2.10 o 
   6   1   2       14.91       16.66      1.59 o 
   7   1   2      325.53      332.20      5.46 o 
   8   1   2      457.95      445.28      6.28 o 
   9   1   2      282.30      267.07      3.86 o 
  10   1   2      137.54      140.59      4.02 o 
  11   1   2        8.95        8.10      2.48 o 
  12   1   2       42.37       45.76      2.81 o 
 -11   2   2       39.77       42.34      2.59 o 
 -10   2   2       15.84       16.28      2.22 o 
  -9   2   2       83.19       82.78      2.71 o 
  -8   2   2      106.84      109.79      2.76 o 
  -7   2   2      295.00      299.41      4.76 o 
  -6   2   2        6.81        7.95      1.48 o 
  -5   2   2       79.07       80.71      2.28 o 
  -4   2   2      733.49      811.60      8.54 o 
  -3   2   2        7.69        8.42      1.09 o 
  -2   2   2       11.90        7.55      1.15 o 
  -1   2   2     1004.45     1047.66     14.98 o 
   0   2   2       96.66      109.59      2.54 o 
   1   2   2     1071.89     1028.11     12.05 o 
   2   2   2      269.33      247.59      3.66 o 
   3   2   2     1161.40     1155.37     11.67 o 
   4   2   2     1267.95     1329.46     11.12 o 
   5   2   2        5.28        1.61      1.58 o 
   6   2   2      112.97      110.87      2.52 o 
   7   2   2      178.11      180.58      3.87 o 
   8   2   2       46.93       44.33      2.39 o 
   9   2   2        1.04       -0.05      1.98 o 
  10   2   2       15.01       16.70      2.17 o 
  11   2   2       28.02       26.30      2.53 o 
  12   2   2      125.37      122.36      4.31 o 
 -11   3   2       21.20       20.97      2.90 o 
 -10   3   2        0.03       -1.88      2.23 o 
  -9   3   2      120.53      124.95      3.62 o 
  -8   3   2        7.39        4.94      1.92 o 
  -7   3   2      277.64      259.62      3.92 o 
  -6   3   2        2.05        1.43      1.77 o 
  -5   3   2      174.35      171.16      2.99 o 
  -4   3   2        6.40        5.51      1.34 o 
  -3   3   2      405.90      420.67      4.38 o 
  -2   3   2      105.58       99.02      2.08 o 
  -1   3   2     1265.36     1252.86     11.22 o 
   0   3   2        0.14        2.51      0.90 o 
   1   3   2        5.51       17.90      1.16 o 
   2   3   2      356.22      356.68      4.65 o 
   3   3   2      214.84      206.53      3.34 o 
   4   3   2      190.91      222.68      5.49 o 
   5   3   2       74.69       76.41      2.22 o 
   6   3   2        0.23        0.52      1.98 o 
   7   3   2      419.79      406.81      6.20 o 
   8   3   2      236.69      229.73      3.93 o 
   9   3   2        4.71        4.30      1.93 o 
  10   3   2        7.96        8.04      2.10 o 
  11   3   2        3.65        6.12      2.72 o 
  12   3   2        1.36        2.88      2.41 o 
 -11   4   2        0.77       -0.19      2.93 o 
 -10   4   2       34.60       34.77      2.45 o 
  -9   4   2       15.54        9.68      2.26 o 
  -8   4   2       56.22       52.36      2.43 o 
  -7   4   2       50.97       60.98      2.27 o 
  -6   4   2      305.27      280.78      4.61 o 
  -5   4   2       29.40       29.76      1.74 o 
  -4   4   2      836.31      798.65      6.25 o 
  -3   4   2        7.09        4.22      1.13 o 
  -2   4   2       63.70       71.02      2.07 o 
  -1   4   2     1104.90     1191.21      7.93 o 
   0   4   2      219.71      215.69      3.71 o 
   1   4   2        3.57        0.69      1.60 o 
   2   4   2     1750.98     1797.90     21.40 o 
   3   4   2       37.94       42.59      1.67 o 
   4   4   2       24.61       39.78      1.81 o 
   5   4   2        0.98        0.27      2.11 o 
   6   4   2      211.84      231.21      3.91 o 
   7   4   2       75.62       72.50      2.35 o 
   8   4   2        0.31        0.33      1.78 o 
   9   4   2      198.30      193.56      3.83 o 
  10   4   2       21.59       23.87      2.30 o 
  11   4   2       81.81       90.59      3.47 o 
 -10   5   2       82.59       83.49      3.37 o 
  -9   5   2        9.98        7.51      2.13 o 
  -8   5   2        9.45        6.78      2.02 o 
  -7   5   2       22.46       20.63      2.17 o 
  -6   5   2      644.87      632.47      6.65 o 
  -5   5   2      192.99      197.48      3.73 o 
  -4   5   2      120.32      132.92      2.61 o 
  -3   5   2      424.42      404.38      4.85 o 
  -2   5   2      122.48      118.01      2.63 o 
  -1   5   2       67.23       74.03      1.88 o 
   0   5   2      104.74      110.18      2.59 o 
   1   5   2     1312.85     1439.12     13.22 o 
   2   5   2       12.90       18.13      1.31 o 
   3   5   2       10.57        6.81      1.23 o 
   4   5   2      471.70      509.24      5.50 o 
   5   5   2       19.89       14.70      1.72 o 
   6   5   2       40.48       43.82      2.64 o 
   7   5   2       64.23       60.12      2.31 o 
   8   5   2       38.76       43.21      2.28 o 
   9   5   2      334.25      328.91      7.07 o 
  10   5   2       25.51       22.57      2.69 o 
  11   5   2        0.16        2.56      2.58 o 
 -10   6   2       62.80       71.77      3.03 o 
  -9   6   2       32.43       30.74      2.40 o 
  -8   6   2      110.19      115.26      3.70 o 
  -7   6   2        9.10       11.70      1.88 o 
  -6   6   2        4.10        5.54      1.66 o 
  -5   6   2       40.90       40.69      1.86 o 
  -4   6   2      656.15      669.32     10.02 o 
  -3   6   2      265.47      279.18      5.14 o 
  -2   6   2       24.14       20.86      1.71 o 
  -1   6   2       14.03       22.63      1.64 o 
   0   6   2      515.26      542.87      6.27 o 
   1   6   2      302.40      321.33      4.63 o 
   2   6   2        8.16        7.66      1.29 o 
   3   6   2       39.22       43.01      1.86 o 
   4   6   2      218.14      210.85      3.40 o 
   5   6   2       16.26       17.54      1.95 o 
   6   6   2      138.29      138.21      2.96 o 
   7   6   2       17.85       20.12      2.13 o 
   8   6   2       15.49       14.55      2.78 o 
   9   6   2      173.55      162.88      3.94 o 
  10   6   2       32.38       35.37      2.57 o 
  11   6   2       82.20       86.31      3.25 o 
  -9   7   2       33.53       34.75      2.65 o 
  -8   7   2       26.45       22.11      2.55 o 
  -7   7   2       29.43       31.20      2.39 o 
  -6   7   2        0.82        0.15      2.66 o 
  -5   7   2       34.38       37.99      2.63 o 
  -4   7   2      299.94      312.60      6.69 o 
  -3   7   2      595.58      598.35      7.55 o 
  -2   7   2       62.43       59.85      1.88 o 
  -1   7   2      126.12      127.16      3.55 o 
   0   7   2       47.49       47.66      1.97 o 
   1   7   2      274.80      259.50      8.03 o 
   2   7   2      279.50      286.38      4.76 o 
   3   7   2        1.23        1.72      1.62 o 
   4   7   2       15.13       16.48      1.64 o 
   5   7   2        8.76       11.35      1.71 o 
   6   7   2       96.49      102.41      2.65 o 
   7   7   2      116.21      114.31      3.04 o 
   8   7   2       12.44        9.72      2.45 o 
   9   7   2       12.06       18.66      2.39 o 
  10   7   2       39.54       38.86      2.94 o 
  -8   8   2      189.47      210.44      8.06 o 
  -7   8   2       61.11       59.68      3.40 o 
  -6   8   2        2.42        1.89      2.13 o 
  -5   8   2      103.43      101.17      3.26 o 
  -4   8   2        9.28        8.02      1.66 o 
  -3   8   2        9.78       13.35      2.35 o 
  -2   8   2        9.58       10.29      1.79 o 
  -1   8   2        5.58        7.28      1.59 o 
   0   8   2      241.20      238.16      5.53 o 
   1   8   2      623.20      637.56     15.80 o 
   2   8   2       76.46       77.78      2.26 o 
   3   8   2       46.40       45.47      2.44 o 
   4   8   2      322.31      306.62      8.51 o 
   5   8   2      107.77      110.38      2.77 o 
   6   8   2       29.07       30.77      2.26 o 
   7   8   2        1.67        2.29      2.05 o 
   8   8   2        1.87        1.43      2.34 o 
   9   8   2       22.86       19.72      2.91 o 
  -8   9   2       10.23       15.78      3.46 o 
  -7   9   2       54.98       52.57      3.56 o 
  -6   9   2        3.53        4.84      2.55 o 
  -5   9   2      381.33      356.98      9.92 o 
  -4   9   2        0.37        2.72      2.42 o 
  -3   9   2       39.65       43.30      2.54 o 
  -2   9   2       31.42       29.70      2.40 o 
  -1   9   2      159.17      138.06      3.96 o 
   0   9   2        7.77        7.15      1.93 o 
   1   9   2       19.12       19.43      1.92 o 
   2   9   2      121.81      108.02      4.78 o 
   3   9   2        5.27        7.65      1.80 o 
   4   9   2      131.37      140.47      3.24 o 
   5   9   2        2.70        3.84      3.10 o 
   6   9   2       16.92       14.84      2.26 o 
   7   9   2       80.35       91.10      3.37 o 
   8   9   2       18.21       18.22      2.46 o 
   9   9   2       27.57       35.83      5.65 o 
  -7  10   2        5.60        5.48      3.05 o 
  -6  10   2        6.48        9.69      3.46 o 
  -5  10   2       10.82       15.04      3.17 o 
  -4  10   2       45.33       53.43      3.52 o 
  -3  10   2       29.55       22.92      3.03 o 
  -2  10   2      118.23      122.93      5.42 o 
  -1  10   2       26.47       24.87      2.33 o 
   0  10   2       12.23       13.40      2.16 o 
   1  10   2       74.85       69.10      3.64 o 
   2  10   2      626.15      581.96      9.15 o 
   3  10   2       89.81       79.46      2.65 o 
   4  10   2        3.30        1.74      2.83 o 
   5  10   2       53.87       53.00      2.77 o 
   6  10   2        0.80        0.54      2.35 o 
   7  10   2        0.06        0.03      2.40 o 
  -5  11   2       84.15       88.17      8.08 o 
  -4  11   2       83.52       67.78      6.91 o 
  -3  11   2        5.86        5.93      3.39 o 
  -2  11   2       83.21       72.14      3.36 o 
  -1  11   2        6.61        9.80      2.77 o 
   0  11   2       67.33       60.48      3.23 o 
   1  11   2        4.65        4.23      4.80 o 
   2  11   2        0.02        0.57      6.62 o 
   3  11   2       56.97       43.28      3.81 o 
   4  11   2       40.18       35.60      3.12 o 
   5  11   2       11.60        6.59      2.47 o 
   6  11   2       29.20       29.84      6.37 o 
  -3  12   2       72.64       72.63      6.51 o 
  -2  12   2       15.04       16.22      5.82 o 
  -1  12   2      155.24      136.01     10.96 o 
   0  12   2        0.29       -1.94      5.48 o 
   1  12   2        1.21        0.34      5.37 o 
   2  12   2      126.94      138.18      9.25 o 
  -3 -11   3       42.71       36.43      5.60 o 
  -2 -11   3       43.45       34.94      5.48 o 
  -1 -11   3        3.55        1.26      4.80 o 
   0 -11   3      157.74      141.95      8.91 o 
   1 -11   3        0.41       -2.51      4.57 o 
   2 -11   3        0.12        1.26      4.57 o 
   3 -11   3       42.40       41.45      5.25 o 
   4 -11   3       62.23       52.30      5.48 o 
  -5 -10   3       62.54       53.79      7.19 o 
  -4 -10   3        0.03       -1.53      3.72 o 
  -3 -10   3      119.76      103.46      8.45 o 
  -2 -10   3       61.36       61.89      5.48 o 
  -1 -10   3       17.48       15.07      4.57 o 
   0 -10   3       93.57       91.13      6.05 o 
   1 -10   3       93.07       82.11      5.71 o 
   2 -10   3       41.15       40.88      4.80 o 
   3 -10   3       34.84       34.83      4.80 o 
   4 -10   3       40.66       40.43      5.14 o 
   5 -10   3      202.17      196.76     11.99 o 
   6 -10   3       11.15        6.85      5.14 o 
  -6  -9   3        1.12        1.62      3.80 o 
  -5  -9   3       67.11       73.07      7.08 o 
  -4  -9   3       51.04       53.48      3.75 o 
  -3  -9   3       39.69       39.12      3.43 o 
  -2  -9   3        0.40       -0.11      4.11 o 
  -1  -9   3        8.79        5.14      4.11 o 
   0  -9   3       56.96       57.78      4.80 o 
   1  -9   3        5.22        3.31      5.48 o 
   2  -9   3       87.20       94.10      6.51 o 
   3  -9   3       51.75       51.27      6.28 o 
   4  -9   3       57.57       62.69      7.08 o 
   5  -9   3      130.52      128.36      6.97 o 
   6  -9   3      263.20      227.82     10.73 o 
  -7  -8   3       68.67       64.55      3.55 o 
  -6  -8   3        0.00       -0.32      2.57 o 
  -5  -8   3       10.60       13.27      2.19 o 
  -4  -8   3      187.03      174.65      5.74 o 
  -2  -8   3       15.80       22.38      4.23 o 
  -1  -8   3       69.86       62.92      6.05 o 
   0  -8   3       10.78       13.02      3.65 o 
   1  -8   3       23.00       20.67      3.88 o 
   2  -8   3       30.34       26.49      4.00 o 
   3  -8   3      280.61      281.95      9.36 o 
   4  -8   3      125.89      126.17      7.25 o 
   5  -8   3       61.84       68.13      4.69 o 
   6  -8   3        2.51        3.58      2.36 o 
   7  -8   3        1.01        0.06      3.23 o 
   8  -8   3       13.51       12.84      2.77 o 
  -8  -7   3      102.33      106.78      3.78 o 
  -7  -7   3      214.29      220.68      5.37 o 
  -6  -7   3        8.83       10.26      2.15 o 
  -5  -7   3      127.08      127.75      3.18 o 
  -4  -7   3        1.80        0.69      3.77 o 
  -3  -7   3       16.50       19.55      1.74 o 
  -2  -7   3      151.17      144.49      4.44 o 
  -1  -7   3      266.31      276.24      7.88 o 
   0  -7   3       85.53       87.36      4.80 o 
   1  -7   3      407.81      388.55      7.75 o 
   2  -7   3      166.11      168.50      7.82 o 
   3  -7   3      699.84      708.14     14.62 o 
   4  -7   3       19.50       18.86      2.49 o 
   5  -7   3      453.25      473.96      5.61 o 
   6  -7   3      164.44      172.06      3.93 o 
   7  -7   3       23.39       24.53      2.85 o 
   8  -7   3       10.24        9.85      2.82 o 
   9  -7   3        0.66        0.27      2.50 o 
  -9  -6   3        0.01       -0.40      2.30 o 
  -8  -6   3       40.01       41.85      2.79 o 
  -7  -6   3      186.85      185.90      5.05 o 
  -6  -6   3      102.60      104.82      2.88 o 
  -5  -6   3        1.03        0.70      2.54 o 
  -4  -6   3      171.34      164.54      5.06 o 
  -3  -6   3      227.79      228.53      5.67 o 
  -2  -6   3      481.44      481.94      7.09 o 
  -1  -6   3       36.43       38.37      3.77 o 
   0  -6   3      105.43      103.69      4.80 o 
   1  -6   3      192.37      189.80      7.19 o 
   2  -6   3      152.83      169.29      6.34 o 
   3  -6   3        0.42        1.14      3.08 o 
   4  -6   3      263.98      276.77      5.09 o 
   5  -6   3      154.19      146.19      3.15 o 
   6  -6   3      893.23      917.65      8.97 o 
   7  -6   3       14.13       13.43      1.90 o 
   8  -6   3      158.06      156.25      4.71 o 
   9  -6   3        3.99        7.15      2.15 o 
  10  -6   3       64.55       72.16      3.27 o 
 -10  -5   3        7.47        6.35      2.45 o 
  -9  -5   3       28.07       27.75      2.59 o 
  -8  -5   3        2.22        0.08      2.42 o 
  -7  -5   3       32.89       37.92      2.22 o 
  -6  -5   3      342.27      344.44      4.82 o 
  -5  -5   3        5.62        6.48      1.81 o 
  -4  -5   3      527.80      533.42      7.00 o 
  -3  -5   3      241.47      245.87      5.54 o 
  -2  -5   3      393.97      423.53      6.04 o 
  -1  -5   3        4.96        5.94      1.98 o 
   0  -5   3      154.85      159.08      5.60 o 
   1  -5   3       74.61       64.98      4.00 o 
   2  -5   3      993.37     1007.90     14.16 o 
   3  -5   3      283.74      278.74      6.27 o 
   4  -5   3       89.65       88.10      2.48 o 
   5  -5   3        7.97       13.73      1.63 o 
   6  -5   3        5.04        4.25      1.78 o 
   7  -5   3      309.19      312.74      4.17 o 
   8  -5   3       73.82       74.14      2.58 o 
   9  -5   3        8.04        6.16      2.24 o 
  10  -5   3      159.23      150.01      4.97 o 
  11  -5   3        2.48        2.92      2.39 o 
 -10  -4   3       51.96       59.07      3.08 o 
  -9  -4   3      161.44      165.30      3.87 o 
  -8  -4   3       40.41       39.55      2.42 o 
  -7  -4   3        0.54        1.09      1.89 o 
  -6  -4   3      171.79      170.15      3.29 o 
  -5  -4   3      617.29      630.18      7.76 o 
  -4  -4   3        2.49        3.59      1.51 o 
  -3  -4   3      356.34      330.44      4.95 o 
  -2  -4   3       34.84       37.94      1.84 o 
  -1  -4   3      158.02      177.64      2.94 o 
   0  -4   3       37.81       35.01      8.79 o 
   1  -4   3      184.59      219.98      4.76 o 
   2  -4   3      553.44      544.31     10.40 o 
   3  -4   3      693.35      716.56      7.27 o 
   4  -4   3       66.48       58.30      1.96 o 
   5  -4   3      420.80      415.11      5.95 o 
   6  -4   3      204.04      204.63      3.80 o 
   7  -4   3      388.86      385.32      4.82 o 
   8  -4   3      297.94      296.27      6.46 o 
   9  -4   3       10.75       11.07      2.04 o 
  10  -4   3      119.41      142.60      3.92 o 
  11  -4   3        1.04       -1.23      2.29 o 
 -10  -3   3      100.08       99.93      3.93 o 
  -9  -3   3       10.10        5.90      2.21 o 
  -8  -3   3       35.44       34.55      2.68 o 
  -7  -3   3     1045.35     1048.23      7.29 o 
  -6  -3   3        6.18        5.85      1.70 o 
  -5  -3   3       79.09       82.79      2.37 o 
  -4  -3   3      199.97      219.07      3.23 o 
  -3  -3   3     4142.56     4194.66     14.32 o 
  -2  -3   3      727.17      724.69     11.13 o 
  -1  -3   3      150.69      177.28      2.85 o 
   0  -3   3        0.28        2.63      2.17 o 
   1  -3   3      300.05      298.70      5.40 o 
   2  -3   3      543.12      498.78      8.63 o 
   3  -3   3       30.39       34.87      1.60 o 
   4  -3   3      373.73      388.86      4.32 o 
   5  -3   3      602.08      631.80      8.19 o 
   6  -3   3       87.91       84.96      2.45 o 
   7  -3   3      243.08      235.89      4.06 o 
   8  -3   3      155.39      147.74      3.73 o 
   9  -3   3        4.05        4.26      1.94 o 
  10  -3   3       80.53       80.31      3.38 o 
  11  -3   3       88.58       90.60      3.26 o 
 -11  -2   3        3.26        2.22      2.86 o 
 -10  -2   3        0.15       -0.20      2.57 o 
  -9  -2   3       45.97       47.32      2.70 o 
  -8  -2   3      252.77      251.54      4.09 o 
  -7  -2   3        0.23        0.80      1.91 o 
  -6  -2   3      242.59      241.16      4.01 o 
  -5  -2   3       79.43       78.29      2.24 o 
  -4  -2   3      223.40      226.67      4.43 o 
  -3  -2   3     1033.24     1020.58      9.95 o 
  -2  -2   3      226.74      257.16      3.26 o 
  -1  -2   3      105.79      106.31      2.10 o 
   0  -2   3     5239.07     5180.56     26.81 o 
   1  -2   3      233.93      250.33      3.99 o 
   2  -2   3       53.17       74.29      2.19 o 
   3  -2   3       97.12      110.91      2.38 o 
   4  -2   3      275.11      306.66      3.79 o 
   5  -2   3      179.42      167.53      2.85 o 
   6  -2   3      209.10      203.61      3.30 o 
   7  -2   3      809.58      768.83     12.41 o 
   8  -2   3        6.61        7.73      2.02 o 
   9  -2   3        0.15       -0.54      2.33 o 
  10  -2   3        0.63        0.90      2.40 o 
  11  -2   3      277.38      305.45      6.16 o 
  12  -2   3       20.02       21.95      2.55 o 
 -11  -1   3        0.47        0.18      2.33 o 
 -10  -1   3        8.73        9.18      2.36 o 
  -9  -1   3        5.16        4.15      2.34 o 
  -8  -1   3        0.04       -0.84      2.02 o 
  -7  -1   3       38.79       43.05      2.28 o 
  -6  -1   3      269.52      248.34      4.39 o 
  -5  -1   3      399.05      397.20      5.71 o 
  -4  -1   3      119.64      108.04      2.36 o 
  -3  -1   3       86.14      105.35      2.17 o 
  -2  -1   3      283.71      329.90      8.15 o 
  -1  -1   3     2710.13     2775.07     17.06 o 
   0  -1   3      116.69      141.32      2.81 o 
   1  -1   3     1743.90     1816.09     10.85 o 
   2  -1   3      690.22      686.82      6.41 o 
   3  -1   3       80.71       96.65      2.24 o 
   4  -1   3      389.07      443.03      7.58 o 
   5  -1   3       94.03      103.13      2.80 o 
   6  -1   3       26.46       20.73      1.64 o 
   7  -1   3     1053.97     1007.05     12.70 o 
   8  -1   3       34.25       32.32      2.14 o 
   9  -1   3        0.68        2.38      1.99 o 
  10  -1   3      100.30       98.26      3.53 o 
  11  -1   3        1.04        0.98      2.21 o 
  12  -1   3       16.77       14.84      2.48 o 
 -11   0   3       76.59       74.90      3.64 o 
 -10   0   3        0.08        0.56      2.14 o 
  -9   0   3       10.90       15.27      2.05 o 
  -8   0   3       40.97       43.05      2.73 o 
  -7   0   3        6.85        6.23      1.81 o 
  -6   0   3       46.75       41.72      2.06 o 
  -5   0   3      156.05      129.56      2.53 o 
  -4   0   3     2211.27     2277.18     26.33 o 
  -3   0   3      297.52      322.01      3.68 o 
  -2   0   3       13.61       12.35      1.12 o 
  -1   0   3      243.03      250.04      3.51 o 
   0   0   3     5270.48     5425.37     24.57 o 
   1   0   3      552.43      506.94      8.21 o 
   2   0   3      126.36      104.37      2.20 o 
   3   0   3      207.35      221.54      3.40 o 
   4   0   3     1878.91     1991.67     18.87 o 
   5   0   3       37.11       47.43      1.92 o 
   6   0   3        1.82        1.58      1.64 o 
   7   0   3       17.07       20.05      1.78 o 
   8   0   3      933.83      905.54     12.07 o 
   9   0   3       32.56       32.86      2.20 o 
  10   0   3      175.05      165.73      4.44 o 
  11   0   3       10.02       12.25      2.27 o 
  12   0   3       59.83       67.60      3.12 o 
 -11   1   3        7.99        6.60      2.75 o 
 -10   1   3        1.74        2.34      2.40 o 
  -9   1   3       47.45       52.08      2.50 o 
  -8   1   3       19.76       17.62      2.03 o 
  -7   1   3       49.85       47.13      2.05 o 
  -6   1   3      145.03      141.25      2.76 o 
  -5   1   3      388.19      389.36      5.52 o 
  -4   1   3     1048.82      979.09      9.71 o 
  -3   1   3       95.43      124.72      2.35 o 
  -2   1   3     1961.69     2063.80     15.64 o 
  -1   1   3     1583.06     1563.32      8.74 o 
   0   1   3     1043.13     1003.55      7.99 o 
   1   1   3       94.67      102.58      2.19 o 
   2   1   3      598.08      572.46      6.14 o 
   3   1   3     1128.22     1100.71     11.55 o 
   4   1   3        4.09        5.94      1.25 o 
   5   1   3      384.50      399.67      4.45 o 
   6   1   3       22.28       22.94      1.66 o 
   7   1   3        4.98        4.24      1.71 o 
   8   1   3       81.79       78.30      2.47 o 
   9   1   3      237.53      233.91      3.63 o 
  10   1   3      245.83      244.81      5.78 o 
  11   1   3       13.94       15.88      2.42 o 
  12   1   3       64.75       62.73      3.69 o 
 -11   2   3        3.13        2.74      2.38 o 
 -10   2   3       63.89       66.32      2.92 o 
  -9   2   3      329.26      296.42      7.37 o 
  -8   2   3        5.76        4.08      2.01 o 
  -7   2   3        0.63       -0.12      1.75 o 
  -6   2   3      148.57      145.18      2.86 o 
  -5   2   3       42.74       48.05      1.83 o 
  -4   2   3      170.16      167.47      2.79 o 
  -3   2   3      104.78      107.69      2.36 o 
  -2   2   3       14.41       10.18      1.09 o 
  -1   2   3     3783.10     3566.60     35.40 o 
   0   2   3       13.58       19.31      1.67 o 
   1   2   3      266.04      270.59      3.98 o 
   2   2   3      123.97      140.73      2.62 o 
   3   2   3      559.78      613.45      6.32 o 
   4   2   3      118.90      115.71      2.43 o 
   5   2   3     1983.67     2065.95     22.83 o 
   6   2   3        1.89        0.32      1.77 o 
   7   2   3      128.83      128.57      2.89 o 
   8   2   3       13.83       13.52      2.08 o 
   9   2   3       18.64       19.73      2.09 o 
  10   2   3      147.62      153.08      4.91 o 
  11   2   3        0.25       -0.51      2.20 o 
  12   2   3      128.08      132.65      4.16 o 
 -11   3   3       74.56       75.04      4.36 o 
 -10   3   3       16.18       11.29      2.35 o 
  -9   3   3       34.29       31.96      2.27 o 
  -8   3   3       26.42       26.77      2.36 o 
  -7   3   3       81.55       72.48      2.40 o 
  -6   3   3       27.77       26.85      1.95 o 
  -5   3   3      180.25      167.90      2.90 o 
  -4   3   3      194.84      230.60      3.32 o 
  -3   3   3     1064.72     1101.77     12.12 o 
  -2   3   3        0.71        2.77      1.04 o 
  -1   3   3     1004.97      964.25      9.24 o 
   0   3   3       80.30       72.97      2.19 o 
   1   3   3      665.69      663.41      6.60 o 
   2   3   3      141.08      138.64      2.60 o 
   3   3   3       23.19       31.09      1.70 o 
   4   3   3       47.99       40.57      1.78 o 
   5   3   3      121.24      101.09      2.47 o 
   6   3   3      228.39      233.82      3.67 o 
   7   3   3       33.32       32.38      2.28 o 
   8   3   3       85.31       88.87      2.55 o 
   9   3   3       73.89       74.55      2.56 o 
  10   3   3        2.90        3.06      2.10 o 
  11   3   3       16.24       18.68      2.37 o 
  12   3   3       38.86       39.10      3.01 o 
 -10   4   3       25.25       21.80      2.60 o 
  -9   4   3       57.36       52.16      2.67 o 
  -8   4   3      159.91      142.31      3.32 o 
  -7   4   3       17.64       13.70      1.92 o 
  -6   4   3       55.11       57.69      2.20 o 
  -5   4   3       81.62       77.37      2.30 o 
  -4   4   3        3.43        0.52      1.69 o 
  -3   4   3       19.86       21.17      1.40 o 
  -2   4   3      561.23      613.94      7.76 o 
  -1   4   3     1297.90     1336.42     15.72 o 
   1   4   3       12.66       23.10      1.26 o 
   2   4   3        8.21        4.19      1.03 o 
   3   4   3       78.43       74.62      2.10 o 
   4   4   3       75.80       87.75      2.29 o 
   5   4   3       72.20       72.71      2.17 o 
   6   4   3        0.98       -0.15      1.59 o 
   7   4   3       17.61       15.68      1.80 o 
   8   4   3      403.72      403.16      5.88 o 
   9   4   3      251.88      250.62      6.30 o 
  10   4   3       18.95       19.26      2.39 o 
  11   4   3        0.16       -0.55      3.13 o 
 -10   5   3       44.31       43.16      2.75 o 
  -9   5   3        0.79        1.62      2.22 o 
  -8   5   3        4.76        5.10      2.06 o 
  -7   5   3        0.87        0.70      2.12 o 
  -6   5   3      242.36      237.65      4.08 o 
  -5   5   3       86.94       82.52      2.28 o 
  -4   5   3      184.74      185.61      4.11 o 
  -3   5   3      671.43      694.92      9.82 o 
  -2   5   3       50.12       37.89      1.80 o 
  -1   5   3       11.79       15.85      1.19 o 
   0   5   3       39.79       57.34      2.45 o 
   1   5   3      194.31      174.84      2.80 o 
   2   5   3      751.86      765.79      8.10 o 
   3   5   3      164.53      169.47      3.06 o 
   4   5   3      274.70      264.83      3.72 o 
   5   5   3       80.19       84.44      2.40 o 
   6   5   3        3.69        3.06      1.80 o 
   7   5   3       51.65       49.15      2.33 o 
   8   5   3        0.80        0.45      1.96 o 
   9   5   3       38.61       34.52      2.64 o 
  10   5   3       60.28       65.26      2.95 o 
  11   5   3       12.70        8.55      2.61 o 
  -9   6   3       14.49       14.18      2.34 o 
  -8   6   3        0.15        0.94      2.26 o 
  -7   6   3       76.79       81.91      3.03 o 
  -6   6   3      103.31      104.84      2.80 o 
  -5   6   3       85.50       88.06      2.43 o 
  -4   6   3      484.30      482.53      7.39 o 
  -3   6   3      168.01      175.07      3.28 o 
  -2   6   3       80.05       73.83      2.07 o 
  -1   6   3       26.56       28.56      1.67 o 
   0   6   3       21.56       16.62      1.63 o 
   1   6   3       35.04       35.19      1.57 o 
   2   6   3      184.27      193.11      3.00 o 
   3   6   3      228.28      227.45      7.30 o 
   4   6   3      664.79      643.27     10.47 o 
   5   6   3       14.21       14.83      1.71 o 
   6   6   3       63.95       64.89      2.32 o 
   7   6   3       34.91       37.34      2.29 o 
   8   6   3       14.64       10.65      2.21 o 
   9   6   3       63.23       67.89      2.79 o 
  10   6   3       74.13       81.24      4.62 o 
  11   6   3        3.02        2.99      2.67 o 
  -9   7   3       60.18       67.82      3.56 o 
  -8   7   3       13.61       12.69      2.54 o 
  -7   7   3       41.36       38.18      2.46 o 
  -6   7   3      319.82      301.14      5.38 o 
  -5   7   3        7.54        7.27      2.07 o 
  -4   7   3      244.55      228.61      3.99 o 
  -3   7   3       58.45       53.40      1.91 o 
  -2   7   3      143.83      131.57      4.82 o 
  -1   7   3       60.92       57.32      2.17 o 
   0   7   3      309.70      312.18      6.14 o 
   1   7   3       47.47       42.19      1.97 o 
   2   7   3       98.20       94.23      2.30 o 
   3   7   3      319.36      327.70      5.11 o 
   4   7   3        0.53        0.48      1.90 o 
   5   7   3       10.92        9.76      1.98 o 
   6   7   3        0.16        0.04      2.04 o 
   7   7   3      149.47      153.32      3.30 o 
   8   7   3        5.03        4.62      2.25 o 
   9   7   3       10.52        7.29      2.45 o 
  10   7   3        3.81        4.50      2.42 o 
  -8   8   3        3.77        5.44      2.54 o 
  -7   8   3      102.01      120.94      3.88 o 
  -6   8   3        6.85        7.71      2.61 o 
  -5   8   3        2.34        2.19      2.03 o 
  -4   8   3        1.46        1.66      2.49 o 
  -3   8   3       87.19       73.62      2.68 o 
  -2   8   3       16.82       16.16      1.99 o 
  -1   8   3      114.51      125.99      3.00 o 
   0   8   3        4.93        4.54      1.80 o 
   1   8   3       14.05       15.18      2.05 o 
   2   8   3      101.16      101.14      2.87 o 
   3   8   3      391.27      390.56      4.77 o 
   4   8   3      299.50      297.60      7.32 o 
   5   8   3       65.42       65.53      2.35 o 
   6   8   3       16.18       12.07      1.99 o 
   7   8   3      270.48      287.78      8.41 o 
   8   8   3        3.82        4.55      2.67 o 
   9   8   3        1.83        0.92      2.81 o 
  -7   9   3        0.67        0.88      3.04 o 
  -6   9   3       56.96       49.56      3.44 o 
  -5   9   3       27.83       23.90      2.48 o 
  -4   9   3       86.02       92.26      2.92 o 
  -3   9   3       10.39        9.08      2.04 o 
  -2   9   3       40.51       31.77      2.73 o 
  -1   9   3      143.95      131.65      5.05 o 
   0   9   3        4.15        4.25      2.80 o 
   1   9   3      161.65      174.99      5.80 o 
   2   9   3      102.80       97.30      2.68 o 
   3   9   3       55.76       55.66      2.36 o 
   4   9   3        0.73        0.65      2.25 o 
   5   9   3       28.33       23.07      2.39 o 
   6   9   3        0.63       -0.36      2.09 o 
   7   9   3       85.07       86.59      3.00 o 
   8   9   3        1.85        1.68      3.17 o 
   9   9   3       13.49       16.50      2.75 o 
  -6  10   3       14.87       19.35      2.94 o 
  -5  10   3        0.86        0.90      2.41 o 
  -4  10   3       60.29       67.93      5.71 o 
  -3  10   3        9.11        8.56      2.69 o 
  -2  10   3       32.15       32.20      2.56 o 
  -1  10   3        0.39        1.37      2.99 o 
   0  10   3        2.30        1.60      5.94 o 
   1  10   3       73.91       75.54      4.16 o 
   2  10   3        0.49        2.66      2.61 o 
   3  10   3       19.97       23.10      2.08 o 
   4  10   3        0.29        0.10      2.53 o 
   5  10   3       20.28       19.12      2.37 o 
   6  10   3        1.84        0.71      2.46 o 
   7  10   3        0.17        0.04      2.41 o 
   8  10   3        4.17        3.72      2.78 o 
  -5  11   3        0.18        2.86      4.20 o 
  -4  11   3        0.07        1.78      3.63 o 
  -3  11   3       58.48       62.65      4.59 o 
  -2  11   3        0.77        0.11      6.74 o 
  -1  11   3        3.05        5.55      2.73 o 
   0  11   3        1.15        0.85      2.45 o 
   1  11   3       15.98       11.51      2.89 o 
   2  11   3      105.19      101.99      3.87 o 
   4  11   3       10.74       10.99      2.65 o 
   5  11   3        0.91        0.23      2.48 o 
   6  11   3       54.53       59.42      2.99 o 
  -3  12   3        0.70       -0.34      6.05 o 
  -2  12   3        8.48        8.45      6.05 o 
  -1  12   3        9.06        6.05      8.11 o 
   0  12   3        4.95        2.85      8.11 o 
   1  12   3        3.95        1.26      6.97 o 
  -1 -11   4        7.95        6.28      5.02 o 
   0 -11   4       10.09       12.10      5.02 o 
   1 -11   4       14.53       17.02      5.02 o 
   2 -11   4       32.74       28.78      5.14 o 
  -4 -10   4       14.00       11.08      6.40 o 
  -3 -10   4       51.35       52.42      5.60 o 
  -2 -10   4       28.62       31.98      5.14 o 
  -1 -10   4       15.46       13.02      4.68 o 
   0 -10   4      269.53      272.59     10.73 o 
   2 -10   4        9.77       10.28      4.45 o 
   3 -10   4       14.83       19.07      5.71 o 
   4 -10   4        1.36        1.60      5.82 o 
   5 -10   4       34.14       43.51      5.48 o 
  -5  -9   4       24.62       26.83      3.55 o 
  -4  -9   4        9.37        9.14      3.23 o 
  -3  -9   4       84.23       85.08      6.17 o 
  -2  -9   4       37.12       38.71      4.91 o 
  -1  -9   4        2.95        2.97      4.23 o 
   0  -9   4      222.91      220.40     11.53 o 
   1  -9   4      159.55      158.47      6.91 o 
   2  -9   4       29.26       25.12      4.34 o 
   3  -9   4       35.51       39.28      4.68 o 
   4  -9   4      108.91      117.62      6.62 o 
   5  -9   4        6.53        9.82      4.68 o 
   6  -9   4       78.91       68.86      6.40 o 
  -7  -8   4       10.18        9.13      3.27 o 
  -6  -8   4       17.60       20.10      2.85 o 
  -5  -8   4       74.22       72.04      3.47 o 
  -4  -8   4       12.72       12.99      1.97 o 
  -3  -8   4       51.92       48.62      3.43 o 
  -2  -8   4       23.85       31.40      4.57 o 
  -1  -8   4       54.71       48.31      6.05 o 
   0  -8   4        6.95        5.14      3.65 o 
   1  -8   4      232.79      230.45      5.33 o 
   2  -8   4        0.27        1.37      5.37 o 
   3  -8   4      226.73      239.55      5.77 o 
   4  -8   4      222.33      247.35     11.65 o 
   5  -8   4      277.83      276.17     13.74 o 
   6  -8   4       36.68       36.28      2.76 o 
   7  -8   4        5.58        6.32      2.63 o 
   8  -8   4       13.32       13.64      3.10 o 
  -8  -7   4        8.05        9.22      3.10 o 
  -7  -7   4      209.29      200.35      4.98 o 
  -6  -7   4       41.82       43.78      2.49 o 
  -5  -7   4       56.25       62.50      2.72 o 
  -4  -7   4      163.87      164.21      4.25 o 
  -3  -7   4       17.47       16.37      1.84 o 
  -2  -7   4      139.33      132.85      4.42 o 
  -1  -7   4       84.78       78.91      4.91 o 
   0  -7   4        0.01        0.57      3.31 o 
   1  -7   4      417.06      410.30      8.39 o 
   2  -7   4       13.39       11.73      2.58 o 
   3  -7   4       52.96       47.23      3.07 o 
   4  -7   4        0.93        1.60      2.58 o 
   5  -7   4      152.70      156.10      3.63 o 
   6  -7   4        2.73        2.98      2.11 o 
   7  -7   4        4.79        6.03      2.44 o 
   8  -7   4        0.01        0.38      2.94 o 
   9  -7   4       20.86       21.59      2.92 o 
  -8  -6   4      135.29      141.76      4.37 o 
  -7  -6   4       23.34       20.22      2.21 o 
  -6  -6   4        5.26        5.26      2.10 o 
  -5  -6   4        1.45        2.33      1.84 o 
  -4  -6   4      184.81      185.11      3.06 o 
  -3  -6   4       18.18       19.20      1.97 o 
  -2  -6   4        0.04        0.07      2.30 o 
  -1  -6   4       78.72       79.48      4.68 o 
   0  -6   4      249.97      262.20      8.79 o 
   1  -6   4       68.44       68.62      3.11 o 
   2  -6   4       43.03       51.44      3.26 o 
   3  -6   4       55.25       52.63      1.85 o 
   4  -6   4      292.22      307.68      7.21 o 
   5  -6   4      614.19      609.47     12.14 o 
   6  -6   4       38.04       35.91      2.49 o 
   7  -6   4      105.14      106.02      3.73 o 
   8  -6   4       60.87       57.08      2.63 o 
   9  -6   4        4.89        3.27      2.38 o 
  10  -6   4       23.28       19.95      2.62 o 
  -9  -5   4        4.35        3.13      2.31 o 
  -8  -5   4      366.40      364.45      5.11 o 
  -7  -5   4      103.58      108.18      3.54 o 
  -6  -5   4        5.15        5.80      1.89 o 
  -5  -5   4       46.93       45.12      2.24 o 
  -4  -5   4       93.41       93.55      2.35 o 
  -3  -5   4        0.98        0.53      1.76 o 
  -2  -5   4       57.21       53.66      1.95 o 
  -1  -5   4      284.68      312.58      6.40 o 
   0  -5   4      124.88      115.26      3.43 o 
   1  -5   4      209.09      222.46      6.62 o 
   2  -5   4       78.49       84.54      2.09 o 
   3  -5   4      218.45      231.35      6.43 o 
   4  -5   4       14.66       16.30      1.78 o 
   5  -5   4       12.11       11.32      1.96 o 
   6  -5   4      333.48      319.86      5.14 o 
   7  -5   4       10.00        9.13      2.10 o 
   8  -5   4      149.90      147.58      3.93 o 
   9  -5   4        2.11        1.63      2.07 o 
  10  -5   4        0.30       -0.04      2.24 o 
  -9  -4   4        0.10       -1.07      3.56 o 
  -8  -4   4       24.24       23.19      2.42 o 
  -7  -4   4      787.31      781.78      8.77 o 
  -6  -4   4      167.49      166.95      3.08 o 
  -5  -4   4        0.36        1.88      1.91 o 
  -4  -4   4        3.13        3.21      1.41 o 
  -3  -4   4       19.91       25.09      1.64 o 
  -2  -4   4       10.18        8.57      1.41 o 
  -1  -4   4       14.06       10.87      1.28 o 
   0  -4   4      166.08      156.77      3.15 o 
   1  -4   4       39.15       41.85      1.87 o 
   2  -4   4      927.57      905.42      8.34 o 
   3  -4   4      271.36      263.71      5.09 o 
   4  -4   4       36.33       35.46      1.93 o 
   5  -4   4      192.13      184.81      3.59 o 
   6  -4   4      970.47      958.67     11.17 o 
   7  -4   4       19.79       18.94      1.89 o 
   8  -4   4       44.72       43.09      2.32 o 
   9  -4   4       38.36       40.11      2.48 o 
  10  -4   4        5.46        6.09      2.19 o 
  11  -4   4        5.59        6.79      2.44 o 
 -10  -3   4       17.96       21.73      2.49 o 
  -9  -3   4       59.63       59.68      2.95 o 
  -8  -3   4       27.19       30.22      2.45 o 
  -7  -3   4        6.26        6.19      2.12 o 
  -6  -3   4       28.15       26.68      2.19 o 
  -5  -3   4      358.94      354.50      5.08 o 
  -4  -3   4      293.05      287.15      4.61 o 
  -3  -3   4      510.50      501.43      7.56 o 
  -2  -3   4      165.58      184.13      2.93 o 
  -1  -3   4        2.55        4.08      1.72 o 
   0  -3   4     1120.05     1111.26     12.39 o 
   1  -3   4       15.74       19.27      1.28 o 
   2  -3   4      347.69      344.52     18.90 o 
   3  -3   4      948.73      942.82     13.83 o 
   4  -3   4      110.44      119.33      2.47 o 
   5  -3   4      737.09      779.13      9.71 o 
   6  -3   4       77.64       81.21      2.41 o 
   7  -3   4      280.39      267.92      3.87 o 
   8  -3   4        0.34        0.75      1.89 o 
   9  -3   4      100.20       92.47      5.90 o 
  10  -3   4       79.11       79.69      2.89 o 
  11  -3   4        5.46        4.92      2.46 o 
 -10  -2   4      203.99      214.18      5.55 o 
  -9  -2   4       42.83       40.31      3.02 o 
  -8  -2   4      205.45      209.33      5.34 o 
  -7  -2   4      113.89      107.28      2.80 o 
  -6  -2   4      623.30      621.73      6.15 o 
  -5  -2   4      926.87      951.31     11.78 o 
  -4  -2   4      313.49      315.22      4.80 o 
  -3  -2   4       94.16       93.11      2.47 o 
  -2  -2   4      584.60      556.56      6.26 o 
  -1  -2   4      413.76      463.37      4.41 o 
   0  -2   4     2316.41     2371.86     23.25 o 
   1  -2   4      388.40      372.18      3.96 o 
   2  -2   4      842.07      838.73     11.51 o 
   3  -2   4     3026.06     3148.08     35.95 o 
   4  -2   4      195.00      184.42      3.01 o 
   5  -2   4       90.57       74.90      2.23 o 
   6  -2   4      120.84      117.59      2.67 o 
   7  -2   4      172.34      178.02      3.08 o 
   8  -2   4        1.11        0.85      1.88 o 
   9  -2   4       89.29       76.64      3.21 o 
  10  -2   4       26.15       32.26      2.33 o 
  11  -2   4        2.85        2.79      2.25 o 
  12  -2   4       69.58       75.92      3.25 o 
 -10  -1   4       18.79       16.34      2.37 o 
  -9  -1   4       15.63       18.18      2.44 o 
  -8  -1   4       29.76       30.26      2.62 o 
  -7  -1   4      779.52      775.67      6.05 o 
  -6  -1   4       72.23       73.66      3.12 o 
  -5  -1   4      256.90      250.43      4.27 o 
  -4  -1   4      229.53      242.41      3.28 o 
  -3  -1   4     2645.90     2709.04     11.98 o 
  -2  -1   4     2234.13     2267.09     19.14 o 
  -1  -1   4      281.22      310.31      3.67 o 
   0  -1   4       41.24       49.02      1.80 o 
   1  -1   4       15.02       17.03      1.29 o 
   2  -1   4      868.64      959.75      8.10 o 
   3  -1   4       55.44       59.47      1.92 o 
   4  -1   4      153.39      169.79      2.83 o 
   5  -1   4      478.99      471.51      6.74 o 
   6  -1   4      709.23      718.73      9.12 o 
   7  -1   4      448.00      432.36      6.22 o 
   8  -1   4      409.44      379.80     11.57 o 
   9  -1   4       41.27       44.39      2.30 o 
  10  -1   4       33.50       26.62      2.45 o 
  11  -1   4       90.66       87.23      3.19 o 
  12  -1   4        0.10       -0.73      2.57 o 
 -10   0   4       41.65       36.99      2.64 o 
  -9   0   4        0.96        1.53      2.28 o 
  -8   0   4       86.32       80.49      2.51 o 
  -7   0   4      210.70      217.65      3.87 o 
  -6   0   4      577.39      547.76      8.67 o 
  -5   0   4      134.87      149.22      3.38 o 
  -4   0   4       13.37       11.92      1.35 o 
  -3   0   4      230.34      255.39      3.25 o 
  -2   0   4     1948.18     2066.91     17.81 o 
  -1   0   4       12.45       14.17      1.21 o 
   0   0   4     1369.45     1313.50     12.38 o 
   1   0   4      211.69      213.12      4.46 o 
   2   0   4     1068.97     1082.17      7.46 o 
   3   0   4      229.32      252.61      3.68 o 
   4   0   4     1205.17     1261.94     15.36 o 
   5   0   4       81.58       72.46      2.19 o 
   6   0   4       55.25       49.95      2.09 o 
   7   0   4      361.85      340.38      7.42 o 
   8   0   4      321.89      317.40      4.76 o 
   9   0   4        0.97        0.65      1.89 o 
  10   0   4       22.14       15.28      2.19 o 
  11   0   4       26.43       29.67      2.56 o 
  12   0   4       42.56       43.98      2.90 o 
 -10   1   4      107.66      112.09      3.55 o 
  -9   1   4       38.39       43.24      2.37 o 
  -8   1   4       59.80       60.51      2.61 o 
  -7   1   4        0.19        0.62      1.78 o 
  -6   1   4      509.06      471.35      6.31 o 
  -5   1   4     1291.28     1281.51     15.66 o 
  -4   1   4       10.51       10.57      1.32 o 
  -3   1   4        2.67        3.61      1.36 o 
  -2   1   4      380.55      390.19      4.04 o 
  -1   1   4       82.47      107.14      2.24 o 
   0   1   4      149.34      134.31      2.41 o 
   1   1   4      671.91      658.78      7.30 o 
   2   1   4      225.36      222.78      3.49 o 
   3   1   4     1492.31     1585.65      9.32 o 
   4   1   4      172.22      182.82      3.23 o 
   5   1   4      188.64      215.12      3.27 o 
   6   1   4       38.50       43.29      1.93 o 
   7   1   4      994.45      994.57     17.82 o 
   8   1   4      395.82      381.87      6.87 o 
   9   1   4      266.17      259.40      3.81 o 
  10   1   4      232.45      233.30      5.60 o 
  11   1   4       37.51       35.91      2.82 o 
  12   1   4       17.93       20.17      2.92 o 
 -10   2   4        9.66       11.46      3.11 o 
  -9   2   4       33.56       43.53      2.66 o 
  -8   2   4       82.40       70.35      2.54 o 
  -7   2   4       28.47       22.20      2.16 o 
  -6   2   4        5.32        5.84      1.57 o 
  -5   2   4      320.03      293.67      4.76 o 
  -4   2   4      287.36      287.34      5.13 o 
  -3   2   4      834.58      827.78      8.57 o 
  -2   2   4       42.50       54.69      1.75 o 
  -1   2   4      394.04      470.19     10.88 o 
   0   2   4      117.57      122.16      6.98 o 
   1   2   4      135.67      161.00      2.93 o 
   2   2   4      374.36      353.91      4.59 o 
   3   2   4      612.31      615.86      7.06 o 
   4   2   4       65.53       65.78      2.13 o 
   5   2   4      904.31      886.06     11.68 o 
   6   2   4      154.60      146.84      2.99 o 
   7   2   4       71.24       73.59      2.38 o 
   8   2   4     1005.03      974.99      8.52 o 
   9   2   4        7.49        9.12      2.01 o 
  10   2   4      107.75      108.71      3.47 o 
  11   2   4       19.15       21.54      2.42 o 
  12   2   4       52.38       57.10      2.93 o 
 -10   3   4        0.10        2.24      2.29 o 
  -9   3   4       69.61       75.50      2.96 o 
  -8   3   4       25.01       30.42      2.27 o 
  -7   3   4       43.63       40.85      2.09 o 
  -6   3   4      368.15      364.93      4.57 o 
  -5   3   4       60.09       55.77      2.05 o 
  -4   3   4     1062.82     1047.25     12.28 o 
  -3   3   4      562.48      523.62      5.82 o 
  -2   3   4      111.86      125.07      2.40 o 
  -1   3   4      447.39      415.89      5.69 o 
   0   3   4       67.46       80.83      3.48 o 
   1   3   4       13.63       16.63      1.09 o 
   2   3   4      444.78      468.89      7.56 o 
   3   3   4      268.51      260.82      4.09 o 
   4   3   4       77.90       78.34      2.20 o 
   5   3   4      665.92      642.63      9.03 o 
   6   3   4        5.65        5.16      1.78 o 
   7   3   4      105.94      110.63      2.77 o 
   8   3   4       19.14       18.67      2.12 o 
   9   3   4      166.95      168.73      3.43 o 
  10   3   4       17.45       17.49      2.42 o 
  11   3   4       68.78       70.63      4.43 o 
  12   3   4      112.09      117.63      3.33 o 
 -10   4   4       38.49       40.44      2.77 o 
  -9   4   4        0.70        0.78      2.25 o 
  -8   4   4      298.90      314.51      7.69 o 
  -7   4   4        2.58        2.27      1.89 o 
  -6   4   4       81.41       83.83      2.48 o 
  -5   4   4       65.89       59.72      2.34 o 
  -4   4   4       11.12        8.46      1.63 o 
  -3   4   4      456.62      458.02      9.94 o 
  -2   4   4        9.58       12.17      1.19 o 
  -1   4   4      796.35      770.54     11.35 o 
   0   4   4     1473.70     1527.99     19.18 o 
   1   4   4      549.61      606.65     13.94 o 
   2   4   4      181.35      173.48      2.82 o 
   3   4   4       59.51       82.87      2.18 o 
   4   4   4        0.08        0.34      2.51 o 
   5   4   4      690.28      709.09      9.04 o 
   6   4   4      154.68      158.21      3.46 o 
   7   4   4      462.38      470.73      5.64 o 
   8   4   4      112.72      103.32      2.73 o 
   9   4   4      267.87      269.51      4.62 o 
  10   4   4       10.20       11.65      2.24 o 
  11   4   4       14.38       13.93      2.50 o 
 -10   5   4       40.44       41.03      4.27 o 
  -9   5   4        3.08        5.25      2.34 o 
  -8   5   4      118.86      114.83      3.24 o 
  -7   5   4       24.53       24.77      2.03 o 
  -6   5   4       24.46       25.50      2.06 o 
  -5   5   4     2089.13     2009.94     16.60 o 
  -4   5   4        2.39        1.47      1.54 o 
  -3   5   4      779.12      785.14     10.99 o 
  -2   5   4      223.28      235.46      4.04 o 
  -1   5   4      928.84      910.68      8.98 o 
   0   5   4      554.58      522.45      6.05 o 
   1   5   4       30.95       34.27      1.52 o 
   2   5   4      416.13      428.71      4.40 o 
   3   5   4        1.63        4.27      1.35 o 
   4   5   4       46.16       51.02      1.94 o 
   5   5   4        0.09       -0.25      2.09 o 
   6   5   4      527.63      556.64      7.32 o 
   7   5   4       24.74       17.76      2.06 o 
   8   5   4        0.02        0.71      1.90 o 
   9   5   4      254.14      258.35      6.49 o 
  10   5   4       32.88       29.78      2.43 o 
  11   5   4       49.77       46.86      2.89 o 
  -9   6   4        0.34        1.74      2.95 o 
  -8   6   4       27.83       26.39      2.34 o 
  -7   6   4       30.15       29.94      2.21 o 
  -6   6   4       83.16       78.37      2.47 o 
  -5   6   4        2.51        3.29      1.69 o 
  -4   6   4      366.91      370.18      5.11 o 
  -3   6   4      386.63      382.64      6.64 o 
  -2   6   4      130.21      123.65      2.59 o 
  -1   6   4        7.29        5.49      1.11 o 
   0   6   4      323.40      338.58      6.00 o 
   1   6   4      115.69      107.26      3.56 o 
   2   6   4      487.34      462.10      6.45 o 
   3   6   4      254.84      253.63      4.23 o 
   4   6   4      253.67      266.85      4.70 o 
   5   6   4      451.81      439.64      6.27 o 
   6   6   4      284.21      293.11      4.34 o 
   7   6   4       15.08       14.47      1.96 o 
   8   6   4      217.02      213.52      4.12 o 
   9   6   4      398.18      399.71      6.32 o 
  10   6   4        4.87        1.80      2.85 o 
  11   6   4       13.73       14.40      2.54 o 
  -9   7   4       30.52       30.05      4.59 o 
  -8   7   4        4.02        8.21      2.33 o 
  -7   7   4        3.28        3.25      2.10 o 
  -6   7   4        9.98        8.33      1.94 o 
  -5   7   4       69.85       68.73      2.65 o 
  -4   7   4       49.69       52.13      2.51 o 
  -3   7   4      150.12      157.00      3.37 o 
  -2   7   4        7.44        8.21      1.37 o 
  -1   7   4      622.30      610.93     10.31 o 
   0   7   4       66.09       66.32      3.28 o 
   1   7   4      682.19      685.99     12.68 o 
   2   7   4        9.66        9.48      1.76 o 
   3   7   4      136.85      136.72      2.74 o 
   4   7   4      190.03      182.26      5.50 o 
   5   7   4        1.49        2.35      1.79 o 
   6   7   4        0.45        0.57      1.91 o 
   7   7   4        0.00        0.30      1.95 o 
   8   7   4       24.98       18.98      2.52 o 
   9   7   4       77.39       87.34      3.13 o 
  10   7   4       62.11       56.23      3.16 o 
  -8   8   4        4.15        3.62      2.95 o 
  -7   8   4       79.15       83.08      3.98 o 
  -6   8   4       14.01       18.02      2.64 o 
  -5   8   4        0.40       -1.18      2.45 o 
  -4   8   4        1.58        1.58      2.10 o 
  -3   8   4      197.48      201.13      7.19 o 
  -2   8   4      164.08      153.89      5.18 o 
  -1   8   4       13.64       17.32      2.07 o 
   0   8   4        0.51       -0.91      1.93 o 
   1   8   4       40.36       36.76      2.35 o 
   2   8   4       42.51       39.25      2.11 o 
   3   8   4       37.92       34.96      1.98 o 
   4   8   4       21.77       23.19      1.85 o 
   5   8   4      458.87      464.38      5.96 o 
   6   8   4       18.70       20.04      2.09 o 
   7   8   4        8.45       11.03      2.29 o 
   8   8   4        1.18        0.59      2.21 o 
   9   8   4        0.07       -0.54      2.51 o 
  -7   9   4        0.46        0.45      4.47 o 
  -6   9   4       13.89       23.80      2.90 o 
  -5   9   4        0.52        0.24      2.48 o 
  -4   9   4      137.28      128.07      4.11 o 
  -3   9   4       23.03       18.70      1.96 o 
  -2   9   4       38.60       49.31      2.75 o 
  -1   9   4       26.11       29.85      2.30 o 
   0   9   4      706.60      668.74     12.10 o 
   1   9   4        0.02        0.23      2.85 o 
   2   9   4       84.86       81.91      2.97 o 
   3   9   4        6.33        6.75      1.82 o 
   4   9   4        0.73        0.38      2.12 o 
   5   9   4       50.75       52.25      2.43 o 
   6   9   4       24.40       22.84      2.32 o 
   7   9   4       44.59       44.51      2.86 o 
   8   9   4      104.21      112.57      4.06 o 
   9   9   4        6.66        6.51      2.90 o 
  -6  10   4       14.87       17.98      3.41 o 
  -5  10   4       49.84       49.96      7.88 o 
  -4  10   4       91.08      101.40      5.19 o 
  -3  10   4       25.74       29.46      2.92 o 
  -2  10   4       12.97       11.95      2.41 o 
  -1  10   4       35.49       34.55      2.78 o 
   0  10   4        0.17        0.68      2.52 o 
   1  10   4       31.68       35.40      4.34 o 
   2  10   4      103.00      101.22     12.05 o 
   3  10   4       21.38       16.97      2.11 o 
   4  10   4        2.28        1.50      2.06 o 
   5  10   4        2.60        4.16      2.50 o 
   6  10   4        0.03        0.01      2.17 o 
   7  10   4      145.68      140.23      7.80 o 
   8  10   4        1.51        0.89      2.89 o 
  -4  11   4       13.72       15.73      4.22 o 
  -3  11   4       83.79       86.80      6.27 o 
  -2  11   4       50.38       46.83      4.33 o 
  -1  11   4       50.67       49.29      7.90 o 
   0  11   4        5.35        5.10      2.47 o 
   2  11   4       44.05       46.97      3.32 o 
   3  11   4       21.01       27.11      3.22 o 
   4  11   4        5.54        7.84      2.65 o 
   5  11   4        7.78        9.35      2.50 o 
   6  11   4        4.26        3.81      2.87 o 
  -2  12   4        0.33        0.00      5.14 o 
  -1  12   4       16.29       19.03      4.32 o 
   0  12   4        2.42        2.24      3.41 o 
   2  12   4       41.05       36.80      3.64 o 
   3  12   4        1.01        1.30      3.89 o 
   4  12   4       18.31       20.22      3.27 o 
  -2 -10   5      188.07      208.87     11.42 o 
  -1 -10   5        0.12        1.83      4.80 o 
   0 -10   5       12.11       12.91      3.84 o 
   1 -10   5       72.76       86.62     14.16 o 
   2 -10   5       29.33       29.69      6.62 o 
   3 -10   5       27.34       28.89      5.02 o 
   4 -10   5        0.43       -1.03      4.68 o 
  -4  -9   5        1.60        1.64      3.22 o 
  -3  -9   5       17.54       14.62      4.91 o 
  -2  -9   5        4.39        4.34      4.57 o 
  -1  -9   5       26.95       22.95      4.68 o 
   0  -9   5        3.13        4.45      3.03 o 
   1  -9   5       72.06       83.06     10.28 o 
   2  -9   5       13.39       13.07      3.11 o 
   3  -9   5       70.65       72.34      4.00 o 
   4  -9   5      115.49      115.75      7.94 o 
   5  -9   5        0.27       -0.46      4.68 o 
   6  -9   5        1.85       -4.23      6.05 o 
  -6  -8   5       21.66       26.72      6.85 o 
  -5  -8   5        0.02        0.50      3.23 o 
  -4  -8   5        0.09        0.48      3.10 o 
  -3  -8   5       72.19       66.12      5.60 o 
  -2  -8   5       40.10       39.28      4.91 o 
  -1  -8   5        8.19       12.22      4.23 o 
   0  -8   5       44.92       50.25      6.17 o 
   1  -8   5       17.36       17.51      3.24 o 
   2  -8   5      126.19      126.17      5.30 o 
   3  -8   5        9.91        9.08      2.91 o 
   4  -8   5        0.62        2.91      2.95 o 
   5  -8   5        9.47        6.45      3.55 o 
   6  -8   5       27.53       24.55      3.43 o 
   8  -8   5       30.75       39.51      5.82 o 
  -7  -7   5        0.82       -0.34      2.90 o 
  -6  -7   5       12.53       12.83      2.43 o 
  -5  -7   5        0.02        1.23      2.53 o 
  -4  -7   5      214.13      212.69      7.35 o 
  -3  -7   5       18.99       17.60      2.00 o 
  -2  -7   5       90.79       84.39      6.28 o 
  -1  -7   5       36.29       36.43      4.34 o 
   0  -7   5       10.07        6.17      3.65 o 
   1  -7   5      416.23      392.43      6.18 o 
   2  -7   5       94.23       97.85      4.62 o 
   3  -7   5       12.61       13.81      3.15 o 
   4  -7   5      262.77      234.52     12.69 o 
   5  -7   5       28.50       26.13      2.19 o 
   6  -7   5       88.88       91.41      3.84 o 
   7  -7   5       22.74       22.52      2.70 o 
   8  -7   5       25.05       26.88      2.87 o 
   9  -7   5      137.06      147.19      4.39 o 
  -8  -6   5       18.63       17.47      3.15 o 
  -7  -6   5       17.38       14.50      2.33 o 
  -6  -6   5        0.00        0.41      2.20 o 
  -5  -6   5        3.25        3.10      2.01 o 
  -4  -6   5       36.99       37.62      2.18 o 
  -3  -6   5       12.73       14.97      1.80 o 
  -2  -6   5      193.31      201.78      4.93 o 
  -1  -6   5        0.41       -5.14      5.14 o 
   0  -6   5       65.97       74.57      4.68 o 
   1  -6   5       94.32      100.15      3.59 o 
   2  -6   5       36.43       38.93      2.91 o 
   3  -6   5      470.23      457.86      7.10 o 
   4  -6   5        0.54        0.69      3.54 o 
   5  -6   5      111.37      109.55      3.44 o 
   6  -6   5      218.58      216.92      7.93 o 
   7  -6   5        0.00        1.26      4.34 o 
   8  -6   5       14.14       18.23      2.89 o 
   9  -6   5       27.51       28.12      2.47 o 
  -8  -5   5       43.27       45.85      2.68 o 
  -7  -5   5        2.33        2.69      2.08 o 
  -6  -5   5        8.76        8.31      2.27 o 
  -5  -5   5       41.21       39.75      2.16 o 
  -4  -5   5      260.54      261.99      4.07 o 
  -3  -5   5       35.52       35.42      1.96 o 
  -2  -5   5      123.64      120.14      2.73 o 
  -1  -5   5        1.09        1.60      3.08 o 
   0  -5   5      180.84      184.63      4.04 o 
   1  -5   5        7.87       10.53      1.51 o 
   2  -5   5       94.39       90.84      2.31 o 
   3  -5   5       34.71       40.51      1.82 o 
   4  -5   5       70.39       74.67      2.61 o 
   5  -5   5      214.85      205.67      4.36 o 
   6  -5   5       11.08       11.04      2.02 o 
   7  -5   5       34.67       35.64      2.28 o 
   8  -5   5       37.25       44.41      2.55 o 
   9  -5   5        0.17        1.86      2.29 o 
  10  -5   5       84.17       95.82      3.56 o 
  -9  -4   5       16.54       18.38      2.59 o 
  -8  -4   5       39.57       37.59      2.60 o 
  -7  -4   5       24.48       21.81      2.27 o 
  -6  -4   5        5.64        2.79      1.81 o 
  -5  -4   5       79.92       75.50      2.31 o 
  -4  -4   5      147.27      147.52      2.87 o 
  -3  -4   5      180.15      185.08      3.18 o 
  -2  -4   5       16.57       12.99      1.47 o 
  -1  -4   5      144.69      160.53      3.19 o 
   0  -4   5      489.97      461.96      7.23 o 
   1  -4   5      103.19      109.69      2.30 o 
   2  -4   5      412.05      414.02      8.83 o 
   3  -4   5       38.08       40.58      2.49 o 
   4  -4   5        3.49        2.03      1.50 o 
   5  -4   5      166.21      166.64      3.36 o 
   6  -4   5       38.34       36.94      2.01 o 
   7  -4   5        0.09        0.54      1.74 o 
   8  -4   5       59.27       63.23      2.57 o 
   9  -4   5       47.78       46.98      2.58 o 
  10  -4   5        3.17        3.89      2.22 o 
  11  -4   5        0.28       -1.49      2.58 o 
  -9  -3   5       43.14       42.81      2.57 o 
  -8  -3   5      294.54      298.64      5.51 o 
  -7  -3   5      279.35      287.97      6.29 o 
  -6  -3   5      233.47      246.11      3.84 o 
  -5  -3   5      986.58      968.85     11.09 o 
  -4  -3   5      173.58      181.68      2.92 o 
  -3  -3   5      426.79      451.81      6.58 o 
  -2  -3   5      456.26      485.50      9.64 o 
  -1  -3   5        0.19        1.40      1.20 o 
   0  -3   5      307.58      293.45      4.14 o 
   1  -3   5      950.54      934.93      8.62 o 
   2  -3   5       39.15       46.26      1.67 o 
   3  -3   5      348.46      334.64      5.86 o 
   4  -3   5      157.30      156.17      3.18 o 
   5  -3   5        6.60        5.94      1.92 o 
   6  -3   5      108.74       94.68      2.53 o 
   7  -3   5       25.53       21.62      2.01 o 
   8  -3   5       50.79       44.44      2.39 o 
   9  -3   5      147.70      155.04      4.83 o 
  10  -3   5       51.88       51.99      2.63 o 
  11  -3   5        5.21        4.81      2.33 o 
  -9  -2   5       18.81       12.80      2.51 o 
  -8  -2   5        1.50        0.35      2.48 o 
  -7  -2   5      176.82      173.60      3.91 o 
  -6  -2   5        0.70        1.15      1.90 o 
  -5  -2   5       95.83       96.23      2.49 o 
  -4  -2   5       23.99       28.10      1.75 o 
  -3  -2   5        4.84        3.06      1.27 o 
  -2  -2   5      499.48      490.86      4.73 o 
  -1  -2   5      366.10      369.67      3.97 o 
   0  -2   5       15.27       16.70      1.55 o 
   1  -2   5       26.67       28.74      1.50 o 
   2  -2   5     2153.18     2250.26     14.51 o 
   3  -2   5       33.83       48.77      2.25 o 
   4  -2   5       14.85       15.26      1.62 o 
   5  -2   5      195.89      193.86      3.09 o 
   6  -2   5      142.45      138.58      2.92 o 
   7  -2   5      160.28      155.71      3.04 o 
   8  -2   5        2.61        2.65      2.04 o 
   9  -2   5        0.62       -0.04      2.04 o 
  10  -2   5       75.59       76.43      3.10 o 
  11  -2   5        0.98       -0.52      2.24 o 
 -10  -1   5      102.33      104.91      3.29 o 
  -9  -1   5        0.01        0.66      2.15 o 
  -8  -1   5       43.08       45.25      2.46 o 
  -7  -1   5       19.08       22.07      1.99 o 
  -6  -1   5      180.21      174.32      3.46 o 
  -5  -1   5       40.84       38.57      1.99 o 
  -4  -1   5      110.08      109.97      2.36 o 
  -3  -1   5       46.19       42.40      1.71 o 
  -2  -1   5       34.89       18.00      1.46 o 
  -1  -1   5      260.51      286.06      3.43 o 
   0  -1   5       54.21       58.16      2.17 o 
   1  -1   5      402.59      401.68      4.35 o 
   2  -1   5       25.60       22.77      1.63 o 
   3  -1   5      246.54      253.83      3.39 o 
   4  -1   5      134.51      132.09      2.61 o 
   5  -1   5      329.12      332.92      5.05 o 
   6  -1   5       86.67       83.08      2.32 o 
   7  -1   5       42.37       32.77      2.03 o 
   8  -1   5      571.38      513.42     10.27 o 
   9  -1   5      448.27      427.54      5.89 o 
  10  -1   5       26.34       25.36      2.27 o 
  11  -1   5       32.59       35.06      2.64 o 
  12  -1   5       22.32       24.12      2.60 o 
 -10   0   5       89.96       92.96      3.54 o 
  -9   0   5       94.59       87.13      3.00 o 
  -8   0   5        0.86        2.79      2.09 o 
  -7   0   5      125.54      120.96      2.98 o 
  -6   0   5       34.72       28.77      2.16 o 
  -5   0   5       43.06       52.68      1.99 o 
  -4   0   5      312.71      325.96      4.86 o 
  -3   0   5       40.77       43.84      1.84 o 
  -2   0   5      204.42      186.75      2.85 o 
  -1   0   5        1.73        1.07      1.12 o 
   0   0   5      861.72      870.22     10.16 o 
   1   0   5       96.42       99.08      2.10 o 
   2   0   5       15.48       16.11      1.45 o 
   3   0   5      657.86      720.81      7.81 o 
   4   0   5      477.52      460.71      6.51 o 
   5   0   5      121.50      103.94      2.56 o 
   6   0   5      253.96      235.68      3.94 o 
   7   0   5      280.83      280.32      4.70 o 
   8   0   5       17.42       20.66      2.21 o 
   9   0   5       28.16       31.58      2.22 o 
  10   0   5        9.47       10.48      2.17 o 
  11   0   5        0.74       -0.27      2.25 o 
  12   0   5       40.69       37.44      2.79 o 
 -10   1   5       28.24       30.20      2.67 o 
  -9   1   5       73.22       82.45      2.93 o 
  -8   1   5       71.27       62.09      2.76 o 
  -7   1   5      543.86      549.39      5.34 o 
  -6   1   5       52.87       51.32      2.38 o 
  -5   1   5      355.87      370.04      5.20 o 
  -4   1   5        7.77       11.04      1.50 o 
  -3   1   5        1.59       -0.80      2.28 o 
  -2   1   5      632.84      619.78      5.33 o 
  -1   1   5       20.53       11.41      1.19 o 
   0   1   5      581.18      564.01      6.86 o 
   1   1   5        8.59       12.64      1.49 o 
   2   1   5      184.49      185.03      2.86 o 
   3   1   5        3.01        3.88      1.35 o 
   4   1   5       98.01       95.13      2.26 o 
   5   1   5      145.91      154.59      2.81 o 
   6   1   5      207.34      206.46      3.32 o 
   7   1   5      125.88      118.87      2.85 o 
   8   1   5        7.59        9.72      1.88 o 
   9   1   5        0.22       -0.31      2.07 o 
  10   1   5        0.53        1.30      2.11 o 
  11   1   5        0.56        0.26      2.26 o 
  12   1   5        3.47        0.17      2.91 o 
 -10   2   5        2.90        3.25      2.66 o 
  -9   2   5       46.39       42.03      2.71 o 
  -8   2   5        0.15       -1.05      2.20 o 
  -7   2   5       80.47      100.37      8.52 o 
  -6   2   5      597.63      550.92      7.24 o 
  -5   2   5        0.35        2.26      1.75 o 
  -4   2   5        3.21        3.00      1.49 o 
  -3   2   5      192.06      189.80      3.04 o 
  -2   2   5      703.72      764.46      6.16 o 
  -1   2   5      236.53      246.08      5.33 o 
   0   2   5      347.40      398.80      4.23 o 
   1   2   5      314.11      314.29      4.44 o 
   2   2   5      667.15      667.34      7.28 o 
   3   2   5     1402.91     1426.50     13.38 o 
   4   2   5      697.76      787.96      6.62 o 
   5   2   5       20.69       20.42      1.73 o 
   6   2   5      123.22      105.94      2.56 o 
   7   2   5      287.11      285.14      4.85 o 
   8   2   5        0.07       -1.04      1.83 o 
   9   2   5        0.89       -0.75      2.24 o 
  10   2   5        6.49        8.15      2.30 o 
  11   2   5       45.12       44.33      2.79 o 
  12   2   5       24.51       27.12      2.63 o 
 -10   3   5       93.54       94.48      3.06 o 
  -9   3   5        7.65        8.35      2.32 o 
  -8   3   5       18.28       15.99      2.21 o 
  -7   3   5        0.67       -0.72      2.36 o 
  -6   3   5      546.87      547.86      7.14 o 
  -5   3   5      514.26      516.72      6.79 o 
  -4   3   5      300.44      317.50      5.71 o 
  -3   3   5      513.08      499.91      6.81 o 
  -2   3   5       21.82       20.06      1.63 o 
  -1   3   5       68.56       78.32      2.88 o 
   0   3   5       77.41       82.05      2.93 o 
   1   3   5     1043.71     1070.21     12.47 o 
   2   3   5      114.60      133.68      2.59 o 
   3   3   5     1624.34     1612.53     21.92 o 
   4   3   5       25.04       28.52      1.71 o 
   5   3   5      235.08      256.27      4.37 o 
   6   3   5      113.87      118.78      2.84 o 
   7   3   5        2.24        1.76      2.00 o 
   8   3   5      461.41      446.54      6.54 o 
   9   3   5       12.74       12.31      2.13 o 
  10   3   5       12.62       11.01      2.35 o 
  11   3   5        7.19        8.42      2.35 o 
  12   3   5        7.70        6.07      2.50 o 
  -9   4   5       31.88       40.81      2.56 o 
  -8   4   5      149.38      146.42      3.44 o 
  -7   4   5        3.30        5.04      2.03 o 
  -6   4   5        0.09        0.11      1.90 o 
  -5   4   5     1007.68      967.70      8.31 o 
  -4   4   5       40.26       43.71      1.91 o 
  -3   4   5       16.77       19.40      2.37 o 
  -2   4   5      373.88      379.86      7.43 o 
  -1   4   5      539.05      612.30      7.10 o 
   0   4   5      241.96      225.40      4.36 o 
   1   4   5      154.02      197.63      3.12 o 
   2   4   5        7.09        9.38      1.10 o 
   3   4   5      681.30      694.64      6.03 o 
   4   4   5      805.58      792.67     10.48 o 
   5   4   5       65.24       55.98      2.49 o 
   6   4   5      125.41      126.63      2.83 o 
   7   4   5      110.07      107.05      2.80 o 
   8   4   5      338.24      340.92      4.32 o 
   9   4   5       16.21       12.29      2.14 o 
  10   4   5        1.00        2.81      2.35 o 
  11   4   5       36.29       35.94      2.74 o 
  -9   5   5        0.20        1.02      2.60 o 
  -8   5   5       97.37      104.38      3.16 o 
  -7   5   5       77.53       79.08      3.01 o 
  -6   5   5        2.31        4.71      2.26 o 
  -5   5   5       52.42       52.55      2.13 o 
  -4   5   5       36.77       36.29      2.07 o 
  -3   5   5      714.08      699.62     10.41 o 
  -2   5   5      506.90      485.74     14.22 o 
  -1   5   5       13.52       16.37      2.58 o 
   0   5   5       20.49       24.98      2.41 o 
   1   5   5        1.87        3.31      2.63 o 
   2   5   5       10.24       12.18      1.29 o 
   3   5   5       19.80       20.97      1.57 o 
   4   5   5      213.08      221.32      3.74 o 
   5   5   5      160.33      157.68      3.10 o 
   6   5   5        0.17        0.67      1.75 o 
   7   5   5      456.06      436.63      6.53 o 
   8   5   5       24.90       23.27      2.16 o 
   9   5   5      376.68      356.60      8.70 o 
  10   5   5       23.91       21.29      2.55 o 
  11   5   5       31.66       32.67      2.64 o 
  -9   6   5       14.30       17.29      2.58 o 
  -8   6   5      510.91      574.14     16.24 o 
  -7   6   5       58.01       54.43      2.46 o 
  -6   6   5       13.42       14.41      2.19 o 
  -5   6   5      276.01      265.99      7.48 o 
  -4   6   5      547.68      542.31      8.67 o 
  -3   6   5        0.58        0.12      2.32 o 
  -2   6   5       11.01       11.31      2.27 o 
  -1   6   5       74.80       82.65      2.98 o 
   0   6   5      408.36      411.09      6.80 o 
   1   6   5        0.16        1.37      2.40 o 
   2   6   5      639.35      642.87      8.21 o 
   3   6   5        0.50        0.91      2.51 o 
   4   6   5      614.75      607.98     16.24 o 
   5   6   5        6.77        5.71      1.65 o 
   6   6   5      116.57      126.79      3.41 o 
   7   6   5      150.75      155.71      3.12 o 
   8   6   5       38.28       38.98      2.58 o 
   9   6   5       60.59       65.52      2.90 o 
  10   6   5       18.51       23.63      2.51 o 
  11   6   5        4.46        3.94      2.64 o 
  -8   7   5        0.90        3.55      2.62 o 
  -7   7   5       13.05       17.16      2.35 o 
  -6   7   5       17.99       16.46      2.09 o 
  -5   7   5      873.01      866.19     25.06 o 
  -4   7   5       51.34       54.81      2.66 o 
  -3   7   5       31.02       30.26      2.82 o 
  -2   7   5        1.87        3.17      3.71 o 
  -1   7   5      710.88      698.57      8.70 o 
   1   7   5       94.95       90.09      3.06 o 
   2   7   5      112.83      112.71      2.55 o 
   3   7   5       31.80       32.69      1.84 o 
   4   7   5      270.86      289.35      4.20 o 
   5   7   5        5.43        3.77      2.01 o 
   6   7   5      183.76      186.74      3.61 o 
   7   7   5       98.79       96.51      2.89 o 
   8   7   5       61.95       65.71      2.99 o 
   9   7   5       51.48       55.58      2.88 o 
  10   7   5       39.19       40.46      2.73 o 
  -7   8   5       18.86       22.64      3.63 o 
  -6   8   5        0.32        0.00      3.70 o 
  -5   8   5       29.85       32.23      2.32 o 
  -4   8   5      393.62      394.36      7.62 o 
  -3   8   5       32.70       35.92      2.78 o 
  -2   8   5       73.54       79.71      2.81 o 
  -1   8   5      155.33      148.66      2.96 o 
   0   8   5        5.24        2.51      2.13 o 
   1   8   5      206.05      212.41      6.59 o 
   2   8   5      170.03      150.34      4.12 o 
   3   8   5        3.06        3.58      1.78 o 
   4   8   5        7.37        8.51      1.84 o 
   5   8   5      429.04      440.47      6.67 o 
   6   8   5       80.28       77.35      2.71 o 
   7   8   5        0.28       -0.27      2.19 o 
   8   8   5        4.33        6.18      2.30 o 
   9   8   5      136.28      136.10      4.57 o 
  -6   9   5        4.62        4.64      3.57 o 
  -5   9   5       34.96       38.55      3.23 o 
  -4   9   5      268.37      286.51      7.09 o 
  -3   9   5      299.43      303.41      9.20 o 
  -2   9   5        2.76        3.72      2.45 o 
  -1   9   5       25.88       40.63      3.05 o 
   0   9   5        9.07        5.86      2.34 o 
   1   9   5      139.99      148.11      6.40 o 
   2   9   5        8.77       11.53      5.02 o 
   3   9   5       48.74       54.75      2.23 o 
   4   9   5        1.94        0.78      2.05 o 
   5   9   5      137.63      138.59      3.95 o 
   6   9   5       63.65       63.68      3.22 o 
   7   9   5       26.07       30.82      2.62 o 
   8   9   5       12.93       15.32      2.83 o 
   9   9   5       63.65       60.65      3.38 o 
  -5  10   5        0.38       -0.74      3.10 o 
  -4  10   5        0.02        1.08      2.95 o 
  -3  10   5       42.99       32.47      3.23 o 
  -2  10   5       82.64       91.56      3.55 o 
  -1  10   5       24.44       29.57      2.91 o 
   0  10   5       69.12       68.34      5.14 o 
   1  10   5        3.25        0.23      3.31 o 
   2  10   5        1.12        0.37      2.94 o 
   3  10   5        1.26        2.06      1.97 o 
   4  10   5        4.95        5.09      2.15 o 
   5  10   5       75.74       75.21      3.34 o 
   6  10   5       76.44       80.25      3.09 o 
   7  10   5        5.03        7.82      2.97 o 
  -4  11   5       67.72       77.16      4.32 o 
  -3  11   5       13.01       17.32      4.17 o 
  -2  11   5      146.67      164.15     11.25 o 
  -1  11   5        3.49        1.58      3.40 o 
   0  11   5       98.34       88.59      9.08 o 
   2  11   5       25.59       24.37      3.38 o 
   3  11   5       10.09       13.27      2.87 o 
   4  11   5        5.70        5.36      2.92 o 
   5  11   5        3.39        4.55      2.90 o 
   6  11   5       32.14       37.26      3.10 o 
  -1  12   5        1.56        2.40      4.91 o 
   0  12   5       42.30       58.01      6.40 o 
   1  12   5      118.47      111.49     11.82 o 
   3  12   5       37.55       37.70      3.31 o 
   1 -10   6       49.64       44.75      8.79 o 
   2 -10   6        0.01       -3.35      3.35 o 
  -3  -9   6        0.03       -1.83      4.91 o 
  -2  -9   6       34.50       33.57      5.25 o 
  -1  -9   6       95.25      103.69      7.42 o 
   0  -9   6       49.59       51.95      3.92 o 
   1  -9   6       84.90       88.85      7.25 o 
   2  -9   6        0.01       -0.76      3.15 o 
   3  -9   6       88.07       91.01      8.17 o 
   4  -9   6       19.28       24.10      3.99 o 
   5  -9   6      225.82      240.72     11.53 o 
  -5  -8   6        2.21        2.35      3.39 o 
  -4  -8   6       18.78       19.32      3.46 o 
  -3  -8   6       47.84       51.16      5.71 o 
  -2  -8   6        1.54        1.26      4.45 o 
  -1  -8   6      171.02      178.38      8.11 o 
   0  -8   6      112.75      113.36      4.48 o 
   1  -8   6       28.85       33.86      4.28 o 
   2  -8   6      190.18      191.64     10.28 o 
   3  -8   6       25.59       27.11      3.51 o 
   4  -8   6       15.60       17.65      3.23 o 
   5  -8   6        9.99        9.55      3.27 o 
   6  -8   6       37.45       36.67      4.45 o 
   7  -8   6       29.92       28.09      5.48 o 
  -6  -7   6        2.68        3.69      4.03 o 
  -5  -7   6        7.22        9.59      2.74 o 
  -4  -7   6       10.59       11.03      2.59 o 
  -3  -7   6        2.23        4.23      4.45 o 
  -2  -7   6        5.22       -5.02      5.02 o 
  -1  -7   6       53.42       47.05      6.28 o 
   0  -7   6        1.72        1.37      3.77 o 
   1  -7   6       87.18       84.75      4.09 o 
   2  -7   6      183.23      199.42      9.65 o 
   3  -7   6       78.79       87.85      3.75 o 
   5  -7   6       83.77       75.92      2.54 o 
   6  -7   6       28.20       24.48      3.01 o 
   7  -7   6       49.08       50.93      3.51 o 
   8  -7   6       34.96       32.13      3.57 o 
  -7  -6   6       13.56       17.48      2.73 o 
  -6  -6   6       21.69       22.90      2.52 o 
  -5  -6   6       40.93       42.11      2.73 o 
  -4  -6   6        0.19       -0.35      2.25 o 
  -3  -6   6      129.15      128.84      7.42 o 
  -2  -6   6       16.87       18.96      4.23 o 
  -1  -6   6       12.85       13.05      2.07 o 
   0  -6   6       57.91       -6.40      6.40 o 
   1  -6   6       47.44       46.11      3.07 o 
   2  -6   6      306.05      337.97      4.87 o 
   3  -6   6        6.15        6.07      2.05 o 
   4  -6   6      104.81      101.35      3.10 o 
   5  -6   6       24.28       23.16      2.45 o 
   6  -6   6       24.57       27.77      2.63 o 
   7  -6   6        6.31        6.83      2.38 o 
   8  -6   6      126.89      126.62      4.28 o 
   9  -6   6       75.48       86.74      4.04 o 
  -7  -5   6      104.39      107.46      3.71 o 
  -6  -5   6      457.30      449.41      6.26 o 
  -5  -5   6       41.58       37.06      2.34 o 
  -4  -5   6       63.82       65.69      2.49 o 
  -3  -5   6      124.79      127.09      4.99 o 
  -2  -5   6        0.02       -0.57      5.14 o 
  -1  -5   6       27.31       28.62      2.13 o 
   0  -5   6        3.35        5.67      1.63 o 
   1  -5   6        5.48        4.66      1.33 o 
   2  -5   6      120.83      117.03      2.59 o 
   3  -5   6       43.80       38.18      2.05 o 
   4  -5   6      531.62      526.22      8.69 o 
   5  -5   6        2.41        2.66      1.91 o 
   6  -5   6       36.76       37.75      2.44 o 
   7  -5   6        4.85        3.24      2.51 o 
   8  -5   6       33.90       35.69      2.40 o 
   9  -5   6       60.46       61.90      2.85 o 
  10  -5   6       16.39        9.89      2.94 o 
  -8  -4   6        0.58        0.94      2.45 o 
  -7  -4   6       15.67       11.16      2.18 o 
  -6  -4   6       56.54       50.06      2.67 o 
  -5  -4   6       42.67       40.92      2.21 o 
  -4  -4   6       84.76       78.07      2.46 o 
  -3  -4   6       73.36       72.83      2.47 o 
  -2  -4   6      339.47      328.68      4.35 o 
  -1  -4   6       29.08       27.39      2.03 o 
   0  -4   6      205.84      221.69      4.26 o 
   1  -4   6       81.78       91.81      2.22 o 
   2  -4   6        0.80       -0.08      2.14 o 
   3  -4   6      180.61      170.49      4.19 o 
   4  -4   6        2.25        2.81      1.84 o 
   5  -4   6       52.64       49.91      2.37 o 
   6  -4   6      185.10      187.49      3.69 o 
   7  -4   6       26.29       29.97      2.20 o 
   8  -4   6        5.68        6.07      2.01 o 
   9  -4   6        0.90        0.74      2.24 o 
  10  -4   6       45.03       44.01      2.70 o 
  -8  -3   6        8.94       10.61      2.27 o 
  -7  -3   6      452.54      472.77      5.39 o 
  -6  -3   6        0.51       -0.24      2.02 o 
  -5  -3   6      278.61      274.37      4.13 o 
  -4  -3   6      149.53      150.77      2.89 o 
  -3  -3   6       36.54       38.11      1.91 o 
  -2  -3   6      145.66      149.77      2.91 o 
  -1  -3   6       44.95       46.32      2.16 o 
   0  -3   6        0.35       -0.34      2.85 o 
   1  -3   6     2073.60     2059.97     15.89 o 
   2  -3   6        2.22        2.95      1.68 o 
   3  -3   6       18.02       20.65      1.99 o 
   4  -3   6       62.19       57.46      2.31 o 
   5  -3   6      208.04      207.29      4.57 o 
   6  -3   6        0.06       -0.03      1.75 o 
   7  -3   6      475.00      451.45      6.26 o 
   8  -3   6        1.11        0.79      2.76 o 
   9  -3   6       27.00       24.90      2.24 o 
  10  -3   6       13.33       12.35      2.44 o 
  11  -3   6        6.49        5.81      2.83 o 
  -9  -2   6       45.26       42.46      3.64 o 
  -8  -2   6       49.25       55.93      2.56 o 
  -7  -2   6        6.73        6.22      2.11 o 
  -6  -2   6        1.00        2.46      2.04 o 
  -5  -2   6      101.55       98.22      2.59 o 
  -4  -2   6      821.75      834.82      7.22 o 
  -3  -2   6      361.90      378.11      5.35 o 
  -2  -2   6       11.42       13.49      1.43 o 
  -1  -2   6      232.80      251.09      4.64 o 
   0  -2   6      674.17      655.52     11.49 o 
   1  -2   6        6.96        7.46      1.30 o 
   2  -2   6       58.39       67.14      2.09 o 
   3  -2   6      507.41      523.15      7.86 o 
   4  -2   6        1.51        0.97      1.71 o 
   5  -2   6        2.32        3.58      1.55 o 
   6  -2   6       17.94       14.06      2.00 o 
   7  -2   6      291.66      297.40      4.75 o 
   8  -2   6      114.77      127.53      2.99 o 
   9  -2   6        1.23        1.57      2.01 o 
  10  -2   6       61.96       54.70      3.12 o 
  11  -2   6        1.49        0.38      2.46 o 
  -9  -1   6        4.48        2.71      3.07 o 
  -8  -1   6       33.51       33.90      2.65 o 
  -7  -1   6       85.20       80.41      2.81 o 
  -6  -1   6       42.61       37.80      2.09 o 
  -5  -1   6      404.54      400.70      5.56 o 
  -4  -1   6        2.93        2.89      1.69 o 
  -3  -1   6        3.08        3.65      1.48 o 
  -2  -1   6      372.07      376.17      9.39 o 
  -1  -1   6       59.01       60.63      2.22 o 
   0  -1   6      107.68      116.68      2.71 o 
   1  -1   6      480.19      493.03      5.22 o 
   2  -1   6      495.59      483.71      5.24 o 
   3  -1   6      230.00      208.50      4.40 o 
   4  -1   6       27.45       27.43      1.75 o 
   5  -1   6       59.10       53.81      2.11 o 
   6  -1   6        0.30        0.85      1.55 o 
   7  -1   6       38.12       41.40      2.11 o 
   8  -1   6        4.03        8.61      1.92 o 
   9  -1   6      290.59      288.36      7.96 o 
  10  -1   6      248.46      247.83      4.61 o 
  11  -1   6        0.10       -0.71      2.38 o 
  -9   0   6        6.19        7.53      2.57 o 
  -8   0   6       10.00        9.73      2.42 o 
  -7   0   6        9.28        8.94      2.07 o 
  -6   0   6       16.66       15.10      2.11 o 
  -5   0   6       46.93       41.96      2.03 o 
  -4   0   6      422.20      448.64      6.01 o 
  -3   0   6        5.12        3.31      1.38 o 
  -2   0   6        6.12        3.40      1.51 o 
  -1   0   6      308.68      339.31      4.58 o 
   0   0   6        0.38        0.18      1.73 o 
   1   0   6       14.74       16.59      1.31 o 
   2   0   6     1029.23     1038.81     14.36 o 
   3   0   6      134.73      148.81      3.20 o 
   4   0   6      501.65      517.75      7.06 o 
   5   0   6      109.09      111.06      2.85 o 
   6   0   6       65.54       61.25      2.17 o 
   7   0   6       48.31       42.55      2.24 o 
   8   0   6       28.53       27.04      2.21 o 
   9   0   6       19.81       12.82      2.39 o 
  10   0   6       62.26       66.60      3.00 o 
  11   0   6       31.84       27.65      2.50 o 
  -9   1   6        0.14        0.00      2.76 o 
  -8   1   6       75.68       70.62      2.73 o 
  -7   1   6       11.48       13.94      1.99 o 
  -6   1   6      199.56      187.27      3.18 o 
  -5   1   6      240.22      226.82      3.53 o 
  -4   1   6      151.28      137.58      2.70 o 
  -3   1   6       42.24       44.49      1.91 o 
  -2   1   6      237.47      243.43      4.66 o 
  -1   1   6       88.22       82.79      2.60 o 
   0   1   6       20.14       24.78      1.50 o 
   1   1   6      361.82      378.99      4.35 o 
   2   1   6      341.51      362.04      4.62 o 
   3   1   6       18.16       24.77      1.97 o 
   4   1   6       58.33       74.33      2.13 o 
   5   1   6      133.78      132.14      2.67 o 
   6   1   6      755.41      727.36      9.66 o 
   7   1   6       43.36       39.97      2.33 o 
   8   1   6      207.10      205.81      4.25 o 
   9   1   6       11.20        9.75      2.05 o 
  10   1   6       61.89       67.26      2.98 o 
  11   1   6       81.85       85.33      3.27 o 
  12   1   6       11.17       10.38      2.52 o 
  -9   2   6      119.02      111.36      3.83 o 
  -8   2   6        3.37        1.05      2.15 o 
  -7   2   6        8.17        8.55      2.05 o 
  -6   2   6        3.80        4.11      1.87 o 
  -5   2   6      182.63      167.44      3.17 o 
  -4   2   6      147.57      137.05      2.64 o 
  -3   2   6        6.26        8.26      1.40 o 
  -2   2   6       29.26       37.20      1.75 o 
  -1   2   6      265.30      229.97      3.70 o 
   0   2   6      814.22      862.11     10.78 o 
   1   2   6       32.22       29.54      1.78 o 
   2   2   6        3.14        0.80      1.71 o 
   3   2   6        1.67        3.19      1.56 o 
   4   2   6       62.67       49.78      1.96 o 
   5   2   6      654.61      659.23      8.44 o 
   6   2   6        8.29       10.44      1.68 o 
   7   2   6       34.03       33.58      2.04 o 
   8   2   6      113.24      116.71      2.98 o 
   9   2   6      115.18      109.87      3.04 o 
  10   2   6        0.21       -1.10      2.25 o 
  11   2   6       14.90       18.29      2.62 o 
  12   2   6       37.71       37.48      4.68 o 
  -9   3   6       33.10       31.46      2.82 o 
  -8   3   6       13.37       12.77      2.30 o 
  -7   3   6      114.21      115.01      3.97 o 
  -6   3   6       77.88       75.63      2.42 o 
  -5   3   6        0.68        0.74      2.22 o 
  -4   3   6        2.54        3.29      1.82 o 
  -3   3   6        7.42        9.47      1.43 o 
  -2   3   6       39.05       39.22      1.89 o 
  -1   3   6       26.42       22.33      1.73 o 
   0   3   6       70.81       72.06      4.11 o 
   1   3   6      231.61      210.80      3.53 o 
   2   3   6       30.85       29.43      1.80 o 
   3   3   6       23.00       22.22      1.61 o 
   4   3   6       20.07       19.12      1.57 o 
   5   3   6       24.32       21.21      1.71 o 
   6   3   6       40.79       37.71      2.00 o 
   7   3   6      371.83      365.47      5.26 o 
   8   3   6        1.31        1.60      1.92 o 
   9   3   6      147.14      131.76      3.26 o 
  10   3   6        5.65        7.37      2.41 o 
  11   3   6        0.08        0.56      2.55 o 
  -9   4   6       45.34       42.14      2.69 o 
  -8   4   6       30.80       31.25      2.43 o 
  -7   4   6       42.70       46.03      2.55 o 
  -6   4   6      149.36      140.89      3.20 o 
  -5   4   6        1.05       -0.08      2.16 o 
  -4   4   6      238.25      224.31      4.15 o 
  -3   4   6        5.85        5.14      1.60 o 
  -2   4   6      164.31      154.15      3.67 o 
  -1   4   6      158.09      164.22      3.95 o 
   0   4   6        7.95       11.08      2.85 o 
   1   4   6      170.10      176.12      3.90 o 
   2   4   6       75.36       81.67      2.32 o 
   3   4   6      114.63      122.31      2.58 o 
   4   4   6       54.92       47.05      1.93 o 
   5   4   6        5.08        3.48      1.78 o 
   6   4   6      131.22      122.72      2.97 o 
   7   4   6       39.91       37.41      2.16 o 
   8   4   6       67.29       71.01      2.68 o 
   9   4   6       15.78       17.36      2.37 o 
  10   4   6       60.57       61.99      3.11 o 
  11   4   6       36.04       38.46      2.67 o 
  -8   5   6        5.10        4.83      2.86 o 
  -7   5   6       32.38       35.50      2.35 o 
  -6   5   6      269.20      276.62      6.69 o 
  -5   5   6      176.68      176.07      4.98 o 
  -4   5   6      374.55      367.46      9.38 o 
  -3   5   6      462.54      451.52     13.82 o 
  -2   5   6       29.00       24.60      2.49 o 
  -1   5   6       50.67       51.46      2.78 o 
   0   5   6      322.66      323.00      6.73 o 
   1   5   6      233.14      240.07      4.85 o 
   2   5   6       11.31       10.61      1.47 o 
   3   5   6      171.26      179.72      3.32 o 
   4   5   6       28.05       23.25      1.95 o 
   5   5   6       12.65        8.69      1.66 o 
   6   5   6        2.13        3.56      1.95 o 
   7   5   6       52.42       50.97      2.43 o 
   8   5   6        2.90        3.44      2.10 o 
   9   5   6       72.06       66.11      3.09 o 
  10   5   6       16.32       17.88      2.43 o 
  11   5   6        5.14        9.32      2.50 o 
  -8   6   6       23.10       25.37      2.54 o 
  -7   6   6       23.89       29.07      2.61 o 
  -6   6   6        0.00        0.22      2.62 o 
  -5   6   6      141.52      130.00      3.17 o 
  -4   6   6       87.00       83.56      3.27 o 
  -3   6   6       36.48       35.17      2.62 o 
  -2   6   6       31.19       30.27      2.72 o 
  -1   6   6      164.25      165.28      3.91 o 
   0   6   6       55.71       55.75      2.81 o 
   1   6   6       17.33       19.64      4.45 o 
   2   6   6        1.31        4.00      2.40 o 
   3   6   6      213.56      220.74      3.82 o 
   4   6   6     2022.72     2052.48     27.68 o 
   5   6   6       20.82       18.89      1.85 o 
   6   6   6        6.36        5.49      2.11 o 
   7   6   6       57.21       56.76      2.43 o 
   8   6   6       30.65       28.72      2.48 o 
   9   6   6        0.04        0.66      2.22 o 
  10   6   6       14.66       14.80      2.64 o 
  -7   7   6       15.17       17.71      3.14 o 
  -6   7   6       41.50       41.69      3.62 o 
  -5   7   6        1.97        1.90      2.58 o 
  -4   7   6       52.44       49.00      3.29 o 
  -3   7   6        0.18       -0.80      2.26 o 
  -2   7   6      171.80      164.62      3.95 o 
  -1   7   6       67.44       58.55      2.94 o 
   0   7   6       60.85       59.96      5.13 o 
   1   7   6       43.11       51.88      2.78 o 
   2   7   6       12.33       12.78      2.28 o 
   3   7   6       28.91       31.22      1.85 o 
   4   7   6       23.47       28.36      2.09 o 
   5   7   6       10.39        8.52      2.06 o 
   6   7   6       60.74       57.40      2.50 o 
   7   7   6      101.09      101.65      3.89 o 
   8   7   6        2.59        3.43      2.31 o 
   9   7   6       21.58       15.24      2.70 o 
  10   7   6       53.59       52.24      2.94 o 
  -7   8   6       98.65      100.83      4.06 o 
  -6   8   6        0.99        2.22      2.90 o 
  -5   8   6      112.45      111.57      4.36 o 
  -4   8   6       91.32       80.35      4.50 o 
  -3   8   6        9.63        8.19      2.89 o 
  -2   8   6        2.25        2.90      2.66 o 
  -1   8   6        7.60       12.56      2.52 o 
   0   8   6       56.66       52.47      3.32 o 
   1   8   6       56.27       41.44      6.20 o 
   2   8   6       59.27       65.06      3.50 o 
   3   8   6      115.83      111.95      2.85 o 
   4   8   6      127.17      120.79      2.91 o 
   5   8   6       73.43       73.07      2.53 o 
   6   8   6        8.50        6.06      2.20 o 
   7   8   6        1.95        0.87      2.22 o 
   8   8   6       43.80       42.79      2.64 o 
   9   8   6        1.73        3.98      2.46 o 
  -6   9   6       44.58       42.35      3.51 o 
  -5   9   6       61.78       52.82      4.08 o 
  -4   9   6       10.51       10.63      2.90 o 
  -3   9   6        9.52        6.97      2.75 o 
  -2   9   6       39.36       36.05      3.43 o 
  -1   9   6      171.37      147.00      5.65 o 
   0   9   6        1.62       -0.46      3.20 o 
   1   9   6       61.70       46.74      4.68 o 
   2   9   6       57.18       54.58      3.00 o 
   3   9   6       43.26       45.21      2.43 o 
   4   9   6       71.53       73.85      2.47 o 
   5   9   6        0.30        1.06      2.22 o 
   6   9   6        8.38       10.71      2.26 o 
   7   9   6       70.62       67.73      3.94 o 
   8   9   6       41.78       45.62      3.17 o 
  -5  10   6        0.52        0.38      3.18 o 
  -4  10   6      342.70      385.25      9.65 o 
  -3  10   6       21.56       21.92      3.48 o 
  -2  10   6       23.43       24.48      3.12 o 
  -1  10   6        4.74        4.76      2.73 o 
   0  10   6       19.32       17.86      3.46 o 
   3  10   6       83.54       90.96      3.28 o 
   4  10   6       46.74       52.32      2.69 o 
   5  10   6       10.46       10.21      2.39 o 
   6  10   6        8.50        3.80      2.33 o 
   7  10   6        5.16        4.88      2.43 o 
  -3  11   6       74.72       69.72      4.06 o 
  -2  11   6        4.36        2.65      3.22 o 
  -1  11   6       17.44       25.29      3.78 o 
   0  11   6        5.42        4.53      3.29 o 
   1  11   6        0.10        1.20      2.89 o 
   2  11   6        1.21       -0.46      4.34 o 
   3  11   6       47.75       52.85      3.43 o 
   4  11   6       38.95       42.30      2.67 o 
   5  11   6       40.90       41.12      2.77 o 
   6  11   6       71.35       77.75      3.14 o 
   0  12   6       11.37       14.87      4.03 o 
   1  12   6        0.17        0.69      4.57 o 
   2  12   6        6.98        9.95      4.02 o 
  -1  -9   7        1.55        1.94      4.91 o 
   0  -9   7       82.28       84.34      5.02 o 
   1  -9   7       10.96       10.18      3.94 o 
   2  -9   7       19.89       21.40      4.00 o 
   3  -9   7       70.70       77.51      4.80 o 
  -3  -8   7       33.54       24.44      5.37 o 
  -2  -8   7       40.14       39.40      5.37 o 
  -1  -8   7       65.34       72.17      6.17 o 
   0  -8   7       32.62       34.48      4.05 o 
   1  -8   7      129.53      125.65     10.11 o 
   2  -8   7       15.94       15.52      3.19 o 
   3  -8   7       78.21       90.24      6.00 o 
   4  -8   7        0.08        1.60      3.23 o 
   5  -8   7       36.16       41.97      3.75 o 
   6  -8   7       14.16       16.35      3.67 o 
  -5  -7   7       14.45       12.22      4.80 o 
  -4  -7   7        0.32        0.46      4.80 o 
  -3  -7   7        8.90       13.36      4.91 o 
  -2  -7   7       18.15       17.93      4.80 o 
  -1  -7   7      293.08      287.89     10.28 o 
   0  -7   7       12.23       14.59      3.11 o 
   1  -7   7        2.54        5.22      3.34 o 
   2  -7   7       10.53        5.63      3.26 o 
   3  -7   7      211.38      208.36      6.17 o 
   4  -7   7       32.34       30.20      3.80 o 
   5  -7   7       13.49       16.94      3.59 o 
   6  -7   7       24.83       26.70      5.54 o 
   7  -7   7       19.79       19.53      5.25 o 
  -6  -6   7       92.57       96.98      3.59 o 
  -5  -6   7       18.78       22.14      2.87 o 
  -4  -6   7       10.60       12.23      2.33 o 
  -3  -6   7      126.74      123.58      7.83 o 
  -2  -6   7       10.76       12.66      2.57 o 
  -1  -6   7      156.43      161.93      5.05 o 
   0  -6   7      297.50      311.93      7.23 o 
   1  -6   7        8.31        7.18      3.05 o 
   2  -6   7       69.53       66.18      2.26 o 
   3  -6   7      126.90      136.97      4.32 o 
   4  -6   7        3.65        4.02      2.37 o 
   5  -6   7       85.58       81.59      3.12 o 
   6  -6   7       37.37       36.86      2.94 o 
   7  -6   7        1.36       -0.57      5.82 o 
   8  -6   7      177.29      203.65      6.47 o 
  -7  -5   7        2.59        2.11      2.49 o 
  -6  -5   7       76.53       74.75      3.46 o 
  -5  -5   7      197.64      225.18      5.37 o 
  -4  -5   7       11.57        9.94      2.09 o 
  -3  -5   7      113.36      110.22      6.34 o 
  -2  -5   7        0.32        0.97      2.10 o 
  -1  -5   7       19.66       16.71      2.08 o 
   0  -5   7      772.43      776.93     16.89 o 
   1  -5   7      139.14      137.01      2.88 o 
   2  -5   7       37.72       43.54      1.95 o 
   3  -5   7       17.22       18.20      1.74 o 
   4  -5   7        5.47        4.76      2.18 o 
   5  -5   7        0.39        0.21      2.02 o 
   6  -5   7       65.60       64.18      3.26 o 
   7  -5   7        8.47       12.16      2.49 o 
   8  -5   7       70.11       66.68      3.48 o 
   9  -5   7       23.56       23.96      3.22 o 
  -7  -4   7        5.08        9.83      2.83 o 
  -6  -4   7       28.72       29.22      2.34 o 
  -5  -4   7      171.67      168.45      3.58 o 
  -4  -4   7        5.29        4.83      1.96 o 
  -3  -4   7       54.33       56.81      2.47 o 
  -2  -4   7       41.54       42.86      2.48 o 
  -1  -4   7       10.02       11.60      2.30 o 
   0  -4   7        1.16        2.17      2.51 o 
   1  -4   7       45.18       45.81      2.06 o 
   2  -4   7      562.29      584.50      5.99 o 
   3  -4   7        8.41        5.65      1.65 o 
   4  -4   7      482.45      467.64      9.48 o 
   5  -4   7      126.08      117.76      3.11 o 
   6  -4   7        1.30        2.29      2.26 o 
   7  -4   7        9.39        7.94      2.45 o 
   8  -4   7        9.93        8.75      2.31 o 
   9  -4   7       76.01       80.43      3.23 o 
  10  -4   7       73.15       71.17      3.25 o 
  -8  -3   7       16.48       16.93      2.48 o 
  -7  -3   7       64.12       65.99      2.98 o 
  -6  -3   7       53.98       49.74      2.54 o 
  -5  -3   7        1.52        0.88      2.27 o 
  -4  -3   7        0.11        0.89      1.80 o 
  -3  -3   7      126.61      131.50      5.41 o 
  -2  -3   7      252.84      255.90      4.37 o 
  -1  -3   7      181.53      194.62      3.86 o 
   0  -3   7        1.00        1.94      2.51 o 
   1  -3   7       10.57        7.68      1.41 o 
   2  -3   7      178.92      170.30      2.95 o 
   3  -3   7       81.24       82.53      2.22 o 
   4  -3   7       40.08       35.96      2.12 o 
   5  -3   7      427.95      422.98      7.31 o 
   6  -3   7       13.47       13.53      2.16 o 
   7  -3   7       10.25       16.30      2.00 o 
   8  -3   7       19.53       19.46      2.14 o 
   9  -3   7       41.82       41.33      2.45 o 
  10  -3   7       32.85       37.28      2.84 o 
  -8  -2   7       63.03       65.33      2.94 o 
  -7  -2   7       92.95       96.97      3.17 o 
  -6  -2   7        0.28        0.49      2.28 o 
  -5  -2   7       35.67       39.57      2.11 o 
  -4  -2   7       53.86       52.46      2.22 o 
  -3  -2   7        5.59        3.77      1.72 o 
  -2  -2   7      455.67      449.09      6.10 o 
  -1  -2   7       15.15       15.70      1.74 o 
   0  -2   7      827.38      821.00     12.10 o 
   1  -2   7        1.65        1.69      1.64 o 
   2  -2   7        3.24        2.85      1.48 o 
   3  -2   7       38.73       34.74      2.13 o 
   4  -2   7       20.76       20.27      2.45 o 
   5  -2   7      794.35      739.28      8.15 o 
   6  -2   7       80.21       71.36      2.59 o 
   7  -2   7       15.26       21.95      2.01 o 
   8  -2   7      397.62      388.46      8.07 o 
   9  -2   7        1.12        1.95      2.44 o 
  10  -2   7       52.38       41.71      2.72 o 
  11  -2   7        0.18        0.65      2.93 o 
  -8  -1   7       75.92       88.84      3.52 o 
  -7  -1   7       39.49       42.52      2.78 o 
  -6  -1   7       76.21       73.35      2.72 o 
  -5  -1   7        5.64        4.78      1.85 o 
  -4  -1   7      262.54      257.53      4.30 o 
  -3  -1   7      279.25      312.38      4.11 o 
  -2  -1   7       30.83       29.67      1.72 o 
  -1  -1   7       32.32       28.28      1.99 o 
   0  -1   7      110.15      110.16      3.46 o 
   1  -1   7      491.61      493.77      6.67 o 
   2  -1   7      366.69      348.28      5.24 o 
   3  -1   7       38.22       38.50      2.01 o 
   4  -1   7       13.57       14.51      1.91 o 
   5  -1   7      354.99      350.44      5.23 o 
   6  -1   7        0.69        0.70      2.26 o 
   7  -1   7      638.91      635.16      7.05 o 
   8  -1   7        0.03       -0.84      2.02 o 
   9  -1   7        0.11       -0.61      2.48 o 
  10  -1   7       76.62       80.29      3.08 o 
  11  -1   7        1.65        2.36      2.50 o 
  -8   0   7        8.08        5.79      2.38 o 
  -7   0   7      171.71      173.55      3.81 o 
  -6   0   7      228.65      231.36      5.39 o 
  -5   0   7       41.06       44.72      2.20 o 
  -4   0   7      129.60      132.02      2.81 o 
  -3   0   7      164.25      164.46      3.25 o 
  -2   0   7       57.83       50.51      1.98 o 
  -1   0   7      227.50      230.34      4.56 o 
   0   0   7       35.33       38.63      1.80 o 
   1   0   7       66.16       63.17      2.38 o 
   2   0   7      784.15      730.39     10.35 o 
   3   0   7      157.25      158.01      3.29 o 
   4   0   7      182.60      179.47      3.23 o 
   5   0   7      319.19      319.43      4.88 o 
   6   0   7       24.50       16.68      2.15 o 
   7   0   7       45.10       42.53      2.35 o 
   8   0   7      177.14      182.05      5.52 o 
   9   0   7       49.18       45.61      2.42 o 
  10   0   7       84.16       85.71      3.06 o 
  11   0   7        4.69        5.78      2.39 o 
  -8   1   7        2.70        4.01      2.22 o 
  -7   1   7       11.19       11.10      2.06 o 
  -6   1   7       22.20       26.36      2.03 o 
  -5   1   7       95.35       96.67      2.56 o 
  -4   1   7        1.50        3.53      1.56 o 
  -3   1   7      481.79      485.21      8.57 o 
  -2   1   7        3.16        4.91      1.33 o 
  -1   1   7        8.97        6.22      1.65 o 
   0   1   7        0.17        0.96      1.77 o 
   1   1   7      119.21      114.56      2.39 o 
   2   1   7      310.64      297.64      6.73 o 
   3   1   7      496.53      506.77      7.90 o 
   4   1   7      304.32      299.92      6.35 o 
   5   1   7       53.11       44.48      1.97 o 
   6   1   7        0.01        1.05      2.13 o 
   7   1   7       15.90       15.55      1.90 o 
   8   1   7       67.60       64.31      2.47 o 
   9   1   7       11.73       10.29      2.19 o 
  10   1   7       88.21       92.66      3.26 o 
  11   1   7       14.88       13.41      2.44 o 
  -8   2   7      184.13      189.63      4.81 o 
  -7   2   7        6.46        8.53      2.43 o 
  -6   2   7       19.98       16.73      2.09 o 
  -5   2   7       24.15       26.33      2.06 o 
  -4   2   7        0.95        0.29      1.89 o 
  -3   2   7      186.99      190.17      4.19 o 
  -2   2   7        3.17        3.35      1.66 o 
  -1   2   7      732.75      712.91     12.96 o 
   0   2   7       37.58       33.95      1.55 o 
   1   2   7       23.86       20.72      1.60 o 
   2   2   7      118.85      125.37      4.15 o 
   3   2   7      188.26      174.62      2.94 o 
   4   2   7      296.15      278.22      5.78 o 
   5   2   7       58.93       52.50      2.12 o 
   6   2   7      287.75      290.36      4.30 o 
   7   2   7      106.71      100.59      2.72 o 
   8   2   7        2.00        1.10      2.04 o 
   9   2   7        0.13       -0.30      2.17 o 
  10   2   7       49.85       51.47      2.73 o 
  11   2   7       57.53       55.83      3.19 o 
  -8   3   7       25.13       24.57      2.59 o 
  -7   3   7       75.01       81.47      2.94 o 
  -6   3   7        5.12        7.82      1.94 o 
  -5   3   7      243.95      231.83      3.96 o 
  -4   3   7      345.14      342.39     10.94 o 
  -3   3   7       17.44       20.70      1.89 o 
  -2   3   7       10.74       15.02      1.78 o 
  -1   3   7      129.10      130.86      3.84 o 
   0   3   7       85.00      102.83      3.12 o 
   1   3   7      720.99      705.27     22.94 o 
   2   3   7      197.07      181.57      6.97 o 
   3   3   7       23.97       25.14      1.69 o 
   4   3   7        0.41        1.03      1.81 o 
   5   3   7      130.62      141.85      2.96 o 
   6   3   7      805.71      784.09      7.45 o 
   7   3   7       26.20       24.18      2.28 o 
   8   3   7       35.56       31.93      2.39 o 
   9   3   7       15.60       15.93      2.24 o 
  10   3   7        5.96        2.67      2.29 o 
  11   3   7       37.40       34.60      3.25 o 
  -8   4   7        8.08        9.91      2.53 o 
  -7   4   7       11.99       11.91      2.46 o 
  -6   4   7        5.09        5.02      2.52 o 
  -5   4   7        4.02        4.46      2.00 o 
  -4   4   7      359.66      380.23      4.98 o 
  -3   4   7       11.96       10.43      2.04 o 
  -2   4   7      178.94      176.13      4.06 o 
  -1   4   7       24.25       23.56      2.29 o 
   0   4   7      323.12      337.86      7.19 o 
   2   4   7      321.75      320.93      6.57 o 
   3   4   7      141.22      147.20      2.82 o 
   4   4   7       83.73       86.71      2.90 o 
   5   4   7       42.10       42.81      2.15 o 
   6   4   7       29.28       31.15      2.04 o 
   7   4   7      124.10      124.98      2.99 o 
   8   4   7      150.28      147.90      3.54 o 
   9   4   7       44.90       41.30      2.85 o 
  10   4   7       12.24       12.01      2.72 o 
  11   4   7        5.29        4.67      2.66 o 
  -8   5   7       43.50       48.71      4.01 o 
  -7   5   7        0.01       -0.28      2.93 o 
  -6   5   7       40.38       39.18      2.49 o 
  -5   5   7      294.95      303.00      6.92 o 
  -4   5   7        0.21        0.00      2.30 o 
  -3   5   7      432.32      431.45      8.20 o 
  -2   5   7      487.97      485.53      7.06 o 
  -1   5   7        9.12        6.40      2.09 o 
   1   5   7       26.99       28.32      3.65 o 
   2   5   7      302.88      325.68     13.00 o 
   3   5   7      268.41      254.22      4.87 o 
   4   5   7       10.03       11.31      1.56 o 
   5   5   7        0.12        1.77      2.45 o 
   6   5   7       10.03       11.16      1.88 o 
   7   5   7      297.48      287.12      4.48 o 
   8   5   7       33.67       27.86      2.30 o 
   9   5   7       79.26       80.92      3.11 o 
  10   5   7       45.76       41.04      2.95 o 
  11   5   7        8.71       10.61      2.94 o 
  -7   6   7      220.88      232.80      8.75 o 
  -6   6   7       37.57       42.49      4.23 o 
  -5   6   7        6.43        3.19      2.54 o 
  -4   6   7      109.18      107.94      3.83 o 
  -3   6   7      198.10      196.94      4.58 o 
  -2   6   7      151.61      152.01      4.44 o 
  -1   6   7      132.55      123.86      3.62 o 
   0   6   7        8.20        9.56      2.63 o 
   1   6   7        2.88        2.85      2.85 o 
   2   6   7      196.34      186.68      5.60 o 
   3   6   7      179.49      171.20      3.70 o 
   4   6   7       65.33       71.78      2.98 o 
   5   6   7      810.99      803.99     11.37 o 
   6   6   7       60.67       61.43      2.43 o 
   7   6   7        2.74        3.49      2.03 o 
   8   6   7       10.17        9.78      2.21 o 
   9   6   7       11.54       11.93      2.38 o 
  10   6   7       36.49       42.11      2.95 o 
  -7   7   7        0.37       -1.02      3.40 o 
  -6   7   7        0.31       -1.70      3.25 o 
  -5   7   7        0.24        1.06      3.59 o 
  -4   7   7        1.19        1.54      2.50 o 
  -3   7   7      238.52      235.93      9.08 o 
  -2   7   7      217.50      205.47      4.76 o 
  -1   7   7       93.91       90.68      3.38 o 
   0   7   7      484.64      453.48     14.05 o 
   2   7   7       20.73       18.90      2.72 o 
   3   7   7        0.10       -0.57      3.43 o 
   4   7   7       94.63       88.32      2.46 o 
   5   7   7       42.63       47.56      2.46 o 
   6   7   7       11.78        9.35      2.03 o 
   7   7   7       56.19       54.39      3.08 o 
   8   7   7       17.51       21.43      2.39 o 
   9   7   7        1.87        0.92      3.16 o 
  10   7   7        6.92        3.68      2.80 o 
  -6   8   7       28.79       32.62      3.34 o 
  -5   8   7        0.46       -0.83      2.82 o 
  -4   8   7        5.13        4.64      3.17 o 
  -3   8   7       17.56       18.89      2.74 o 
  -2   8   7        1.35        0.24      2.45 o 
  -1   8   7      158.51      169.77      4.70 o 
   1   8   7       77.26       74.55      3.22 o 
   3   8   7       88.14       94.88      2.65 o 
   4   8   7      100.72      104.53      5.24 o 
   5   8   7        0.12       -0.84      2.17 o 
   6   8   7       43.04       44.59      2.54 o 
   7   8   7       57.49       55.41      3.03 o 
   8   8   7        2.85        3.47      2.79 o 
   9   8   7        2.01        0.84      2.65 o 
  -5   9   7        8.08       11.14      3.15 o 
  -4   9   7       80.38       75.03      4.08 o 
  -3   9   7       62.77       65.38      3.91 o 
  -2   9   7        0.10        0.11      3.65 o 
  -1   9   7       17.04       17.25      3.13 o 
   0   9   7       23.31       18.89      2.76 o 
   1   9   7       18.24       20.70      3.06 o 
   3   9   7       64.39       67.55      3.20 o 
   4   9   7       23.54       22.07      2.29 o 
   5   9   7       39.35       33.51      2.54 o 
   6   9   7        2.84        1.28      2.60 o 
   7   9   7        0.19        0.43      2.59 o 
   8   9   7       49.96       61.17      3.16 o 
  -4  10   7       44.42       68.23      4.16 o 
  -3  10   7       15.18       17.48      3.26 o 
  -2  10   7       24.62       26.20      3.28 o 
  -1  10   7        8.99       10.51      4.34 o 
   1  10   7       23.78       25.85      3.01 o 
   2  10   7       21.78       18.39      3.37 o 
   3  10   7        4.32        2.08      3.24 o 
   4  10   7      115.38      135.88      4.32 o 
   5  10   7       27.98       30.48      2.57 o 
   6  10   7        0.02        0.46      5.82 o 
   7  10   7        1.77        1.50      2.95 o 
  -2  11   7       31.38       31.13      4.12 o 
  -1  11   7       37.78       50.46      4.11 o 
   0  11   7        3.66        1.83      4.45 o 
   1  11   7        7.73       10.45      3.31 o 
   2  11   7        0.36       -2.47      3.48 o 
   3  11   7        8.48       12.10      4.68 o 
   4  11   7       38.90       43.62      3.87 o 
   5  11   7       12.17       14.04      3.28 o 
  -1  -8   8      163.53      150.97      6.85 o 
   0  -8   8        1.62        0.83      4.68 o 
   1  -8   8      160.58      156.18      6.40 o 
   2  -8   8      116.85      114.15      5.24 o 
   3  -8   8       59.71       67.08      4.77 o 
   4  -8   8        0.42        0.17      3.39 o 
  -3  -7   8        1.78        2.63      5.02 o 
  -2  -7   8      115.82      125.62      8.45 o 
  -1  -7   8       10.90        6.62      4.80 o 
   0  -7   8       10.48        9.78      3.19 o 
   1  -7   8       15.45       12.97      3.19 o 
   2  -7   8        4.40        4.80      3.11 o 
   3  -7   8       39.20       44.96      3.55 o 
   4  -7   8        0.92        2.39      3.19 o 
   5  -7   8       40.34       45.70      3.75 o 
   6  -7   8        5.60        6.92      3.99 o 
  -4  -6   8       19.03       16.11      4.33 o 
  -3  -6   8      169.90      158.63     17.13 o 
  -2  -6   8       11.29       13.43      2.63 o 
  -1  -6   8       18.65       16.49      2.56 o 
   0  -6   8        0.55       -0.29      2.91 o 
   1  -6   8       59.45       52.70      2.76 o 
   2  -6   8      104.30       99.26      3.46 o 
   3  -6   8      131.61      120.53      4.02 o 
   4  -6   8       17.36       18.49      2.20 o 
   5  -6   8       48.29       54.35      2.74 o 
   6  -6   8      119.73      111.99      4.23 o 
   7  -6   8       35.80       38.30      3.20 o 
   8  -6   8        5.24        6.13      5.02 o 
  -5  -5   8      128.75      129.98      5.18 o 
  -4  -5   8        0.75       -1.53      3.56 o 
  -3  -5   8       65.14       72.85      5.49 o 
  -2  -5   8        0.88        1.94      4.34 o 
  -1  -5   8      276.67      283.20      9.15 o 
   0  -5   8      114.45      123.97      3.05 o 
   1  -5   8       14.14       16.98      1.95 o 
   2  -5   8        0.15       -0.91      3.77 o 
   3  -5   8        2.02        3.60      2.78 o 
   4  -5   8      109.60      101.47      3.24 o 
   5  -5   8       20.41       16.92      2.11 o 
   6  -5   8       67.97       71.02      3.12 o 
   7  -5   8       35.10       34.72      2.85 o 
   8  -5   8       39.94       39.33      3.91 o 
  -6  -4   8       99.71      103.09      4.25 o 
  -5  -4   8       22.80       24.50      3.03 o 
  -4  -4   8       50.32       50.49      2.45 o 
  -3  -4   8       31.42       28.57      2.69 o 
  -2  -4   8       31.15       28.69      2.90 o 
  -1  -4   8       33.09       39.54      2.44 o 
   0  -4   8       77.49       87.04      2.58 o 
   1  -4   8        3.27        2.56      1.65 o 
   2  -4   8       68.86       73.89      2.27 o 
   3  -4   8       56.95       56.26      2.33 o 
   4  -4   8       51.17       47.10      2.28 o 
   5  -4   8       43.90       45.91      2.48 o 
   6  -4   8       24.82       31.80      2.83 o 
   7  -4   8       37.38       36.51      2.91 o 
   8  -4   8      129.14      136.22      6.38 o 
   9  -4   8       10.87       11.82      3.52 o 
  -7  -3   8       13.35       13.44      2.69 o 
  -6  -3   8      214.06      213.98      5.03 o 
  -5  -3   8      308.23      323.84      5.91 o 
  -4  -3   8       60.31       52.14      2.58 o 
  -3  -3   8      153.80      160.16      6.15 o 
  -2  -3   8        1.59        0.64      1.95 o 
  -1  -3   8      235.89      237.29      4.97 o 
   0  -3   8     1053.13     1013.96     11.35 o 
   1  -3   8      468.64      463.95      7.11 o 
   2  -3   8      170.56      168.70      3.41 o 
   3  -3   8       81.15       75.21      2.58 o 
   4  -3   8       22.58       25.68      2.08 o 
   5  -3   8       27.47       33.60      2.46 o 
   6  -3   8        4.64        4.33      2.25 o 
   7  -3   8        1.19        0.40      2.80 o 
   8  -3   8       21.23       23.71      2.41 o 
   9  -3   8      162.78      182.20      4.85 o 
  10  -3   8       15.26       16.88      2.50 o 
  -7  -2   8        1.93        0.84      2.37 o 
  -6  -2   8       55.97       60.21      2.66 o 
  -5  -2   8      138.21      148.69      3.40 o 
  -4  -2   8       69.17       69.42      2.41 o 
  -3  -2   8       40.09       38.55      2.21 o 
  -2  -2   8      117.16      114.30      5.84 o 
  -1  -2   8        4.32        3.58      1.98 o 
   0  -2   8       72.40       71.43      2.35 o 
   1  -2   8       51.54       53.97      2.99 o 
   2  -2   8      564.45      555.11      5.81 o 
   3  -2   8        1.41        1.87      1.50 o 
   4  -2   8      160.41      152.47      3.26 o 
   5  -2   8        4.27        5.47      2.52 o 
   6  -2   8       51.75       53.46      2.69 o 
   7  -2   8       15.37       21.20      2.32 o 
   8  -2   8       51.94       61.51      3.09 o 
   9  -2   8        0.72        1.29      2.43 o 
  10  -2   8      227.52      247.94      7.23 o 
  -7  -1   8       10.77       10.98      2.43 o 
  -6  -1   8        0.52       -0.26      2.16 o 
  -5  -1   8       16.51       15.82      2.02 o 
  -4  -1   8        7.98       11.05      1.97 o 
  -3  -1   8       72.33       66.79      2.27 o 
  -2  -1   8      305.79      293.25      7.02 o 
  -1  -1   8        2.63        4.03      1.95 o 
   0  -1   8      664.16      641.11      9.41 o 
   1  -1   8       48.63       45.01      1.96 o 
   2  -1   8      201.82      201.03      3.91 o 
   3  -1   8        2.78        2.40      3.08 o 
   4  -1   8        0.13        1.02      1.76 o 
   5  -1   8      692.76      684.09     12.64 o 
   6  -1   8        4.50        4.47      2.26 o 
   7  -1   8       20.79       27.75      2.21 o 
   8  -1   8       64.71       67.09      2.65 o 
   9  -1   8       79.52       83.37      2.99 o 
  10  -1   8        1.70        5.74      3.15 o 
  -8   0   8      137.44      149.29      3.55 o 
  -7   0   8        7.60        7.47      2.36 o 
  -6   0   8        1.53        1.67      2.14 o 
  -5   0   8       19.19       20.57      2.33 o 
  -4   0   8       57.36       49.09      2.40 o 
  -3   0   8        8.06        8.11      1.68 o 
  -2   0   8      358.75      356.30      5.15 o 
  -1   0   8       70.89       70.00      3.45 o 
   0   0   8      489.96      495.55      7.53 o 
   1   0   8      100.66       94.68      2.70 o 
   2   0   8       46.03       49.26      2.59 o 
   3   0   8       63.66       60.17      2.61 o 
   4   0   8       73.98       73.35      2.86 o 
   5   0   8      254.31      234.72      3.65 o 
   6   0   8        0.54        1.85      1.84 o 
   7   0   8       41.13       50.01      2.29 o 
   8   0   8      170.63      164.01      4.31 o 
   9   0   8       79.67       82.71      3.13 o 
  10   0   8        0.23       -0.09      2.40 o 
  11   0   8       18.20       23.13      2.58 o 
  -8   1   8      132.13      137.24      7.58 o 
  -7   1   8        0.02        0.11      2.19 o 
  -6   1   8       62.81       62.59      2.71 o 
  -5   1   8       18.14       19.20      2.11 o 
  -4   1   8       42.69       40.87      2.09 o 
  -3   1   8        0.01        1.72      2.00 o 
  -2   1   8      132.39      130.01      3.05 o 
  -1   1   8        5.95        2.63      2.41 o 
   0   1   8      399.65      416.43      5.80 o 
   1   1   8      467.33      442.21     10.22 o 
   2   1   8       90.75       82.14      6.22 o 
   3   1   8      178.62      187.52      4.30 o 
   4   1   8        6.72        6.35      1.52 o 
   5   1   8      385.87      382.72      7.75 o 
   6   1   8       81.01       74.36      2.82 o 
   7   1   8       14.27        9.02      2.20 o 
   8   1   8       51.57       58.58      2.79 o 
   9   1   8       30.15       26.96      2.33 o 
  10   1   8       41.05       43.58      2.79 o 
  11   1   8        3.12        3.56      2.55 o 
  -8   2   8       64.58       67.26      2.88 o 
  -7   2   8       43.30       46.98      3.16 o 
  -6   2   8      127.22      128.33      3.30 o 
  -5   2   8       39.51       37.82      2.43 o 
  -4   2   8        1.99        2.83      1.83 o 
  -3   2   8      160.87      134.16      2.88 o 
  -2   2   8      134.83      118.28      3.47 o 
  -1   2   8       89.60       84.36      2.18 o 
   0   2   8       21.86       18.97      1.74 o 
   1   2   8      130.22      128.50      3.61 o 
   2   2   8      594.38      571.55      8.56 o 
   3   2   8       48.24       45.21      2.87 o 
   4   2   8       81.24       83.23      3.03 o 
   5   2   8      643.35      604.50     18.21 o 
   6   2   8       38.39       29.03      2.03 o 
   7   2   8        1.09        1.32      1.84 o 
   8   2   8       43.00       46.87      2.67 o 
   9   2   8       32.90       31.04      2.36 o 
  10   2   8      166.86      184.62      6.53 o 
  11   2   8       14.03       11.77      3.02 o 
  -8   3   8       75.59       85.70      3.38 o 
  -7   3   8        3.68        4.37      2.72 o 
  -6   3   8      127.38      131.87      3.55 o 
  -5   3   8        1.67        1.86      2.61 o 
  -4   3   8      164.76      168.91      3.68 o 
  -3   3   8      994.25      990.60     13.87 o 
  -2   3   8        0.51        0.77      2.47 o 
  -1   3   8      386.43      380.95      4.64 o 
   0   3   8        6.73        6.74      4.00 o 
   2   3   8       54.91       46.50      3.03 o 
   3   3   8      311.79      311.38      7.57 o 
   4   3   8      236.64      227.22      4.37 o 
   5   3   8      117.32      115.95      4.45 o 
   6   3   8       63.25       55.68      2.43 o 
   7   3   8       24.99       25.27      2.25 o 
   8   3   8        6.64        6.27      2.05 o 
   9   3   8       19.19       18.83      2.50 o 
  10   3   8        0.02       -0.39      2.46 o 
  11   3   8       24.67       24.39      2.94 o 
  -7   4   8       50.18       60.72      4.42 o 
  -6   4   8        1.18       -0.72      2.74 o 
  -5   4   8       59.64       59.93      2.74 o 
  -4   4   8        1.18       -0.59      2.73 o 
  -2   4   8       26.98       24.50      2.50 o 
  -1   4   8      279.77      257.41      5.00 o 
   0   4   8       80.59       78.34      5.14 o 
   2   4   8      177.10      158.01      7.19 o 
   3   4   8      305.37      312.95      8.62 o 
   4   4   8      547.30      561.07      6.50 o 
   5   4   8      160.67      162.96      4.32 o 
   6   4   8      252.63      239.18      6.43 o 
   7   4   8       15.92       16.48      2.22 o 
   8   4   8       39.84       38.76      2.39 o 
   9   4   8        2.27       -0.67      2.20 o 
  10   4   8        2.64        1.16      2.37 o 
  -7   5   8      157.56      176.68      9.25 o 
  -6   5   8       37.41       39.71      4.11 o 
  -5   5   8        9.95        9.99      2.75 o 
  -4   5   8       37.95       38.04      2.99 o 
  -3   5   8       54.86       48.42      2.95 o 
  -2   5   8        3.37        3.29      2.58 o 
  -1   5   8      107.52      101.53      3.46 o 
   0   5   8      117.17      116.44      3.92 o 
   2   5   8      527.06      532.18     12.90 o 
   3   5   8        9.50       12.12      2.52 o 
   4   5   8       60.39       57.59      2.36 o 
   5   5   8      116.12      125.07      3.49 o 
   6   5   8       21.69       21.51      2.13 o 
   7   5   8      164.17      170.77      4.52 o 
   8   5   8        3.35        4.80      2.28 o 
   9   5   8        9.35        6.83      2.31 o 
  10   5   8       15.10       10.55      2.50 o 
  -6   6   8       51.70       63.42      4.04 o 
  -5   6   8       28.06       29.00      3.03 o 
  -4   6   8       32.19       31.02      2.95 o 
  -3   6   8       72.56       72.22      3.27 o 
  -2   6   8       37.97       39.50      3.18 o 
  -1   6   8        2.45        0.18      2.33 o 
   0   6   8      164.42      152.38      4.00 o 
   2   6   8      594.61      640.91     15.65 o 
   3   6   8        9.32        9.54      2.16 o 
   4   6   8       21.37       23.14      2.18 o 
   5   6   8       69.93       68.34      2.60 o 
   6   6   8        0.60        2.00      2.20 o 
   7   6   8      222.26      222.64      6.15 o 
   8   6   8        0.09       -0.84      2.52 o 
   9   6   8       13.94       13.01      2.61 o 
  10   6   8       95.40      110.46      3.51 o 
  -6   7   8       57.71       55.75      3.69 o 
  -5   7   8       26.14       26.77      3.11 o 
  -4   7   8        7.59        8.62      2.80 o 
  -3   7   8        3.88        3.16      2.94 o 
  -2   7   8      168.34      158.15      5.89 o 
  -1   7   8        6.01        2.17      3.20 o 
   0   7   8       55.15       47.89      3.01 o 
   2   7   8      161.75      146.04     11.32 o 
   3   7   8      390.23      382.98      7.71 o 
   4   7   8       27.49       30.15      2.23 o 
   5   7   8       10.87        7.55      2.01 o 
   6   7   8        5.07        4.11      2.39 o 
   7   7   8        7.80       11.14      2.31 o 
   8   7   8        1.13        0.59      2.45 o 
   9   7   8       61.69       69.86      3.26 o 
  -5   8   8       69.26       71.37      4.55 o 
  -4   8   8       12.50       12.34      2.95 o 
  -3   8   8       13.88       10.42      2.86 o 
  -2   8   8       39.09       39.33      3.10 o 
  -1   8   8        4.78        5.21      2.68 o 
   0   8   8       11.96       16.53      3.07 o 
   1   8   8        0.01       -1.14      3.77 o 
   3   8   8       16.61       21.88      2.31 o 
   4   8   8       15.11       17.31      2.20 o 
   5   8   8      211.55      209.93      4.35 o 
   6   8   8        1.30        0.66      2.55 o 
   7   8   8      128.95      147.17      4.13 o 
   8   8   8      111.07      128.20      4.26 o 
  -4   9   8        0.54        2.34      3.07 o 
  -3   9   8      137.56      130.54      6.16 o 
  -2   9   8       38.53       39.74      3.35 o 
  -1   9   8       68.21       82.27      4.40 o 
   0   9   8       15.72        7.64      2.85 o 
   1   9   8       28.97       28.81      2.97 o 
   2   9   8        8.11        9.94      4.68 o 
   3   9   8        1.42        0.25      2.65 o 
   4   9   8       20.21       17.19      2.76 o 
   5   9   8       63.96       72.22      2.81 o 
   6   9   8        9.13       13.78      2.57 o 
   7   9   8       12.98       13.42      2.84 o 
  -3  10   8        1.89       -2.63      4.23 o 
  -2  10   8        0.49       -0.26      3.15 o 
  -1  10   8        0.60        0.55      3.33 o 
   1  10   8      177.75      191.26     11.08 o 
   3  10   8        9.29       12.96      3.06 o 
   4  10   8       23.67       28.36      3.22 o 
   5  10   8        2.96        1.48      3.02 o 
   6  10   8       92.02       96.08      4.03 o 
   0  11   8        3.15        3.96      3.14 o 
   1  11   8       17.51       20.98      3.25 o 
   3  11   8       19.91       24.21      9.48 o 
   4  11   8       94.84      115.34      4.97 o 
  -1  -7   9        0.11       -0.06      3.92 o 
   0  -7   9        3.71        4.88      3.73 o 
   1  -7   9        9.77       11.67      3.87 o 
   2  -7   9        1.02        3.45      3.76 o 
   3  -7   9       20.10       31.02      4.57 o 
   4  -7   9       76.34       69.62      4.99 o 
  -3  -6   9        3.69        4.45      7.31 o 
  -2  -6   9      191.83      188.20     11.42 o 
  -1  -6   9       46.40       42.94      5.37 o 
   0  -6   9       22.77       17.86      3.82 o 
   1  -6   9        1.32        0.55      3.40 o 
   2  -6   9       51.82       49.79      3.90 o 
   3  -6   9       14.82       16.82      3.78 o 
   4  -6   9       33.45       35.93      4.09 o 
   5  -6   9       24.87       25.26      4.80 o 
   6  -6   9       44.75       40.23      4.43 o 
  -4  -5   9        9.21       10.00      3.03 o 
  -3  -5   9        5.52        4.10      3.05 o 
  -2  -5   9      160.39      167.09      8.55 o 
  -1  -5   9       90.19       90.62      3.59 o 
   0  -5   9        2.67        0.30      2.98 o 
   1  -5   9      203.77      207.47      6.11 o 
   2  -5   9        0.65        0.57      4.12 o 
   3  -5   9       19.78       20.11      2.38 o 
   4  -5   9       84.40       86.14      2.89 o 
   5  -5   9       44.79       46.74      2.67 o 
   6  -5   9        0.02       -2.14      2.89 o 
   7  -5   9       72.98       71.91      3.87 o 
  -5  -4   9       24.61       27.22      4.19 o 
  -4  -4   9        9.60        8.47      2.76 o 
  -3  -4   9       39.01       41.18      2.94 o 
  -2  -4   9        4.88        3.04      3.95 o 
  -1  -4   9      178.33      186.72      6.78 o 
   0  -4   9       17.92       20.03      2.18 o 
   1  -4   9      110.30       98.63      3.76 o 
   2  -4   9      149.12      140.09      4.30 o 
   3  -4   9        0.02        0.31      2.11 o 
   4  -4   9        0.61       -0.80      4.00 o 
   5  -4   9        3.47        2.39      1.97 o 
   6  -4   9      123.54      111.04      3.68 o 
   7  -4   9      119.18      129.26      5.44 o 
   8  -4   9       40.22       41.59      3.20 o 
  -6  -3   9       10.72       11.27      3.25 o 
  -5  -3   9       21.15       20.66      2.74 o 
  -4  -3   9        4.26        7.16      2.72 o 
  -3  -3   9       16.16       14.15      3.02 o 
  -2  -3   9        3.73        4.99      2.41 o 
  -1  -3   9      163.66      168.36      4.88 o 
   0  -3   9        4.00        2.11      1.82 o 
   1  -3   9       61.57       51.29      2.38 o 
   2  -3   9       10.33       13.71      2.75 o 
   3  -3   9      124.63      122.85      2.90 o 
   4  -3   9       72.97       70.91      2.38 o 
   5  -3   9        1.33        2.28      3.16 o 
   6  -3   9       12.43       16.44      2.42 o 
   7  -3   9       14.77       15.58      2.64 o 
   8  -3   9       30.88       29.97      2.93 o 
   9  -3   9       36.19       25.09      2.65 o 
  -6  -2   9        1.21        1.02      2.62 o 
  -5  -2   9       68.06       72.89      3.33 o 
  -4  -2   9      269.41      263.70      8.10 o 
  -3  -2   9       70.01       62.20      3.54 o 
  -2  -2   9       13.20       12.82      2.20 o 
  -1  -2   9        7.99        5.89      2.47 o 
   0  -2   9      206.20      203.25      3.63 o 
   1  -2   9       78.33       77.20      2.38 o 
   2  -2   9        0.74        0.92      2.46 o 
   3  -2   9      383.62      377.75      6.51 o 
   4  -2   9       13.59       10.73      2.05 o 
   5  -2   9      106.64      111.23      3.28 o 
   6  -2   9       44.54       33.18      2.53 o 
   7  -2   9      127.23      112.50      5.28 o 
   8  -2   9      206.05      211.24      6.79 o 
   9  -2   9        1.99        1.83      2.78 o 
  -6  -1   9        2.36        1.21      2.40 o 
  -5  -1   9       61.55       62.80      2.58 o 
  -4  -1   9        0.10        1.04      2.21 o 
  -3  -1   9      174.70      181.68      5.14 o 
  -2  -1   9       48.87       53.11      4.14 o 
  -1  -1   9        1.67        0.33      2.24 o 
   0  -1   9       69.94       64.24      2.31 o 
   1  -1   9        6.04        8.00      2.15 o 
   2  -1   9       40.64       40.06      2.25 o 
   3  -1   9      127.88      132.00      3.26 o 
   4  -1   9       59.60       60.36      2.56 o 
   5  -1   9       31.68       38.05      2.88 o 
   6  -1   9      205.05      195.20      4.43 o 
   7  -1   9       38.01       45.33      2.64 o 
   8  -1   9       55.90       60.88      2.84 o 
   9  -1   9      150.87      162.09      7.77 o 
  10  -1   9       30.26       29.85      3.66 o 
  -7   0   9        1.11        3.74      3.42 o 
  -6   0   9       49.56       47.37      3.20 o 
  -5   0   9        3.26        2.84      2.26 o 
  -4   0   9      101.82       94.05      3.33 o 
  -3   0   9      205.05      199.37      4.27 o 
  -2   0   9       22.59       25.34      2.38 o 
  -1   0   9        0.20        0.57      1.81 o 
   0   0   9      118.61      111.51      2.87 o 
   1   0   9      255.24      251.55      4.47 o 
   2   0   9        0.15        0.46      3.20 o 
   3   0   9      275.64      271.66      5.97 o 
   4   0   9      367.54      355.66      6.10 o 
   5   0   9       70.81       82.88      2.87 o 
   6   0   9       53.27       56.63      2.40 o 
   7   0   9       12.12        8.21      2.17 o 
   8   0   9       33.98       36.69      2.67 o 
   9   0   9       29.77       41.17      2.55 o 
  10   0   9       27.94       30.59      3.02 o 
  -7   1   9        2.80        2.12      2.49 o 
  -6   1   9        1.42        1.99      2.38 o 
  -5   1   9      136.91      146.42      3.74 o 
  -4   1   9       50.12       56.46      2.67 o 
  -3   1   9        0.05        0.45      3.17 o 
  -2   1   9      222.17      217.68      6.11 o 
  -1   1   9       13.71       11.18      1.76 o 
   0   1   9      504.62      478.08      7.58 o 
   1   1   9       53.16       53.49      3.13 o 
   2   1   9       97.45       98.49      2.87 o 
   3   1   9       42.14       40.72      3.69 o 
   4   1   9        7.54        6.71      2.19 o 
   5   1   9        1.82        1.57      1.67 o 
   6   1   9       12.12       17.51      2.00 o 
   7   1   9       78.70       73.12      2.77 o 
   8   1   9       23.78       20.14      2.23 o 
   9   1   9       39.52       41.69      2.55 o 
  10   1   9        0.75        0.45      2.47 o 
  -7   2   9       42.69       47.94      2.88 o 
  -6   2   9       24.32       24.31      2.56 o 
  -5   2   9      190.98      191.59      4.31 o 
  -4   2   9       31.57       29.66      2.69 o 
  -3   2   9        3.48        2.55      2.34 o 
  -2   2   9      112.73      115.24      3.09 o 
  -1   2   9       94.32       94.41      3.14 o 
   0   2   9        5.41        6.14      2.27 o 
   1   2   9      167.09      160.41      3.78 o 
   2   2   9       30.00       29.80      2.64 o 
   3   2   9       30.29       24.78      2.54 o 
   4   2   9      438.94      440.38     13.80 o 
   5   2   9       10.86        8.30      1.88 o 
   6   2   9       74.94       77.98      2.56 o 
   7   2   9       82.59       90.88      3.16 o 
   8   2   9       22.01       24.41      2.28 o 
   9   2   9       56.75       62.35      2.92 o 
  10   2   9        0.90       -1.72      2.47 o 
  -7   3   9       13.98       11.43      4.51 o 
  -6   3   9        1.48        0.97      3.38 o 
  -5   3   9        0.34        2.80      2.75 o 
  -4   3   9        7.78        8.75      2.24 o 
  -3   3   9      397.38      386.25      7.34 o 
  -2   3   9       27.89       27.90      2.37 o 
  -1   3   9      120.96      107.25      2.87 o 
   0   3   9       30.25       22.72      2.64 o 
   1   3   9     1081.91     1030.48     21.56 o 
   2   3   9       24.32       23.00      3.08 o 
   3   3   9       12.05       10.47      2.66 o 
   4   3   9        1.33        3.06      2.19 o 
   5   3   9       19.05       19.86      2.03 o 
   6   3   9       55.67       52.09      2.90 o 
   7   3   9       73.93       65.53      2.80 o 
   8   3   9        1.69        2.20      2.40 o 
   9   3   9      110.10       97.16      3.22 o 
  10   3   9       38.76       38.95      3.00 o 
  -6   4   9        3.13        3.83      2.95 o 
  -5   4   9       93.05       90.45      4.04 o 
  -4   4   9      201.12      199.04      7.48 o 
  -3   4   9       18.06       24.39      2.74 o 
  -2   4   9       43.65       41.44      3.26 o 
  -1   4   9        6.33        5.43      2.37 o 
   0   4   9       41.59       43.04      3.37 o 
   1   4   9       72.03       66.54      8.03 o 
   2   4   9      126.04      125.59      6.10 o 
   4   4   9      122.48      118.62      5.95 o 
   5   4   9      135.95      131.70      5.36 o 
   6   4   9       66.98       60.64      2.52 o 
   7   4   9       22.42       21.73      2.33 o 
   8   4   9        0.60        1.73      2.16 o 
   9   4   9        2.75        2.91      2.49 o 
  10   4   9       67.52       74.10      4.54 o 
  -6   5   9       15.60       18.90      3.65 o 
  -5   5   9       10.17        9.05      2.87 o 
  -4   5   9      217.04      216.60      6.85 o 
  -3   5   9      378.09      382.28     12.58 o 
  -2   5   9      135.05      127.28      4.39 o 
  -1   5   9      155.28      151.10      4.27 o 
   0   5   9        6.71        7.73      2.47 o 
   2   5   9      312.65      294.33      5.69 o 
   3   5   9       40.04       38.03      4.34 o 
   4   5   9      135.09      134.51      3.00 o 
   5   5   9      145.66      153.73      4.48 o 
   6   5   9       74.33       77.73      2.56 o 
   7   5   9        2.01        1.25      2.10 o 
   8   5   9       26.58       24.08      3.19 o 
   9   5   9        4.35        3.20      2.63 o 
  10   5   9        0.21       -0.64      2.99 o 
  -6   6   9       35.98       38.96      4.51 o 
  -5   6   9       15.53       14.34      3.03 o 
  -4   6   9       10.62        8.34      2.78 o 
  -3   6   9        1.62        1.98      2.91 o 
  -2   6   9        1.79        0.88      2.89 o 
  -1   6   9       33.49       32.40      2.93 o 
   0   6   9      243.46      249.49      5.92 o 
   2   6   9       54.24       53.45      3.45 o 
   3   6   9        3.31       -4.45      4.45 o 
   4   6   9      544.46      545.50      7.66 o 
   5   6   9       13.06       12.40      1.96 o 
   6   6   9       19.02       20.49      2.25 o 
   7   6   9       20.23       25.85      2.76 o 
   8   6   9       77.06       85.79      4.66 o 
   9   6   9       14.75       13.12      2.53 o 
  -5   7   9        2.26        0.11      2.99 o 
  -4   7   9       16.65       16.00      2.99 o 
  -3   7   9      172.72      168.06      5.24 o 
  -2   7   9        0.03       -1.14      2.65 o 
  -1   7   9       68.34       56.97      5.88 o 
   0   7   9      189.24      196.58      6.56 o 
   2   7   9      313.29      305.10      9.03 o 
   4   7   9       52.69       53.00      2.75 o 
   5   7   9        4.31        5.28      2.21 o 
   6   7   9        0.98        0.49      2.33 o 
   7   7   9      117.13      124.47      3.70 o 
   8   7   9        0.27        1.94      2.52 o 
  -4   8   9        2.37        2.74      3.03 o 
  -3   8   9       11.59       10.05      3.42 o 
  -2   8   9       47.07       49.29      3.38 o 
  -1   8   9       22.47       22.39      5.14 o 
   0   8   9      120.68      130.76      6.91 o 
   3   8   9      166.18      176.53      5.08 o 
   5   8   9        6.49        6.28      2.37 o 
   6   8   9        1.25        2.82      2.94 o 
   7   8   9        9.30        9.31      2.64 o 
   8   8   9       12.68        7.38      3.28 o 
  -3   9   9       18.46       20.34      3.84 o 
  -2   9   9       38.37       37.71      3.43 o 
  -1   9   9        0.02       -1.23      2.96 o 
   0   9   9       65.95       63.73      3.50 o 
   1   9   9       20.14       20.20      4.17 o 
   3   9   9      213.05      225.08      8.34 o 
   5   9   9        0.09        2.72      2.94 o 
   6   9   9        1.15        0.71      3.44 o 
   7   9   9        1.52        2.66      2.81 o 
  -1  10   9       61.02       60.83      3.69 o 
   0  10   9       32.29       37.98      5.08 o 
   2  10   9      121.42      131.70      6.78 o 
   3  10   9       57.95       32.20      9.48 o 
   4  10   9      167.15      186.07     11.36 o 
   5  10   9       14.69       14.25      3.25 o 
   0  -6  10        9.88       15.34      6.00 o 
   1  -6  10       48.20       42.23      4.28 o 
   2  -6  10       22.42       19.98      4.03 o 
   3  -6  10       48.55       58.56      4.63 o 
   4  -6  10       28.21       33.20      4.28 o 
  -2  -5  10        8.28        7.08      5.25 o 
  -1  -5  10        2.82        3.78      3.05 o 
   0  -5  10       10.86        9.43      2.54 o 
   1  -5  10       13.38        8.15      2.61 o 
   2  -5  10       74.74       74.72      3.08 o 
   3  -5  10       25.83       29.34      2.86 o 
   4  -5  10       17.60       17.80      2.63 o 
   5  -5  10       68.27       71.22      3.12 o 
   6  -5  10        1.38        2.04      2.45 o 
  -3  -4  10        0.86        1.59      2.90 o 
  -2  -4  10      162.44      177.64      7.49 o 
  -1  -4  10        2.90        3.09      2.33 o 
   0  -4  10      156.12      154.89      3.87 o 
   1  -4  10       49.14       41.74      2.45 o 
   2  -4  10       54.92       51.93      3.22 o 
   3  -4  10       64.07       66.96      3.39 o 
   4  -4  10      201.37      200.21      4.32 o 
   5  -4  10       98.00       95.26      3.53 o 
   6  -4  10        1.22        0.36      2.38 o 
   7  -4  10        5.81        8.30      2.84 o 
  -4  -3  10       12.59       11.77      3.86 o 
  -3  -3  10       13.92       14.08      3.23 o 
  -2  -3  10        5.61        7.76      3.10 o 
  -1  -3  10       25.77       29.86      2.80 o 
   0  -3  10        5.00        7.71      2.18 o 
   1  -3  10      148.63      142.18      4.14 o 
   2  -3  10        3.42        0.73      3.15 o 
   3  -3  10        0.10       -0.56      1.91 o 
   4  -3  10       28.21       34.49      2.45 o 
   5  -3  10       77.84       71.76      3.00 o 
   6  -3  10        2.11       -0.55      3.54 o 
   7  -3  10      128.42      128.77      5.10 o 
   8  -3  10       12.89       14.91      4.07 o 
  -5  -2  10        0.18        0.82      3.50 o 
  -4  -2  10        6.87        7.91      3.03 o 
  -3  -2  10        4.26        4.28      3.14 o 
  -2  -2  10        0.13       -0.19      2.34 o 
  -1  -2  10       77.11       76.54      3.01 o 
   0  -2  10        2.22        2.55      2.23 o 
   1  -2  10       41.97       40.45      2.52 o 
   2  -2  10       76.80       75.99      3.12 o 
   3  -2  10       33.97       35.47      2.88 o 
   4  -2  10       13.10       10.14      2.47 o 
   5  -2  10       37.34       39.57      2.60 o 
   6  -2  10       43.59       36.54      2.68 o 
   7  -2  10       31.33       35.31      3.05 o 
   8  -2  10      162.00      168.04      6.50 o 
   9  -2  10        0.57        0.19      3.20 o 
  -5  -1  10        5.81        6.76      2.40 o 
  -4  -1  10       76.76       86.86      4.24 o 
  -3  -1  10        7.91        5.56      3.05 o 
  -2  -1  10      115.24      117.94      3.99 o 
  -1  -1  10       20.15       16.77      2.00 o 
   0  -1  10       84.55       95.88      2.76 o 
   1  -1  10       17.36       20.65      2.01 o 
   2  -1  10        0.02       -0.22      2.62 o 
   3  -1  10      157.65      146.69      3.23 o 
   4  -1  10       21.01       20.66      2.01 o 
   5  -1  10        9.48       10.38      2.26 o 
   6  -1  10       36.60       36.96      3.02 o 
   7  -1  10       16.30       14.68      2.62 o 
   8  -1  10       50.60       54.98      3.87 o 
   9  -1  10       20.13       20.93      2.54 o 
  -5   0  10       11.09       10.92      2.60 o 
  -4   0  10       58.93       55.22      3.07 o 
  -3   0  10       17.49       12.95      3.01 o 
  -2   0  10       26.87       30.49      2.55 o 
  -1   0  10       79.90       75.95      5.53 o 
   0   0  10       50.65       48.56      2.25 o 
   1   0  10      106.11      103.93      2.86 o 
   2   0  10        2.42        1.37      2.50 o 
   3   0  10      431.98      421.96      7.66 o 
   4   0  10       56.56       51.74      2.61 o 
   5   0  10       32.09       29.83      2.96 o 
   6   0  10       12.24       13.10      2.59 o 
   7   0  10       20.84       19.80      2.57 o 
   8   0  10       17.62       14.55      2.55 o 
   9   0  10        9.10        7.26      2.80 o 
  -6   1  10       21.07       16.63      3.40 o 
  -5   1  10        1.20        1.97      2.56 o 
  -4   1  10       15.68       11.04      2.67 o 
  -3   1  10       94.82       93.15      3.83 o 
  -2   1  10       12.18       14.91      2.45 o 
  -1   1  10       30.25       30.53      2.01 o 
   0   1  10       24.16       18.25      2.14 o 
   1   1  10      101.44       88.35      2.89 o 
   2   1  10       37.54       36.96      3.02 o 
   3   1  10        4.49        7.55      2.66 o 
   4   1  10        1.11       -0.25      2.31 o 
   5   1  10       21.32       23.22      2.39 o 
   6   1  10      224.30      207.27      5.87 o 
   7   1  10        8.93        5.05      2.73 o 
   8   1  10       27.01       33.85      2.77 o 
   9   1  10       25.78       29.53      2.83 o 
  -6   2  10       57.56       62.12      4.17 o 
  -5   2  10        2.76        4.39      2.95 o 
  -4   2  10       92.46       93.06      6.00 o 
  -3   2  10      107.36       93.72      4.06 o 
  -2   2  10       10.31       11.94      2.26 o 
  -1   2  10        3.50        4.98      2.13 o 
   0   2  10      193.36      182.58      4.17 o 
   1   2  10       96.31       86.80      4.34 o 
   2   2  10      138.49      122.84      3.89 o 
   3   2  10      102.14       95.46      4.45 o 
   4   2  10      255.64      239.04      8.36 o 
   5   2  10        3.01        2.47      2.17 o 
   6   2  10       20.89       26.55      2.21 o 
   7   2  10      116.69      107.27      4.15 o 
   8   2  10       29.30       30.45      2.63 o 
   9   2  10       26.23       32.10      2.80 o 
  -5   3  10      277.50      290.22     10.30 o 
  -4   3  10      165.08      162.63      5.17 o 
  -3   3  10        0.63        0.51      2.91 o 
  -2   3  10        7.99        9.77      2.62 o 
  -1   3  10       51.27       54.74      2.56 o 
   0   3  10       10.41        7.54      2.55 o 
   2   3  10       69.10       59.43      4.02 o 
   3   3  10       48.73       48.26      3.15 o 
   4   3  10       49.65       62.15      3.22 o 
   5   3  10       22.19       22.05      2.28 o 
   6   3  10        0.53       -0.54      2.02 o 
   7   3  10      154.67      147.05      7.73 o 
   8   3  10        7.85        7.93      2.45 o 
   9   3  10      166.37      159.13      5.94 o 
  -5   4  10        5.51        6.11      2.99 o 
  -4   4  10       25.37       26.81      3.07 o 
  -3   4  10      109.46      108.32      4.41 o 
  -2   4  10       45.04       42.40      3.15 o 
  -1   4  10       79.28       74.19      3.82 o 
   0   4  10      112.38      107.19      4.45 o 
   1   4  10      137.87      132.23      6.25 o 
   2   4  10       33.24       29.12      4.45 o 
   3   4  10       93.31       84.84      5.33 o 
   4   4  10      252.58      253.34     14.20 o 
   5   4  10       51.70       52.07      2.64 o 
   6   4  10        5.34        4.97      2.20 o 
   7   4  10       22.84       29.59      2.42 o 
   8   4  10       54.17       51.93      2.83 o 
   9   4  10       35.36       41.78      3.97 o 
  -5   5  10        0.12       -0.91      2.99 o 
  -4   5  10       64.14       63.59      3.80 o 
  -3   5  10       70.50       62.77      3.60 o 
  -2   5  10       10.82       13.16      3.77 o 
  -1   5  10       57.98       53.33      5.94 o 
   0   5  10      128.06      127.44      6.14 o 
   1   5  10      224.25      213.65      6.60 o 
   3   5  10        0.40       -2.28      3.65 o 
   4   5  10        1.24        2.09      2.57 o 
   5   5  10       31.16       35.42      2.22 o 
   6   5  10       14.17       13.28      2.22 o 
   7   5  10        1.67        0.91      2.37 o 
   8   5  10        2.89        3.88      3.15 o 
   9   5  10        5.82        3.50      2.75 o 
  -4   6  10        9.84       10.00      3.40 o 
  -3   6  10        2.84        2.22      2.81 o 
  -2   6  10      102.85      104.09      4.27 o 
  -1   6  10       25.36       24.36      3.02 o 
   1   6  10      143.22      118.94      8.26 o 
   2   6  10      178.28      163.40      8.37 o 
   4   6  10       14.47       18.20      4.11 o 
   5   6  10       73.37       72.69      2.90 o 
   6   6  10        2.31        1.68      2.16 o 
   7   6  10       50.41       55.09      2.80 o 
   8   6  10        0.34       -0.66      2.49 o 
  -4   7  10        2.26        3.16      3.07 o 
  -3   7  10       22.54       18.45      3.51 o 
  -2   7  10        3.54        3.27      2.89 o 
  -1   7  10       78.37       77.84      3.92 o 
   0   7  10       10.33       10.89      2.80 o 
   2   7  10      144.93      133.37      4.64 o 
   4   7  10       38.96       33.69      3.49 o 
   5   7  10        4.48        1.74      3.06 o 
   6   7  10       32.01       32.93      2.69 o 
   7   7  10        3.70        5.10      2.46 o 
   8   7  10       33.00       33.81      2.72 o 
  -3   8  10        2.95        2.96      3.06 o 
  -2   8  10       17.23       16.05      3.29 o 
  -1   8  10       13.16       16.95      3.51 o 
   0   8  10        2.78        1.46      3.23 o 
   1   8  10       38.17       42.83      3.68 o 
   2   8  10       10.09        3.43      4.57 o 
   3   8  10       26.87       26.71      3.51 o 
   4   8  10        0.90        1.67      2.89 o 
   5   8  10       36.71       43.00      3.34 o 
   6   8  10       84.57       90.84      4.56 o 
   7   8  10        0.62        0.78      3.15 o 
  -1   9  10        7.77        9.40      3.15 o 
   0   9  10       46.95       44.33      3.48 o 
   2   9  10       58.33       58.44      3.98 o 
   4   9  10       10.34        8.84      3.09 o 
   5   9  10        0.50        1.14      3.10 o 
   2  -5  11        2.67       11.24      3.51 o 
  -1  -4  11       42.19       47.15      3.13 o 
   0  -4  11        1.52        0.38      2.64 o 
   1  -4  11       13.64       14.33      3.28 o 
   2  -4  11      254.72      247.82      9.12 o 
   3  -4  11       38.53       39.77      4.16 o 
   4  -4  11        8.53       11.11      2.60 o 
   5  -4  11        6.10        9.00      2.64 o 
  -2  -3  11        7.61       11.85      2.91 o 
  -1  -3  11        7.26        5.32      2.54 o 
   0  -3  11       14.19       12.87      2.35 o 
   1  -3  11        0.98        1.60      2.51 o 
   2  -3  11        0.05        1.41      3.19 o 
   3  -3  11       32.40       30.93      2.40 o 
   4  -3  11        2.44        3.74      2.36 o 
   5  -3  11      187.77      199.61      5.48 o 
   6  -3  11        5.71        5.48      2.39 o 
  -3  -2  11        9.82       14.55      2.90 o 
  -2  -2  11       59.91       53.19      2.92 o 
  -1  -2  11       27.19       34.03      2.44 o 
   0  -2  11       83.88       87.78      2.94 o 
   1  -2  11       19.29       21.13      2.75 o 
   2  -2  11       30.36       33.08      2.28 o 
   3  -2  11        4.64        1.54      3.11 o 
   4  -2  11       27.90       32.37      2.82 o 
   5  -2  11       58.09       69.39      3.77 o 
   6  -2  11       19.51       16.72      2.81 o 
   7  -2  11        7.62        8.80      2.86 o 
  -4  -1  11        0.17        0.86      3.19 o 
  -3  -1  11       52.09       58.69      4.39 o 
  -2  -1  11        0.52        0.38      2.23 o 
  -1  -1  11       31.60       42.76      4.59 o 
   0  -1  11      175.45      171.59      3.97 o 
   1  -1  11        2.72        4.91      2.95 o 
   2  -1  11        3.28        4.55      3.03 o 
   3  -1  11      153.08      164.72      6.41 o 
   4  -1  11       18.13       17.23      2.33 o 
   5  -1  11      161.45      158.64      6.74 o 
   6  -1  11       17.08       19.09      2.63 o 
   7  -1  11       56.90       60.31      3.66 o 
   8  -1  11       46.09       55.59      3.33 o 
  -4   0  11       22.38       33.14      5.08 o 
  -3   0  11        7.35        5.66      3.45 o 
  -2   0  11        1.14        1.28      2.57 o 
  -1   0  11        3.27        2.54      2.38 o 
   0   0  11        0.01       -0.27      2.43 o 
   1   0  11      222.55      211.27      6.16 o 
   2   0  11      161.89      158.64      5.79 o 
   3   0  11        1.53        3.52      2.98 o 
   4   0  11        7.10        9.45      2.04 o 
   5   0  11        1.73       -0.94      2.93 o 
   6   0  11       16.63       15.81      2.87 o 
   7   0  11       27.82       33.30      2.86 o 
   8   0  11       14.40       11.16      2.85 o 
  -4   1  11      107.29      119.28      5.36 o 
  -3   1  11       77.48       85.07      3.56 o 
  -2   1  11        0.32        0.29      2.76 o 
  -1   1  11       27.85       25.89      2.45 o 
   0   1  11       94.67       97.05      2.93 o 
   1   1  11       34.32       33.16      3.16 o 
   2   1  11        7.41        3.88      4.23 o 
   3   1  11        4.97        2.58      3.07 o 
   4   1  11      222.57      222.11      7.58 o 
   5   1  11       34.85       32.55      2.64 o 
   6   1  11        0.73       -0.08      2.44 o 
   7   1  11        1.82        1.94      3.25 o 
   8   1  11       60.11       64.22      3.53 o 
  -4   2  11        1.13        0.40      2.95 o 
  -3   2  11        1.19        4.15      2.90 o 
  -2   2  11       86.89       91.98      4.48 o 
  -1   2  11      104.18      105.67      3.96 o 
   0   2  11       23.33       24.28      2.23 o 
   1   2  11        0.01        1.60      5.48 o 
   2   2  11       41.81       36.91      2.89 o 
   3   2  11       43.32       40.15      2.97 o 
   4   2  11       87.10       87.18      5.09 o 
   5   2  11       26.16       26.72      2.83 o 
   6   2  11        2.87        6.99      2.86 o 
   7   2  11        0.01       -0.27      2.56 o 
   8   2  11       17.17       20.38      2.86 o 
  -4   3  11        8.43       10.65      4.28 o 
  -3   3  11      166.16      175.06      6.25 o 
  -2   3  11       49.32       39.38      3.22 o 
  -1   3  11      109.48      111.21      5.25 o 
   0   3  11       15.96       18.86      2.85 o 
   1   3  11        3.83        2.74      4.00 o 
   2   3  11       12.35        9.79      2.68 o 
   3   3  11       45.83       38.03      3.13 o 
   4   3  11       43.87       42.89      4.16 o 
   5   3  11      141.68      150.24      5.05 o 
   6   3  11        0.10       -1.49      2.82 o 
   7   3  11      119.87      119.68      4.10 o 
   8   3  11        9.81       10.01      2.40 o 
  -4   4  11      100.47      103.58      4.27 o 
  -3   4  11        5.40        6.90      2.94 o 
  -2   4  11        0.32        0.38      2.81 o 
  -1   4  11       60.16       65.93      3.70 o 
   0   4  11      186.45      190.19     10.39 o 
   2   4  11      126.41      123.09      6.40 o 
   3   4  11       10.93        8.91      4.00 o 
   4   4  11        9.49        8.35      2.17 o 
   5   4  11      102.84       97.49      7.18 o 
   6   4  11      102.35      103.64      7.09 o 
   7   4  11       83.84       87.87      5.51 o 
   8   4  11        2.10        2.68      2.41 o 
  -3   5  11        6.93        7.47      3.29 o 
  -2   5  11       19.03       19.67      3.77 o 
  -1   5  11       20.97       23.07      4.00 o 
   0   5  11        0.42        0.60      2.74 o 
   2   5  11      103.69       91.10      8.86 o 
   3   5  11      154.86      157.27     15.64 o 
   5   5  11       62.57       62.57      3.92 o 
   6   5  11        5.55        2.89      2.38 o 
   7   5  11        1.09        2.41      4.34 o 
   8   5  11        1.29        0.29      2.77 o 
  -3   6  11       44.69       45.87      3.50 o 
  -2   6  11       22.03       30.11      3.37 o 
  -1   6  11        0.69        3.27      2.94 o 
   0   6  11        0.07       -0.66      2.80 o 
   1   6  11        0.90        1.71      3.65 o 
   2   6  11       13.29       16.57      2.93 o 
   3   6  11        8.98        8.17      2.99 o 
   4   6  11       19.38       24.73      3.06 o 
   5   6  11       38.98       33.33      3.17 o 
   6   6  11       25.45       28.28      3.65 o 
   7   6  11        0.01       -0.36      2.83 o 
  -2   7  11       22.22       30.67      3.46 o 
  -1   7  11        0.07       -1.65      3.38 o 
   0   7  11       20.51       15.02      3.04 o 
   1   7  11        0.62        0.49      2.85 o 
   2   7  11        2.05        2.94      2.89 o 
   3   7  11        1.32        2.07      2.86 o 
   4   7  11        9.48       11.38      2.97 o 
   5   7  11       16.15       12.81      3.46 o 
   6   7  11        8.67        8.53      3.53 o 
  -1   8  11        2.20        0.07      3.10 o 
   0   8  11        1.09       -4.45      4.68 o 
   1   8  11      133.80      132.15      6.74 o 
   2   8  11        5.66      115.80     11.65 o 
   3   8  11        0.66       -0.23      4.00 o 
   4   8  11        0.07        0.30      3.25 o 
   5   8  11       16.39       16.70      3.76 o 
   1  -3  12        1.13        2.03      3.59 o 
   2  -3  12       76.03       84.74      3.36 o 
   3  -3  12       57.24       58.03      3.59 o 
  -1  -2  12        5.64        1.87      3.08 o 
   0  -2  12        4.25        0.98      2.80 o 
   1  -2  12        5.34        6.11      2.34 o 
   2  -2  12        1.35       -1.07      3.43 o 
   3  -2  12       58.12       64.48      3.24 o 
   4  -2  12       48.62       43.13      3.18 o 
   5  -2  12        0.31        1.06      2.38 o 
  -1  -1  12        1.04        1.22      2.63 o 
   0  -1  12       22.39       23.07      2.49 o 
   1  -1  12      132.57      124.84      4.36 o 
   2  -1  12       32.37       28.59      3.71 o 
   3  -1  12      133.88      123.64      4.21 o 
   4  -1  12        0.97        1.90      3.81 o 
   5  -1  12      102.21      112.74      3.74 o 
   6  -1  12       40.11       34.44      2.56 o 
  -2   0  12        5.36        5.71      3.20 o 
  -1   0  12       57.77       67.66      3.33 o 
   0   0  12        7.31        5.33      2.28 o 
   1   0  12        5.45        8.34      2.31 o 
   2   0  12        5.67        2.14      2.19 o 
   3   0  12        2.44        3.54      2.48 o 
   4   0  12        0.44       -0.61      2.44 o 
   5   0  12       20.82       29.02      3.08 o 
   6   0  12        9.53        7.77      3.02 o 
   7   0  12       20.80       19.17      2.86 o 
  -2   1  12        8.35        7.19      4.11 o 
  -1   1  12        2.59        2.60      3.35 o 
   0   1  12       63.91       61.40      4.84 o 
   2   1  12       11.38       12.53      4.03 o 
   3   1  12      121.92      119.59      3.47 o 
   4   1  12        1.14        0.34      6.05 o 
   5   1  12        0.18        1.48      2.71 o 
   6   1  12       49.11       50.81      3.26 o 
   7   1  12       20.47       19.90      3.23 o 
  -2   2  12        0.04        1.83      4.00 o 
  -1   2  12        0.37       -0.67      2.99 o 
   0   2  12       17.26       26.95      3.61 o 
   2   2  12       40.75       45.71      2.51 o 
   3   2  12        7.36        5.76      4.03 o 
   4   2  12       70.60       79.57      4.58 o 
   5   2  12        5.62        3.85      2.29 o 
   6   2  12       13.46       16.00      3.14 o 
   7   2  12        8.67       11.47      3.76 o 
  -2   3  12       21.46       26.27      5.37 o 
  -1   3  12        1.34       -1.70      3.53 o 
   0   3  12       65.01       59.53      3.77 o 
   1   3  12       57.32       52.95      5.05 o 
   2   3  12       54.37       52.84      4.52 o 
   3   3  12       13.77        8.36      3.11 o 
   5   3  12      220.50      224.25      9.40 o 
   6   3  12       12.61       11.47      3.34 o 
   7   3  12        0.01        2.49      3.13 o 
  -2   4  12        2.01        1.60      5.71 o 
  -1   4  12       19.45       20.03      4.11 o 
   0   4  12      147.86      169.16      6.47 o 
   1   4  12       76.46       79.13      7.79 o 
   4   4  12      159.56      158.08      5.73 o 
   5   4  12       16.62       21.53      4.24 o 
   6   4  12        0.74       -0.78      2.97 o 
   7   4  12       13.47       14.69      4.14 o 
  -1   5  12       20.37       21.30      3.60 o 
   0   5  12       17.56       20.87      4.28 o 
   1   5  12        5.69        2.15      2.93 o 
   2   5  12       12.40       15.98      3.01 o 
   3   5  12        0.03       -3.54      3.88 o 
   4   5  12       14.66       13.08      3.10 o 
   5   5  12       32.23       32.65      3.30 o 
   6   5  12       13.24       11.74      3.65 o 
  -1   6  12        0.29        1.12      3.15 o 
   0   6  12      109.26      103.51      9.82 o 
   1   6  12       32.00       38.07      5.72 o 
   3   6  12        0.08       -1.13      2.93 o 
   4   6  12       10.13        8.68      3.01 o 
   5   6  12       18.60       23.45      3.78 o 
   1   7  12        9.33       18.11     14.22 o 
   2   7  12       34.98       39.91      4.31 o 
   3   7  12        0.52       31.84     18.44 o 
   4   7  12       14.52       17.28      4.06 o 
   2   0  13       49.34       46.63      3.40 o 
   3   0  13       13.19       14.39      3.53 o 
   1   1  13      112.58      107.90      5.25 o 
   2   1  13       29.44       28.03      3.58 o 
   3   1  13        8.45        8.68      4.75 o 
   4   1  13       38.40       40.73      3.01 o 
   2   2  13       43.58       39.68      3.41 o 
   3   2  13       14.12       17.74      4.11 o 
   4   2  13        0.20       -0.04      3.12 o 
   5   2  13        6.60        6.34      4.40 o 
   1   3  13        5.28        1.50      3.76 o 
   3   3  13       76.13       70.09      6.17 o 
   4   3  13       33.71       24.31      5.67 o 
   1   4  13       49.27       56.28      8.91 o 
   2   4  13       16.65       17.47      5.60 o 
   4   4  13      150.38      167.31      4.77 o 
                                                 
